# Supplementary material for: Mass spectrometry analysis of gut tissue in acute SIV-infection in rhesus macaques identifies early proteome alterations preceding the interferon inflammatory response
Source: Sci Rep. 2023 Jan 13;13:690. doi: 10.1038/s41598-022-27112-y (PMC9839751; doi:10.1038/s41598-022-27112-y)
Supplement: Supplementary file 3 — Supplementary Table 1. [file 41598_2022_27112_MOESM3_ESM.xls]

## Sheet: Sheet1
Supplementary table 1: Protein expression from colon biopsies. Expression values for baseline (Day -56, Day -21) and average baseline values (blue) and post-infection time points (Days 3, 14, 28, 63; in green). T-test p-values, FDR values and average Log2 Fold Change (FC) for proteins at each time point post SIV infection compared to average baseline values (yellow).
Protein Descriptions			T-test statistics (Day 3 - Average Baseline)			T-test statistics (Day 14 - Average Baseline)			T-test statistics (Day 28 - Average Baseline)			T-test statistics (Day 63 - Average Baseline)			Log2 Normalized Abundance Values																			Log2 Normalized Abundance Values
															Days Pre-Infection	Baseline (Day -56)						Baseline (Day -21)						Average Baseline [(Day -56 + Day -21)/2]						Days Post-Infection	Day 3 Post-infection						Day 14 Post-infection						Day 28 Post-infection
Uniprot	Description	Gene Name	t-test p-value	FDR	AveL2FC	t-test p-value	FDR	AveL2FC	t-test p-value	FDR	AveL2FC	t-test p-value	FDR	AveL2FC	Animal ID	A14049	A14050	Z09064	Z09068	Z09086	Z09096	A14049	A14050	Z09064	Z09068	Z09086	Z09096	A14049	A14050	Z09064	Z09068	Z09086	Z09096	Animal ID	A14049	A14050	Z09064	Z09068	Z09086	Z09096	A14049	A14050	Z09064	Z09068	Z09086	Z09096	A14049	A14050	Z09064
MUCB_HUMAN	Ig mu heavy chain disease protein OS	Ig mu heavy chain disease protein	0.997375	0.591928	-0.000950686	0.0155097	0.051699	-0.542207	0.324635	0.36613	0.315381	0.845925	0.578762	0.578762		15.8977	15.7805	16.2106	17.1854	15.3193	16.1894	15.6386	16.3329	16.6834	16.0064	15.4795	16.1597	15.7681	16.0567	16.447	16.5959	15.3994	16.1746	SIV Challenge	16.6423	15.7839	16.5893	15.5489	15.9153	15.9562	15.6272	15.346	15.4849	15.676	15.0625	15.9919	17.4577	16.2653	16.2948
SEPT2_HUMAN	Septin-2 OS	SEPT2	0.0949205	0.266862	0.165862	0.00766841	0.0381152	-0.213106	0.533538	0.477999	-0.0504339	0.576518	0.489195	0.489195		17.2554	17.2488	17.1857	17.2481	17.6466	17.1901	17.6811	17.9151	16.948	17.6598	17.3344	17.5357	17.4683	17.582	17.0669	17.454	17.4905	17.3629		17.9244	17.4409	17.2028	17.64	17.7564	17.4551	17.2625	17.241	17.0625	17.158	17.2173	17.2046	17.6468	17.529	17.2336
SEPT6_HUMAN	Septin-6 OS	SEPT6	0.111507	0.279193	0.309969	0.463585	0.324509	0.109888	0.0145206	0.0876241	0.348819	0.642535	0.515413	0.515413		13.4706	13.3862	13.4563	14.532	13.4886	13.8914	12.9536	13.6661	13.4083	13.1831	13.158	13.3026	13.2121	13.5262	13.4323	13.8575	13.3233	13.597		13.4785	13.5089	14.32	13.8114	14.0187	13.6708	13.5663	13.637	13.9756	13.4131	13.4519	13.5638	13.8486	13.6167	13.8648
SEPT7_HUMAN	Septin-7 OS	SEPT7	0.00659238	0.127194	0.270778	0.231846	0.213542	0.0593037	0.222744	0.292351	0.162195	0.113335	0.240519	0.240519		17.8098	17.7513	17.7209	17.7998	17.7915	17.6181	18.3682	18.0143	17.4915	17.9608	17.754	17.8688	18.089	17.8828	17.6062	17.8803	17.7728	17.7434		18.4498	18.1551	18.021	17.8784	18.1182	17.9768	18.0884	17.8832	17.8718	17.9332	17.7465	17.8073	18.7929	18.0132	17.6714
SEP11_HUMAN	Septin-11 OS	SEPT11	0.149825	0.301488	0.295472	0.311528	0.255052	0.141298	0.148367	0.246495	0.218559	0.915466	0.602219	0.602219		17.1484	16.7658	16.3079	17.0316	16.4997	16.8841	16.9428	17.1069	16.0838	17.2857	16.4429	16.85	17.0456	16.9364	16.1958	17.1587	16.4713	16.867		17.2543	16.8863	16.8059	17.2006	17.4753	16.8251	17.3599	16.9204	16.6695	16.7618	16.7168	17.0942	17.5654	17.2491	16.6485
A2MG_HUMAN	Alpha-2-macroglobulin OS	A2M	0.215762	0.327134	-0.246645	0.538612	0.352913	-0.153534	0.454507	0.441473	-0.102065	0.283356	0.356591	0.356591		17.9157	17.4486	16.9527	17.1265	16.8823	17.383	17.7852	17.248	17.4089	17.0989	17.6572	17.4397	17.8504	17.3483	17.1808	17.1127	17.2698	17.4113		17.5687	17.4524	16.7929	16.3102	16.776	17.7932	16.6946	16.9946	17.2355	17.4322	17.0789	17.8162	18.1976	17.2984	17.0447
AAAS_HUMAN	Aladin OS	AAAS	0.481503	0.413799	0.244359	0.0768283	0.111847	-0.577655	0.440971	0.434352	-0.503625	0.742944	0.552568	0.552568		11.8009	12.5359	12.0184	13.0907	12.7616	11.9582	12.0855	12.5519	13.0401	11.2475	12.4901	12.8354	11.9432	12.5439	12.5292	12.1691	12.6258	12.3968		0	12.913	12.7841	13.1677	11.7158	12.9061	10.8169	11.5628	12.3604	12.7012	11.7298	11.571	8.48679	12.568	12.4901
AAMDC_HUMAN	Mth938 domain-containing protein OS	AAMDC	0.714385	0.496437	0.0656431	0.131243	0.151851	0.177763	0.377061	0.39951	0.150325	0.306533	0.36462	0.36462		14.3472	14.8217	15.1827	14.8326	15.6308	14.109	14.8564	14.5473	14.9674	15.3977	14.5173	13.363	14.6018	14.6845	15.075	15.1151	15.0741	13.736		15.2587	14.792	14.9215	15.1288	14.515	14.0642	14.7974	14.8652	15.0441	15.1829	15.0915	14.3719	15.0918	15.1877	15.126
SYAC_HUMAN	Alanine--tRNA ligase, cytoplasmic OS	AARS	0.260722	0.34529	-0.142062	0.122199	0.146221	0.0954196	0.0210043	0.0997941	0.278271	0.238001	0.335585	0.335585		15.5284	15.8832	15.9898	16.0555	15.8904	15.6394	16.0814	15.703	16.3362	15.4538	15.8041	15.5133	15.8049	15.7931	16.163	15.7546	15.8472	15.5764		15.3072	15.9716	16.0394	15.675	15.4157	15.678	15.9543	15.9331	16.2288	16.0438	15.8362	15.5155	16.3625	16.0039	16.2335
ABCB7_HUMAN	ATP-binding cassette sub-family B member 7, mitochondrial OS	ABCB7	0.0201102	0.190273	-1.27006	0.0255763	0.0647111	-0.578831	0.741794	0.559945	-0.22174	0.182881	0.303926	0.303926		11.9642	11.83	12.5226	11.957	12.2876	12.3484	8.53116	10.4482	13.0911	8.49496	11.7279	12.3687	10.2477	11.1391	12.8068	10.226	12.0077	12.3586		0	11.1837	11.1379	8.46045	10.7328	10.673	9.0766	11.1457	12.4695	9.8348	11.4834	11.3028	7.47801	11.6272	12.0784
ABCF1_HUMAN	ATP-binding cassette sub-family F member 1 OS	ABCF1	0.0775723	0.245438	-0.301621	0.262285	0.228785	-0.179326	0.295284	0.346036	-0.216698	0.363558	0.398346	0.398346		13.5566	13.9113	13.8267	13.9904	13.5058	13.7913	13.8759	13.9388	15.1328	13.8289	13.7364	14.07	13.7163	13.9251	14.4797	13.9097	13.6211	13.9307		13.2002	13.6057	13.6594	13.7865	13.7556	13.7654	14.1983	13.8136	14.2162	13.4101	13.2949	13.5735	12.7932	13.8772	14.1322
ABHDA_HUMAN	Mycophenolic acid acyl-glucuronide esterase, mitochondrial OS	ABHD10	0.26677	0.348146	-0.597943	0.0027109	0.0281131	-0.57887	0.000746139	0.0313378	-0.600079	0.305143	0.365051	0.365051		14.0927	14.8293	14.6177	14.7073	15.1431	14.3607	15.081	14.8273	15.2618	14.7039	14.785	15.4359	14.5869	14.8283	14.9397	14.7056	14.9641	14.8983		11.614	14.4952	14.9449	14.7162	14.9199	14.645	14.3488	14.1842	14.6543	13.8345	14.2771	14.1506	13.8171	14.1484	14.6885
TARSH_HUMAN	Target of Nesh-SH3 OS	ABI3BP	0.0345333	0.231162	0.683633	0.344652	0.270316	0.303241	0.464795	0.445287	0.225833	0.668843	0.523617	0.523617		16.1365	16.1403	15.0476	15.4254	16.2847	15.78	16.3197	16.1618	15.1363	15.5552	15.9201	16.5897	16.2281	16.1511	15.092	15.4903	16.1024	16.1849		17.8808	16.5771	15.1529	16.3879	16.9541	16.3978	16.7726	15.4927	15.8513	16.6237	15.6253	16.7026	17.7711	16.3639	15.2571
ABR_HUMAN	Active breakpoint cluster region-related protein OS	ABR	0.461606	0.407739	-0.753042	0.439679	0.315397	0.0826472	0.100581	0.205069	-0.302671	0.0998569	0.231224	0.231224		14.0624	14.1738	13.3634	13.8686	14.1058	13.5527	14.6849	14.263	13.6366	13.9012	13.8337	14.2909	14.3737	14.2184	13.5	13.8849	13.9697	13.9218		8.93955	13.826	13.6499	14.4103	14.3215	14.2029	14.1512	14.3749	13.5641	14.2512	14.2712	13.7518	13.5715	13.5155	13.532
THIK_HUMAN	3-ketoacyl-CoA thiolase, peroxisomal OS	ACAA1	0.01767	0.175629	-0.288236	0.0293175	0.0678422	-0.244885	0.128513	0.227553	-0.21098	0.00415265	0.0686835	0.0686835		17.2139	17.0373	17.2131	17.0114	17.6098	17.2154	17.302	16.8472	17.0999	17.0534	17.1255	16.6726	17.258	16.9423	17.1565	17.0324	17.3676	16.944		16.897	16.8728	16.9291	16.7979	16.7122	16.7622	17.0993	16.8044	17.1354	16.6779	16.7837	16.7308	16.9686	17.1905	16.7864
THIM_HUMAN	3-ketoacyl-CoA thiolase, mitochondrial OS	ACAA2	0.111226	0.2792	0.199797	0.161248	0.171021	-0.0878073	0.119808	0.223444	-0.156927	0.0358976	0.150222	0.150222		17.7454	17.845	17.9912	17.792	17.9415	17.8479	18.29	17.7615	17.9481	17.9096	18.1507	18.0989	18.0177	17.8032	17.9696	17.8508	18.0461	17.9734		18.7096	18.0032	17.9441	17.9745	18.1945	18.0337	18.0726	17.7546	18.0185	17.5893	17.8388	17.8602	18.0537	17.847	17.9096
ACAD9_HUMAN	Acyl-CoA dehydrogenase family member 9, mitochondrial OS	ACAD9	0.784902	0.519397	0.0453538	0.0728522	0.109278	0.123012	0.766753	0.567365	0.00656253	0.76135	0.559074	0.559074		15.157	15.7078	15.7033	15.4115	15.3485	15.5795	15.4272	15.6561	15.8157	15.5606	15.615	15.8128	15.2921	15.682	15.7595	15.4861	15.4818	15.6961		16.0268	15.6756	15.3308	15.6198	15.3702	15.6465	15.5515	15.7351	15.699	15.712	15.7133	15.7248	15.2176	15.6672	15.7789
ACADM_HUMAN	Medium-chain specific acyl-CoA dehydrogenase, mitochondrial OS	ACADM	0.00974608	0.147541	0.19686	0.0248649	0.064865	-0.161903	0.0319576	0.118991	-0.387619	0.0411244	0.162317	0.162317		18.2224	18.1253	17.78	17.904	18.0449	17.7499	18.0031	18.0401	17.9829	18.6352	18.4329	18.1965	18.1128	18.0827	17.8815	18.2696	18.2389	17.9732		18.4659	18.3486	17.894	18.3983	18.4146	18.2184	18.0084	17.9019	17.9166	17.9396	17.9918	17.8289	18.2993	17.7287	17.5441
ACADS_HUMAN	Short-chain specific acyl-CoA dehydrogenase, mitochondrial OS	ACADS	0.610373	0.460588	-0.332185	0.50359	0.338955	-0.127377	0.043062	0.142186	-0.551487	0.208631	0.3169	0.3169		17.8506	19.0895	18.7512	18.7916	18.7006	18.9338	18.0914	18.7313	18.6028	17.9384	19.3525	19.1616	17.971	18.9104	18.677	18.365	19.0265	19.0477		14.6229	19.268	19.0298	18.9646	18.8733	19.246	18.6312	18.6896	18.3112	18.4315	18.5314	18.6385	17.1261	18.358	18.7227
ACDSB_HUMAN	Short/branched chain specific acyl-CoA dehydrogenase, mitochondrial OS	ACADSB	0.195416	0.323175	-0.257891	0.453014	0.321395	-0.117621	0.276511	0.329553	-0.200495	0.0310951	0.143368	0.143368		17.5151	17.6204	17.5105	17.2158	18.3906	17.2731	17.077	17.5039	17.1903	17.9549	17.8072	17.676	17.2961	17.5621	17.3504	17.5853	18.0989	17.4745		16.3145	17.1527	17.1255	17.8147	17.8672	17.5454	17.6077	17.1285	17.6579	17.2602	17.6359	17.3714	17.7711	17.0061	17.402
ACADV_HUMAN	Very long-chain specific acyl-CoA dehydrogenase, mitochondrial OS	ACADVL	0.476701	0.412191	0.225312	0.664602	0.397908	-0.0338703	0.325901	0.36677	-0.0863385	0.172258	0.293769	0.293769		16.989	17.2531	17.2523	16.9453	16.8783	17.2593	17.4582	17.1715	17.6999	17.3379	17.3265	17.4342	17.2236	17.2123	17.4761	17.1416	17.1024	17.3468		18.8481	17.2708	17.0053	17.2608	17.1454	17.3243	17.5189	17.2353	17.3013	17.1104	16.9557	17.1779	17.4202	17.1661	17.1779
THIL_HUMAN	Acetyl-CoA acetyltransferase, mitochondrial OS	ACAT1	0.848664	0.544029	0.0202299	0.239117	0.216442	-0.137803	0.595662	0.499557	-0.0731523	0.830293	0.575626	0.575626		17.2777	17.4905	17.3856	17.2882	17.8619	17.358	17.4461	17.2819	17.3466	17.3626	17.7317	17.7477	17.3619	17.3862	17.3661	17.3254	17.7968	17.5529		17.3386	17.4192	17.4864	17.6265	17.3664	17.6735	17.0391	17.3416	17.5955	16.8659	17.5464	17.574	17.6666	17.4999	17.4289
ACINU_HUMAN	Apoptotic chromatin condensation inducer in the nucleus OS	ACIN1	0.0158657	0.177408	0.561739	0.852822	0.464271	0.0219875	0.507222	0.46636	-0.131847	0.0458014	0.166871	0.166871		17.5113	17.4107	16.6626	17.5987	17.7123	17.3095	16.5655	16.8341	17.0468	15.9532	17.7964	17.4903	17.0384	17.1224	16.8547	16.776	17.7544	17.3999		17.7495	17.4643	17.4065	18.0306	18.008	17.6572	16.8535	17.2539	17.0266	17.195	17.4029	17.3457	17.3887	17.2054	16.9695
ACLY_HUMAN	ATP-citrate synthase OS	ACLY	0.510678	0.424774	-0.0897805	0.0087378	0.0396743	0.968195	0.0402711	0.137288	0.407188	0.0451236	0.165559	0.165559		15.1432	15.383	15.6263	15.657	15.4042	15.1689	15.4325	14.9782	15.73	15.1421	15.5245	15.4131	15.2879	15.1806	15.6782	15.3995	15.4643	15.291		15.7506	14.9973	15.6214	15.3297	14.9843	15.0795	16.6499	17.0638	16.4826	15.8035	15.9066	16.2042	15.7793	16.2801	15.9666
ACOC_HUMAN	Cytoplasmic aconitate hydratase OS	ACO1	0.396447	0.389714	-0.155537	0.0780493	0.112648	-0.241127	0.933019	0.611529	-0.0122185	0.474459	0.445795	0.445795		15.8684	15.6788	16.1349	16.2971	16.4231	16.2053	15.7834	15.7519	15.8122	16.0748	15.6856	15.4262	15.8259	15.7154	15.9735	16.1859	16.0544	15.8158		15.0185	15.6158	16.2485	15.9267	15.73	16.0982	15.3561	15.7275	15.8179	15.5225	15.9137	15.7862	15.1765	15.8428	16.2262
ACON_HUMAN	Aconitate hydratase, mitochondrial OS	ACO2	0.273385	0.350274	-0.266193	0.115996	0.141829	-0.148541	0.145028	0.24287	-0.166279	0.0660956	0.19734	0.19734		19.1355	19.6452	19.546	19.269	19.6255	19.2999	18.9428	19.3115	20.2418	19.4022	19.6644	19.5113	19.0392	19.4784	19.8939	19.3356	19.645	19.4056		17.9015	19.2805	19.2797	19.373	19.6178	19.748	19.2068	19.2305	19.7869	19.082	19.2629	19.3373	18.6046	19.1618	19.5448
ACOT1_HUMAN	Acyl-coenzyme A thioesterase 1 OS	ACOT1	0.121815	0.291644	-0.651319	0.338257	0.266795	0.0690246	0.410286	0.417038	-0.0487356	0.822553	0.572928	0.572928		14.6125	14.3134	14.2283	14.6822	14.2213	14.5696	15.1923	14.0891	14.4829	14.4374	14.8069	14.5927	14.9024	14.2013	14.3556	14.5598	14.5141	14.5812		12.5314	14.1	13.7712	14.2183	14.2539	14.3315	15.2124	14.2678	14.4114	14.4611	14.6948	14.4808	14.8818	14.129	14.1098
ACOX1_HUMAN	Peroxisomal acyl-coenzyme A oxidase 1 OS	ACOX1	0.338024	0.374146	-0.11323	0.25024	0.223382	-0.187153	0.00873159	0.0721903	-0.507844	0.308421	0.366031	0.366031		15.5711	15.6743	16.488	15.2715	14.9201	16.3581	16.1087	15.8859	15.7667	15.9869	15.6689	15.5422	15.8399	15.7801	16.1274	15.6292	15.2945	15.9502		15.6239	15.5847	16.0364	15.9043	14.7956	15.9969	15.4147	15.8553	15.5406	15.2663	15.6601	15.7614	15.3284	15.0277	16.0466
ACSF2_HUMAN	Acyl-CoA synthetase family member 2, mitochondrial OS	ACSF2	0.671485	0.483705	0.092303	0.859593	0.466446	0.0203716	0.00801151	0.0689515	-0.502954	0.653707	0.519179	0.519179		17.1379	17.2946	16.9317	17.3849	17.1798	17.4051	17.72	17.4429	17.1258	17.1302	17.9274	17.7371	17.429	17.3688	17.0288	17.2575	17.5536	17.5711		16.545	17.9479	17.209	17.4605	17.7228	17.8773	17.4573	17.2152	17.411	17.5604	17.2929	17.3941	16.8916	17.1066	16.9004
ACSL1_HUMAN	Long-chain-fatty-acid--CoA ligase 1 OS	ACSL1	0.00716063	0.12811	-0.54718	0.837353	0.458824	-0.0159733	0.519568	0.473154	-0.0766213	0.103253	0.232374	0.232374		14.3846	14.516	14.9286	14.5289	14.1565	14.5171	14.1879	13.8181	14.805	14.3221	14.6347	14.6563	14.2862	14.1671	14.8668	14.4255	14.3956	14.5867		13.1526	13.9009	14.3266	14.068	13.861	14.1357	14.2277	14.163	14.7273	14.4281	14.7091	14.3768	14.0849	14.1052	14.6685
ACSA_HUMAN	Acetyl-coenzyme A synthetase, cytoplasmic OS	ACSS2	0.292104	0.356614	-0.362926	0.496285	0.336465	-0.0744987	0.512797	0.469431	0.092585	0.791025	0.568447	0.568447		15.4466	14.8039	15.5372	15.2808	16.1164	14.9533	15.7965	14.5305	15.6653	15.754	15.4314	14.7418	15.6215	14.6672	15.6013	15.5174	15.7739	14.8475		14.1858	14.8661	14.9007	15.8095	14.8663	15.2229	15.2263	14.7718	15.4065	15.7657	15.5044	14.9072	15.1693	15.0391	15.7341
ACTB_HUMAN;ACTG_HUMAN;ACTS_HUMAN	Actin, cytoplasmic 1 OS	ACTB	0.0742469	0.244344	-0.187085	0.944623	0.49041	-0.00611767	0.986513	0.628162	-0.00188162	0.194892	0.310991	0.310991		24.4149	24.7116	24.6283	25.2156	24.6222	24.7107	24.8281	24.6636	25.2075	24.7712	24.6538	24.8897	24.6215	24.6876	24.9179	24.9934	24.638	24.8002		24.2666	24.6279	24.9386	24.4888	24.5882	24.6261	25.009	24.6944	24.8989	24.9053	24.4769	24.6373	24.4391	24.5987	24.6664
ACTC_HUMAN	Actin, alpha cardiac muscle 1 OS	ACTC1	0.180715	0.31529	0.210934	0.804713	0.445883	-0.0537329	0.171155	0.265064	0.125898	0.0276608	0.13725	0.13725		21.7758	21.9538	21.3843	22.3821	22.3028	22.0951	22.0294	22.0885	21.5703	22.3187	22.4513	22.5595	21.9026	22.0211	21.4773	22.3504	22.377	22.3273		21.962	22.1236	22.1332	22.3819	22.9642	22.1566	22.5401	21.5438	21.8641	22.3126	21.6778	22.195	22.0167	21.8571	21.8255
ACL6A_HUMAN	Actin-like protein 6A OS	ACTL6A	0.44834	0.40474	0.141245	0.734417	0.420812	0.0436616	0.43165	0.429604	-0.14712	0.551477	0.477275	0.477275		16.1657	16.4456	15.9802	16.8947	16.5053	16.4527	16.308	16.5513	16.2561	15.7541	16.6681	16.4346	16.2368	16.4985	16.1182	16.3244	16.5867	16.4436		16.1772	16.2337	16.8133	16.9653	16.3955	16.4707	16.5272	16.5041	15.9908	16.8167	16.2583	16.3732	15.3669	16.4174	16.4689
ACTN1_HUMAN	Alpha-actinin-1 OS	ACTN1	0.358403	0.381675	-0.307529	0.626806	0.386009	0.135273	0.885656	0.600736	0.024354	0.282267	0.356944	0.356944		18.3582	18.5199	18.6686	18.6183	18.6375	18.6258	18.3802	18.3791	19.1735	18.5402	18.8414	18.7018	18.3692	18.4495	18.921	18.5792	18.7394	18.6638		16.5943	18.6358	18.6835	18.8055	18.5149	18.6429	19.5342	18.4895	19.1066	18.7971	17.8936	18.7128	17.8162	18.4085	18.6601
ACTN4_HUMAN	Alpha-actinin-4 OS	ACTN4	0.776672	0.516731	-0.0575666	0.375985	0.287639	-0.245153	0.14862	0.246527	-0.242057	0.382216	0.406813	0.406813		19.1434	19.7183	19.3882	19.4264	19.9735	19.2812	19.5929	19.4071	19.4763	19.5634	19.9298	19.7298	19.3682	19.5627	19.4322	19.4949	19.9517	19.5055		18.5015	19.4779	19.4181	20.0536	19.8146	19.7041	19.9406	19.3184	19.4227	19.3209	18.6201	19.2215	19.5149	18.98	19.1153
ARP2_HUMAN	Actin-related protein 2 OS	ACTR2	0.879122	0.557023	0.0210947	0.0120434	0.0436055	-0.173405	0.00124969	0.0364492	-0.32685	0.956326	0.61436	0.61436		18.0161	18.1595	18.0389	18.6504	18.7425	17.9364	18.466	18.4904	18.4626	18.4892	18.3339	18.2997	18.241	18.325	18.2508	18.5698	18.5382	18.118		17.8555	18.3763	18.5757	18.6637	18.2004	18.4977	18.0495	18.194	18.1949	18.255	18.2527	18.0563	17.816	17.971	18.095
ARP3_HUMAN	Actin-related protein 3 OS	ACTR3	0.0615759	0.232148	-0.187568	0.888074	0.475754	0.00780228	0.689995	0.539862	-0.0584152	0.105087	0.234979	0.234979		18.5531	18.4813	18.6758	18.8757	18.4554	18.4966	18.7133	18.533	18.7689	18.7034	18.2932	18.2928	18.6332	18.5072	18.7223	18.7896	18.3743	18.3947		18.2972	18.4505	18.7372	18.3623	18.0658	18.383	18.4756	18.6363	18.8093	18.6826	18.5184	18.3459	17.965	18.5302	18.713
ADA_HUMAN	Adenosine deaminase OS	ADA	0.369944	0.382781	-0.694565	0.701115	0.410409	0.0810245	0.0488712	0.150483	0.370319	0.151903	0.276719	0.276719		13.6605	13.6721	13.9071	15.0875	13.4032	13.6678	13.0979	13.336	14.0165	13.6761	12.8779	14.7591	13.3792	13.5041	13.9618	14.3818	13.1405	14.2134		9.44529	13.7144	14.6506	13.0398	13.2518	14.3116	13.8948	13.9017	13.7923	14.2143	13.7062	13.5577	13.5019	14.1098	14.1156
ADA10_HUMAN	Disintegrin and metalloproteinase domain-containing protein 10 OS	ADAM10	0.549071	0.439614	-0.114459	0.106101	0.134834	0.20476	0.649163	0.523117	0.105924	0.084927	0.21743	0.21743		14.9842	15.1628	14.8254	14.5637	15.5399	14.8653	14.9487	14.7075	15.8761	14.794	15.4462	15.6985	14.9665	14.9352	15.3508	14.6789	15.493	15.2819		15.4357	14.9067	14.5363	14.8013	15.4125	14.927	15.4697	15.1137	15.3263	15.1457	15.3622	15.517	15.6831	15.5029	14.8631
DSRAD_HUMAN	Double-stranded RNA-specific adenosine deaminase OS	ADAR	0.199527	0.323985	-0.12286	0.000701381	0.0155042	1.0431	0.030295	0.117814	0.450596	0.00380672	0.0661101	0.0661101		13.442	13.2874	12.9329	13.6083	13.1261	13.5215	12.8981	13.076	13.4679	12.8712	13.2127	13.4328	13.17	13.1817	13.2004	13.2398	13.1694	13.4771		13.1475	13.0478	13.1775	12.9031	13.3245	13.1009	14.8106	14.1633	14.3353	13.8338	14.0662	14.4877	13.8026	14.1112	13.852
ADDA_HUMAN	Alpha-adducin OS	ADD1	0.0165938	0.177482	0.487406	0.0105483	0.0421934	0.350162	0.0232285	0.105129	0.385505	0.10034	0.231827	0.231827		16.4953	16.4274	16.5247	16.5419	16.2581	16.5033	16.6736	16.2632	15.1432	16.0514	16.1944	16.5668	16.5844	16.3453	15.8339	16.2966	16.2262	16.535		17.5353	16.7984	16.4147	16.7139	16.832	16.4518	17.1237	16.4898	16.4793	16.6037	16.5958	16.6303	16.8812	16.9562	16.6275
ADDG_HUMAN	Gamma-adducin OS	ADD3	0.466388	0.410488	0.0825381	0.0299906	0.0688309	0.201114	0.0768911	0.174753	0.141832	0.455524	0.440311	0.440311		16.0258	16.1581	16.4247	15.9913	16.1453	16.2814	16.417	16.0297	15.9029	15.932	15.9213	16.2197	16.2214	16.0939	16.1638	15.9616	16.0333	16.2505		16.7428	16.3047	16.216	15.9718	15.8283	16.1563	16.6908	16.3286	16.2946	16.1765	16.2261	16.2146	16.3551	16.4861	16.2816
ADH1G_HUMAN	Alcohol dehydrogenase 1C OS	ADH1C	0.67192	0.483665	-0.384121	0.00555026	0.0347927	-0.297942	0.0282126	0.113499	-0.742955	0.100958	0.231715	0.231715		17.1791	17.4252	16.9148	18.1785	17.1613	18.3262	17.3575	17.431	17.7728	16.4788	17.7049	17.7857	17.2683	17.4281	17.3438	17.3286	17.4331	18.0559		12.6595	17.5781	18.1606	18.0559	17.4616	18.6374	17.1619	17.3383	16.9465	16.9093	17.0787	17.6355	15.4415	17.2068	17.0717
ADHX_HUMAN	Alcohol dehydrogenase class-3 OS	ADH5	0.765231	0.515745	-0.0762538	0.0200495	0.0595109	-0.212288	0.147691	0.245761	-0.319284	0.13267	0.257434	0.257434		17.6349	18.1074	17.396	17.7422	18.2309	17.9955	18.109	17.8894	17.6008	17.7368	18.049	17.809	17.8719	17.9984	17.4984	17.7395	18.14	17.9023		16.8199	18.1129	18.0597	17.8167	17.6511	18.2326	17.5832	17.8771	17.0793	17.6204	17.8205	17.8961	17.6314	17.9405	17.6739
ARHL2_HUMAN	Poly(ADP-ribose) glycohydrolase ARH3 OS	ADPRHL2	0.23434	0.333706	-0.372758	0.461985	0.323929	0.0924192	0.763281	0.566393	-0.0989944	0.0620696	0.19249	0.19249		14.1382	14.1093	14.5615	14.5706	14.5399	14.343	14.5177	14.2455	15.1515	14.2814	14.5518	14.4305	14.3279	14.1774	14.8565	14.426	14.5458	14.3867		12.6027	14.1303	14.6221	14.5236	14.4767	14.1285	14.9082	14.2749	14.7935	14.633	14.2968	14.3685	12.7247	14.4317	14.8641
ADRM1_HUMAN	Proteasomal ubiquitin receptor ADRM1 OS	ADRM1	0.0227798	0.198366	0.345644	0.585915	0.372573	0.0676242	0.122798	0.223075	0.201799	0.328046	0.378124	0.378124		16.3628	16.1073	16.0997	16.3129	16.5312	15.9194	16.5069	15.7661	15.4414	16.1609	16.0893	15.94	16.4349	15.9367	15.7706	16.2369	16.3102	15.9297		17.2413	16.1331	16.1544	16.6699	16.4577	16.0364	16.0498	16.3953	15.9825	16.348	16.2234	16.0256	16.8894	16.3985	16.1228
PURA2_HUMAN	Adenylosuccinate synthetase isozyme 2 OS	ADSS	0.624547	0.466632	-0.210873	0.770485	0.433785	-0.0713449	0.372116	0.396672	-0.162286	0.977045	0.620025	0.620025		13.7242	13.8041	13.1434	14.0106	14.3885	13.0524	14.0619	13.1315	14.8565	13.9277	14.2447	13.6662	13.893	13.4678	14	13.9692	14.3166	13.3593		12.2379	14.2807	14.3203	13.9229	13.122	13.8569	13.6347	13.6187	13.793	14.6367	13.3108	13.5839	13.1877	13.5508	14.0623
AFG32_HUMAN	AFG3-like protein 2 OS	AFG3L2	0.500491	0.420207	-0.07302	0.1182	0.143272	-0.275323	0.0757409	0.174403	-0.355492	0.868376	0.586041	0.586041		17.0118	17.223	17.1018	16.9173	17.2616	16.9508	17.0987	16.8145	17.0211	16.942	17.0291	16.8003	17.0553	17.0188	17.0614	16.9297	17.1453	16.8756		17.3575	16.7971	16.6479	16.9977	17.0109	16.8368	16.5112	16.584	16.9421	16.1783	17.1667	17.0517	17.1552	16.7985	16.7826
FETA_HUMAN	Alpha-fetoprotein OS	AFP	0.149473	0.302016	-0.27875	0.532132	0.350581	0.168853	0.669629	0.532256	0.0569637	0.309151	0.366479	0.366479		19.1525	18.32	17.8954	17.6664	18.1795	18.2527	18.5697	17.7653	18.7304	18.0392	18.6598	18.467	18.8611	18.0426	18.3129	17.8528	18.4197	18.3599		18.5014	18.1978	17.7379	17.3099	17.7805	18.6489	17.9432	18.2666	18.565	18.2874	18.4788	19.3211	18.7682	18.3358	18.4091
AGFG1_HUMAN	Arf-GAP domain and FG repeat-containing protein 1 OS	AGFG1	0.585048	0.450812	0.193157	0.00334742	0.0302348	0.675434	0.0550279	0.155739	0.645789	0.219527	0.325388	0.325388		14.8999	14.416	15.1914	15.152	14.8307	14.6041	14.9914	13.3474	15.5375	13.9285	13.441	13.9821	14.9456	13.8817	15.3644	14.5402	14.1358	14.2931		13.916	14.6706	14.7379	15.0628	15.0215	14.9109	15.4875	15.1002	15.6331	15.2557	14.8827	14.8543	15.1779	15.2705	15.0112
AGFG2_HUMAN	Arf-GAP domain and FG repeat-containing protein 2 OS	AGFG2	0.0565718	0.223561	0.479644	0.829944	0.455954	0.0339858	0.949197	0.6156	-0.0426419	0.0509438	0.176357	0.176357		11.0756	12.5634	12.5379	12.0447	13.2581	12.2427	13.2931	12.0926	12.1084	11.8234	12.1871	12.727	12.1844	12.328	12.3232	11.934	12.7226	12.4848		11.9248	12.7018	13.1582	13.0659	13.0531	12.951	12.5523	12.2048	12.1058	12.5088	12.7189	12.0904	13.5438	9.24658	12.7262
ADAS_HUMAN	Alkyldihydroxyacetonephosphate synthase, peroxisomal OS	AGPS	0.0786361	0.247214	-0.570215	0.448312	0.318867	0.152159	0.96683	0.622423	0.020116	0.029192	0.138264	0.138264		13.0237	13.3517	13.2295	13.525	12.684	13.4281	13.5122	12.8778	14.3994	12.1681	13.4121	13.1454	13.2679	13.1147	13.8145	12.8465	13.048	13.2868		11.7337	12.8358	13.3425	13.1696	12.0593	12.8162	13.2528	13.4357	13.6832	13.771	13.2496	12.8991	11.2113	12.8357	13.8509
AGR2_HUMAN	Anterior gradient protein 2 homolog OS	AGR2	0.0228457	0.197195	-0.538361	0.577546	0.369489	-0.130735	0.39189	0.406606	-0.202484	0.670108	0.523428	0.523428		21.6725	21.5526	22.2777	21.2735	22.3679	21.5355	21.8912	21.488	22.2393	21.763	21.5842	21.3984	21.7818	21.5203	22.2585	21.5182	21.9761	21.467		20.947	21.2967	21.4757	21.4902	20.9223	21.1599	20.5972	21.4921	22.3102	21.4954	22.352	21.4906	20.5502	21.4184	22.0919
AGRIN_HUMAN	Agrin OS	AGRN	0.214096	0.326116	0.401209	0.00362998	0.0304918	0.884423	0.0119358	0.0835504	0.587929	0.0107414	0.10175	0.10175		13.2026	12.5943	12.9652	13.6136	12.845	13.1357	13.3174	13.1734	12.5375	13.7932	13.4338	13.2922	13.26	12.8839	12.7513	13.7034	13.1394	13.2139		14.6532	12.6503	13.3788	13.8035	14.0385	12.8348	14.7896	13.4077	13.9126	14.077	13.9741	14.0975	13.6721	13.7177	13.6672
SAHH_HUMAN	Adenosylhomocysteinase OS	AHCY	0.187757	0.31909	0.110114	0.500362	0.337865	0.0462877	0.0031059	0.0494121	0.287794	0.26398	0.349513	0.349513		17.8602	17.7404	18.0474	18.2389	18.2436	18.0789	17.9659	17.7803	18.0465	17.8708	17.7995	17.6059	17.913	17.7604	18.047	18.0548	18.0216	17.8424		18.2341	17.8806	18.1962	18.1474	17.8097	18.0319	17.8625	18.0712	18.0847	17.8989	18.0713	17.9283	18.2853	18.2519	18.3301
AHNK_HUMAN	Neuroblast differentiation-associated protein AHNAK OS	AHNAK	0.0867293	0.257053	0.441879	0.969493	0.495663	0.00299275	0.844144	0.591295	0.0243002	0.915232	0.602446	0.602446		21.3689	20.8947	21.2227	20.8546	21.4391	21.2058	21.536	20.5827	20.9089	21.1051	21.0383	21.2341	21.4524	20.7387	21.0658	20.9798	21.2387	21.2199		22.8819	21.2321	21.1054	21.3225	21.3952	21.4095	21.0983	20.7847	21.1025	20.9966	21.369	21.3622	21.9199	21.0114	20.9744
FETUA_HUMAN	Alpha-2-HS-glycoprotein OS	AHSG	0.311881	0.362327	-0.278047	0.446625	0.318206	-0.354945	0.0234308	0.105589	-0.656583	0.0926538	0.221434	0.221434		22.9442	21.6831	21.4999	20.4324	21.5725	21.6897	22.2493	21.1207	21.729	21.3962	22.3135	21.9465	22.5967	21.4019	21.6145	20.9143	21.943	21.8181		22.3647	21.6382	20.9717	20.2155	20.9925	22.4375	20.3402	20.7811	21.5812	20.9766	21.7729	22.7069	22.109	20.8383	21.198
AIFM1_HUMAN	Apoptosis-inducing factor 1, mitochondrial OS	AIFM1	0.000236261	0.0581202	0.651786	0.0172525	0.0548942	0.311767	0.0311623	0.118983	0.444222	0.011401	0.101537	0.101537		16.1001	16.7335	16.7861	16.1918	16.1082	16.2867	16.4075	16.9964	16.4484	17.0524	17.6521	17.0034	16.2538	16.865	16.6172	16.6221	16.8801	16.645		17.0621	17.7331	17.1431	17.3213	17.466	17.0684	16.9408	17.1921	17.0311	16.7369	17	16.853	17.3936	17.1698	17.1362
AIMP1_HUMAN	Aminoacyl tRNA synthase complex-interacting multifunctional protein 1 OS	AIMP1	0.215658	0.32748	0.115941	0.467012	0.326093	-0.132569	0.309892	0.357176	-0.192977	0.753482	0.556829	0.556829		15.8116	16.0712	15.6419	16.1713	16.2161	15.7269	15.6602	15.8528	15.5994	16.6673	16.2543	15.7177	15.7359	15.962	15.6206	16.4193	16.2352	15.7223		16.0434	15.8972	15.9918	16.5484	16.095	15.8153	16.3931	15.8335	15.2994	15.9415	15.8323	15.6001	15.8024	15.7893	15.7692
AIP_HUMAN	AH receptor-interacting protein OS	AIP	0.472139	0.411501	0.217378	0.411962	0.30462	0.0820376	0.152335	0.251497	0.317351	0.538335	0.471779	0.471779		14.0646	13.8268	13.8357	14.6698	13.7458	13.7973	14.0644	13.7856	14.7145	14.1735	13.5822	13.4364	14.0645	13.8062	14.2751	14.4216	13.664	13.6168		15.553	13.8481	14.1742	13.9538	14.0851	13.5384	14.5002	13.7291	14.5309	14.2516	13.7142	13.6145	14.5769	14.1034	14.0366
KAD2_HUMAN	Adenylate kinase 2, mitochondrial OS	AK2	0.623627	0.466653	-0.0361354	0.517528	0.343927	-0.0651494	0.89991	0.604933	-0.0129485	0.428092	0.426863	0.426863		18.1273	18.2628	18.0007	18.2718	18.1551	18.2007	18.5383	18.2096	17.9709	18.2755	18.2715	18.1159	18.3328	18.2362	17.9858	18.2737	18.2133	18.1583		18.5016	18.2127	18.1384	18.0231	18.0549	18.0526	17.9351	18.157	18.2653	18.0659	18.1845	18.2014	18.4332	18.3504	18.3059
AKA12_HUMAN	A-kinase anchor protein 12 OS	AKAP12	0.203973	0.324773	0.289585	0.0101753	0.0416938	0.607261	0.00262508	0.047523	0.474469	0.790779	0.568662	0.568662		16.5536	15.8935	15.5099	15.7285	15.9342	16.1619	16.0569	15.2524	15.3807	16.0082	16.0576	16.271	16.3053	15.5729	15.4453	15.8683	15.9959	16.2164		15.788	16.2542	15.7268	16.3755	16.7797	16.2175	17.5996	16.1164	16.086	16.2383	16.2133	16.794	16.717	16.3591	15.9241
AKAP9_HUMAN	A-kinase anchor protein 9 OS	AKAP9	0.0553582	0.226969	0.342461	0.384554	0.292331	0.062842	0.965469	0.62231	-0.00821509	0.265683	0.350877	0.350877		15.1211	15.1981	15.1755	14.6883	14.9359	14.9379	15.2289	15.0747	14.5511	15.1935	15.1507	15.1745	15.175	15.1364	14.8633	14.9409	15.0433	15.0562		16.1562	15.3695	14.8668	15.2888	15.3737	15.2148	15.2835	14.9734	15.1913	14.9601	15.0384	15.1453	16.046	14.8964	14.6959
AK1A1_HUMAN	Alcohol dehydrogenase [NADP(+)] OS	AKR1A1	0.826913	0.536022	-0.032767	0.254683	0.224485	-0.10509	0.00504021	0.0608301	0.318926	0.649666	0.517943	0.517943		17.4651	17.4663	17.8701	17.9054	17.778	17.5846	17.6783	17.2368	18.0223	17.534	17.2785	16.9486	17.5717	17.3515	17.9462	17.7197	17.5282	17.2666		18.1535	17.4245	17.7709	17.4328	17.1328	17.2729	17.269	17.5698	17.6331	17.5563	17.4864	17.2388	17.8854	17.8339	18.0706
ALDR_HUMAN	Aldose reductase OS	AKR1B1	0.290889	0.356901	-0.252098	0.0701848	0.107779	-0.234407	0.17118	0.264712	0.298409	0.10826	0.23699	0.23699		16.43	15.8496	16.2031	16.8918	15.6004	16.4396	16.3143	15.7945	17.1817	16.1375	15.4492	15.5605	16.3722	15.822	16.6924	16.5146	15.5248	16.0001		16.0345	15.7188	16.5793	15.301	15.883	15.897	15.9657	15.5646	16.1152	16.2579	15.6333	15.9829	16.1075	16.1222	16.7213
AK1BA_HUMAN	Aldo-keto reductase family 1 member B10 OS	AKR1B10	0.134131	0.298607	-0.622989	0.0309391	0.0698626	-0.573307	0.569538	0.489374	-0.175649	0.190258	0.306886	0.306886		16.7854	17.7693	17.4932	17.2045	17.1843	17.226	16.9392	17.4928	18.4079	17.1335	17.387	16.4289	16.8623	17.631	17.9506	17.169	17.2857	16.8274		14.9134	18.0748	17.0397	16.8919	16.2481	16.8202	16.7615	17.5548	16.6985	16.7135	16.7139	15.8439	15.4426	17.4645	17.468
AK1C1_HUMAN;AK1C3_HUMAN	Aldo-keto reductase family 1 member C1 OS	AKR1C1	0.349328	0.378984	0.0696942	0.09327	0.125155	-0.270289	0.550711	0.482274	0.0927085	0.349724	0.388499	0.388499		13.9912	14.7264	13.5951	13.5135	14.2788	14.5303	14.0609	14.5767	14.2481	13.4106	13.9571	14.1158	14.0261	14.6515	13.9216	13.4621	14.118	14.323		14.0461	14.6628	14.0146	13.3164	14.1982	14.6823	13.2552	14.545	13.6493	12.9846	14.2658	14.1807	14.0972	14.8286	14.0406
AK1C2_HUMAN	Aldo-keto reductase family 1 member C2 OS	AKR1C2	0.29076	0.357189	0.126514	0.0117848	0.0434176	-0.2517	0.807193	0.579721	-0.0326279	0.594357	0.49506	0.49506		15.3231	15.9726	15.23	14.8025	15.5076	15.7723	15.3582	15.6852	15.6347	15.0183	15.2116	15.3798	15.3407	15.8289	15.4323	14.9104	15.3596	15.576		15.686	15.8663	15.1348	14.9702	15.5267	16.0229	14.8805	15.7531	15.1839	14.4818	15.2029	15.4354	15.3432	15.9548	15.5462
ARK72_HUMAN	Aflatoxin B1 aldehyde reductase member 2 OS	AKR7A2	0.00847918	0.136779	-0.594096	0.00435953	0.0312992	-0.442237	0.0419396	0.140692	-1.08314	0.000613726	0.0255801	0.0255801		13.4841	13.7851	13.1441	13.6003	13.4044	13.0236	13.2654	12.8523	11.7849	13.3148	12.9073	12.7583	13.3748	13.3187	12.4645	13.4575	13.1558	12.891		13.3881	12.3365	11.9925	12.678	12.5811	12.1215	13.1853	12.9713	12.2356	12.7585	12.4879	12.3702	10.4739	12.3997	12.1848
ARK73_HUMAN	Aflatoxin B1 aldehyde reductase member 3 OS	AKR7A3	0.477645	0.412645	-0.110618	0.695045	0.409423	0.0223023	0.583506	0.494896	-0.0643124	0.775621	0.563596	0.563596		18.1103	18.4309	18.3163	18.5774	18.6591	18.4486	18.3855	18.3448	18.3072	18.6092	18.5571	18.1265	18.2479	18.3878	18.3118	18.5933	18.6081	18.2875		18.7113	18.4538	17.8937	18.2626	18.1677	18.2836	18.1584	18.4761	18.2382	18.4837	18.7146	18.4993	17.7031	18.2567	18.2352
ALBU_HUMAN	Serum albumin OS	ALB	0.159131	0.308237	-0.430822	0.453738	0.321366	-0.289067	0.0372272	0.132056	-0.424978	0.155649	0.279632	0.279632		24.6938	23.945	23.5503	22.9166	23.3674	23.8901	24.3282	23.4279	23.8907	23.5599	24.2215	23.9548	24.511	23.6864	23.7205	23.2383	23.7944	23.9225		23.4568	23.774	23.2639	22.355	22.9468	24.4917	22.5749	23.3524	23.5464	23.4394	23.6995	24.5261	23.9825	23.3592	23.3817
P5CS_HUMAN	Delta-1-pyrroline-5-carboxylate synthase OS	ALDH18A1	0.161416	0.308414	-0.201621	0.0425595	0.0823732	-0.209241	0.57303	0.490368	-0.13997	0.33831	0.383173	0.383173		14.5783	15.0531	15.4834	15.4313	14.7198	15.1978	14.9468	15.1893	15.2078	14.314	15.2269	14.9195	14.7625	15.1212	15.3456	14.8726	14.9734	15.0586		14.7071	15.0141	15.2898	15.0201	14.3404	14.5527	14.4839	14.9184	14.8466	14.8835	14.9599	14.7861	13.4984	15.0267	15.3571
AL1A1_HUMAN	Retinal dehydrogenase 1 OS	ALDH1A1	0.461484	0.407996	-0.11179	0.0415803	0.0812266	-0.141352	0.234575	0.29964	-0.140902	0.240318	0.337481	0.337481		19.5176	19.7592	19.5778	19.552	20.199	19.5053	19.9336	19.5673	19.7784	20.0871	19.8602	19.5611	19.7256	19.6633	19.6781	19.8196	20.0296	19.5332		19.0398	19.6915	19.4351	19.9077	19.8588	19.8458	19.5154	19.5868	19.6035	19.4499	19.9432	19.5025	19.9226	19.525	19.7237
AL1B1_HUMAN	Aldehyde dehydrogenase X, mitochondrial OS	ALDH1B1	0.498982	0.420376	0.0992876	0.496658	0.336446	-0.0894286	0.751657	0.561737	-0.030611	0.193711	0.310534	0.310534		15.8479	16.5848	16.2424	15.6183	16.6711	16.4034	15.6876	16.3717	16.8587	15.7049	16.5046	16.5811	15.7677	16.4782	16.5506	15.6616	16.5878	16.4923		16.3737	16.424	16.3028	16.0363	16.403	16.5943	16.1277	15.9953	16.6644	15.5296	16.2815	16.4032	16.1722	16.3429	16.3568
ALDH2_HUMAN	Aldehyde dehydrogenase, mitochondrial OS	ALDH2	0.018795	0.184943	-0.241345	0.939549	0.489288	-0.00632736	0.189886	0.27053	-0.0835013	0.016538	0.117228	0.117228		20.1327	20.3699	20.5414	19.8916	20.175	20.27	20.4202	20.2474	20.274	20.5482	20.2513	20.3191	20.2765	20.3087	20.4077	20.2199	20.2131	20.2946		19.8594	20.1335	20.0632	19.86	20.2686	20.0877	20.0947	20.1725	20.5234	20.0166	20.4847	20.3905	20.3624	20.1381	20.374
AL3A2_HUMAN	Fatty aldehyde dehydrogenase OS	ALDH3A2	0.555745	0.440655	-0.116484	0.923948	0.486289	-0.0178007	0.28992	0.341274	-0.188801	0.0167479	0.116342	0.116342		14.8239	15.2194	14.8039	14.9247	15.0798	15.462	14.5957	14.8542	15.6737	14.4324	16.0355	15.7283	14.7098	15.0368	15.2388	14.6785	15.5576	15.5951		15.2888	14.814	15.0192	14.9305	14.9248	15.1405	15.1877	14.8316	14.7042	15.1871	15.1965	15.6027	14.6173	14.7472	15.1426
MMSA_HUMAN	Methylmalonate-semialdehyde dehydrogenase [acylating], mitochondrial OS	ALDH6A1	0.956067	0.579649	0.00714087	0.517515	0.34419	-0.0457108	0.0536704	0.154394	-0.197994	0.0648197	0.196343	0.196343		17.1205	16.9766	17.0031	17.0919	17.1584	16.9801	17.4441	16.7559	16.8161	17.3047	17.2467	17.1315	17.2823	16.8663	16.9096	17.1983	17.2025	17.0558		17.8996	16.8023	16.7425	17.1295	17.0873	16.8964	17.1112	16.6446	17.0549	17.0216	17.2752	17.1329	17.1514	16.6588	16.9573
AL7A1_HUMAN	Alpha-aminoadipic semialdehyde dehydrogenase OS	ALDH7A1	0.0582975	0.228545	-0.10226	0.934934	0.488399	-0.00404385	0.00281065	0.04838	0.200476	0.688728	0.531596	0.531596		15.9279	16.2649	16.4588	16.165	16.0294	16.0265	16.141	16.1807	16.2481	16.3081	15.8845	16.118	16.0344	16.2228	16.3535	16.2365	15.957	16.0722		15.8117	16.0177	16.2033	16.2134	15.9364	16.0804	15.9768	16.4131	16.2493	16.1731	16.0406	15.9994	16.2669	16.3662	16.5245
AL9A1_HUMAN	4-trimethylaminobutyraldehyde dehydrogenase OS	ALDH9A1	0.324843	0.36996	0.078701	0.610378	0.38234	0.0306242	0.794129	0.577449	-0.0447585	0.187383	0.30652	0.30652		17.6211	17.4236	17.3457	17.5269	17.565	17.3	17.6891	17.2593	17.0451	17.8908	17.1519	17.5349	17.6551	17.3414	17.1954	17.7088	17.3584	17.4175		17.8123	17.2094	17.4276	17.5968	17.6466	17.4562	17.6757	17.4309	17.408	17.5262	17.2994	17.5201	18.1549	17.5195	17.3604
ALDOA_HUMAN	Fructose-bisphosphate aldolase A OS	ALDOA	0.727904	0.501581	-0.0322165	0.112975	0.140175	0.1141	0.0330791	0.1223	0.171916	0.323311	0.374322	0.374322		20.362	20.1021	20.4272	20.5778	20.5555	20.2579	20.6057	20.0326	20.6917	20.4032	20.4431	19.8286	20.4838	20.0674	20.5595	20.4905	20.4993	20.0433		20.4305	20.2938	20.4609	20.2275	20.2699	20.2678	20.4523	20.3181	20.5297	20.7576	20.5086	20.2621	20.407	20.388	20.7113
ALDOB_HUMAN	Fructose-bisphosphate aldolase B OS	ALDOB	0.245941	0.340853	-0.41111	0.120825	0.145406	-0.240285	0.0152341	0.0903718	-0.514866	0.187406	0.306077	0.306077		18.6581	18.7345	18.7676	18.0728	18.939	18.3026	19.073	18.325	19.162	18.5883	18.7336	18.3365	18.8655	18.5297	18.9648	18.3306	18.8363	18.3195		17.0636	18.5798	18.5668	18.2467	18.2152	18.7077	18.0257	18.5339	18.7343	18.0495	18.814	18.2473	17.7385	18.0367	18.4713
ALDOC_HUMAN	Fructose-bisphosphate aldolase C OS	ALDOC	0.418753	0.396205	-0.661874	0.14779	0.161856	-0.192033	0.635556	0.520541	0.0709114	0.144137	0.26916	0.26916		13.7196	13.8786	13.6771	13.0829	13.8694	13.2571	13.5775	13.6355	14.5786	13.6008	13.3351	12.7654	13.6486	13.757	14.1278	13.3418	13.6022	13.0113		9.3073	13.2207	14.3236	13.252	14.1871	13.2269	13.4486	13.7814	13.8061	12.691	13.4747	13.1348	13.7393	13.6561	13.7506
AMY1_HUMAN	Alpha-amylase 1 OS	AMY1A	0.00514869	0.117821	-1.75556	0.0798355	0.114051	-1.004	0.0605411	0.16134	-1.42744	0.0957016	0.225104	0.225104		12.514	13.2333	13.8647	9.62727	10.7156	11.8428	13.943	13.1801	13.8642	12.8375	10.7416	13.3957	13.2285	13.2067	13.8645	11.2324	10.7286	12.6192		10.1726	12.827	11.6822	9.29615	8.94342	11.4252	11.5646	10.9313	11.9715	11.8795	10.1705	12.3385	10.9314	9.75029	13.0952
ANK3_HUMAN	Ankyrin-3 OS	ANK3	0.655479	0.478125	-0.142946	0.217121	0.205385	0.318203	0.738555	0.558303	0.0938262	0.765721	0.56031	0.56031		12.61	12.9065	13.7702	12.6374	12.7309	13.1654	12.2944	11.8544	13.2743	12.5777	12.0521	12.2934	12.4522	12.3805	13.5222	12.6076	12.3915	12.7294		11.0569	12.1959	13.0098	13.0609	12.5621	13.3401	13.1179	13.2972	13.4464	12.0238	12.9712	13.1361	11.4353	12.8458	13.1987
AN32A_HUMAN	Acidic leucine-rich nuclear phosphoprotein 32 family member A OS	ANP32A	0.162117	0.308555	0.337046	0.00491903	0.0338688	-0.302477	0.376853	0.399692	-0.25097	0.342038	0.385301	0.385301		18.7693	18.9203	18.313	18.9567	19.3385	18.4752	19.3139	18.9097	18.1773	19.3051	18.9687	18.8327	19.0416	18.915	18.2452	19.1309	19.1536	18.654		20.1923	18.7471	18.9185	19.0189	19.2987	18.9869	18.658	18.5455	18.2252	18.7019	18.7676	18.427	19.76	18.7464	18.4004
AN32B_HUMAN	Acidic leucine-rich nuclear phosphoprotein 32 family member B OS	ANP32B	0.668007	0.482968	-0.0722484	0.00411586	0.031147	-0.574461	0.802894	0.57901	-0.0511017	0.206224	0.316473	0.316473		13.3533	13.7747	13.8713	14.0264	14.1812	13.636	14.1656	14.0086	15.5055	14.0113	13.9873	13.9836	13.7594	13.8917	14.6884	14.0188	14.0843	13.8098		14.2823	13.3976	14.221	13.8371	14.164	13.917	13.6435	13.1952	14.0935	13.1547	13.2883	13.4303	14.2792	13.8779	13.8371
ANXA1_HUMAN	Annexin A1 OS	ANXA1	0.325527	0.37031	0.172033	0.607931	0.381661	0.0546113	0.568145	0.489378	0.133183	0.714608	0.54115	0.54115		17.6072	18.1169	17.4426	17.8604	17.8553	17.9645	17.9961	18.0501	17.5029	17.9325	18.0674	18.5376	17.8016	18.0835	17.4727	17.8965	17.9613	18.2511		18.2898	18.2846	17.976	17.8242	18.3555	17.7688	18.2664	18.1153	17.5383	18.0304	17.7071	18.1369	18.889	18.1613	17.6017
ANX11_HUMAN	Annexin A11 OS	ANXA11	0.0121064	0.152727	0.361043	0.624369	0.386492	0.0613305	0.219109	0.290853	-0.268841	0.612641	0.506644	0.506644		18.929	19.2203	18.9372	18.8673	17.94	19.1385	19.4263	19.0505	18.6396	19.2146	19.49	18.245	19.1776	19.1354	18.7884	19.0409	18.715	18.6918		19.2257	19.5453	19.053	19.2565	19.2737	19.3612	18.8944	18.9038	18.7465	19.2474	19.1021	19.0229	19.0167	18.0215	18.8214
ANX13_HUMAN	Annexin A13 OS	ANXA13	0.224452	0.328662	-0.182498	0.0132496	0.0465676	-0.381548	0.00186781	0.0377154	-0.622449	0.0310784	0.143927	0.143927		16.5661	16.4994	17.2155	16.4548	16.7312	16.5387	16.8661	16.2311	17.0002	16.7872	16.7876	16.6856	16.7161	16.3653	17.1078	16.621	16.7594	16.6121		16.1515	16.4536	16.7346	16.6682	16.2896	16.7892	16.0196	16.1989	16.9341	15.9824	16.6009	16.1565	15.7466	15.8981	16.632
ANXA2_HUMAN	Annexin A2 OS	ANXA2	0.814867	0.531364	0.0391244	0.31551	0.256066	-0.0388148	0.213912	0.290191	-0.0898943	0.857299	0.582337	0.582337		21.4755	21.7274	21.8886	21.5438	21.5671	21.8514	21.7976	21.6601	21.8687	21.76	21.7822	22.1309	21.6365	21.6937	21.8787	21.6519	21.6747	21.9912		22.4233	21.7721	21.63	21.6601	21.4814	21.7945	21.6676	21.6826	21.7929	21.533	21.7546	21.8631	21.5227	21.7336	21.7386
ANXA3_HUMAN	Annexin A3 OS	ANXA3	0.178233	0.313181	0.521402	0.232648	0.213112	-0.332585	0.815316	0.582765	-0.0843816	0.1567	0.280553	0.280553		12.9548	13.1598	12.1717	13.532	13.4323	13.1942	12.5754	12.9241	12.8015	13.1458	13.3226	14.4408	12.7651	13.042	12.4866	13.3389	13.3775	13.8175		14.4948	13.1468	13.5816	13.3702	14.0704	13.2923	12.7933	12.9862	12.2311	13.5262	11.9006	13.3948	14.3095	12.8862	12.3804
ANXA4_HUMAN	Annexin A4 OS	ANXA4	0.389577	0.388	-0.417742	0.845121	0.460676	0.0444404	0.217736	0.291611	-0.513129	0.112896	0.241061	0.241061		17.8343	18.4939	18.6919	18.0737	18.5089	18.6687	17.4563	18.1998	18.7863	17.3111	18.7899	18.6839	17.6453	18.3468	18.7391	17.6924	18.6494	18.6763		15.3723	18.4261	18.4495	18.7067	17.8787	18.4095	18.3576	18.2875	18.4801	18.3863	18.3254	18.179	15.4816	17.7715	18.384
ANXA5_HUMAN	Annexin A5 OS	ANXA5	0.325606	0.369973	0.177499	0.30887	0.253866	0.156015	0.71912	0.551553	-0.0654012	0.781921	0.5662	0.5662		19.706	19.874	18.7825	19.4766	19.6496	19.7178	19.6062	19.8886	19.104	18.8975	19.9099	20.317	19.6561	19.8813	18.9432	19.1871	19.7798	20.0174		19.3772	19.9003	19.5729	19.8203	20.0428	19.8164	20.0477	19.7171	18.901	19.9053	19.7038	20.126	20.2787	19.7767	19.0427
ANXA6_HUMAN	Annexin A6 OS	ANXA6	0.286148	0.355966	0.254683	0.517175	0.34451	0.147455	0.870128	0.595978	-0.0316853	0.196251	0.31078	0.31078		19.2112	19.3749	18.5317	19.4011	18.6989	19.2965	19.1207	19.4429	18.2193	19.4237	19.366	19.5671	19.166	19.4089	18.3755	19.4124	19.0324	19.4318		19.8812	19.391	19.1862	19.0511	19.6605	19.1851	20.2834	19.1065	18.6789	19.4114	18.8268	19.4047	19.9262	19.1926	18.6293
ANXA7_HUMAN	Annexin A7 OS	ANXA7	0.0539302	0.229729	0.437048	0.822228	0.452603	0.0399887	0.725281	0.553448	-0.1005	0.113977	0.24139	0.24139		17.9489	17.6697	17.8784	17.7104	17.8246	17.9262	17.8131	18.0082	17.4218	18.3479	17.9898	18.2051	17.881	17.8389	17.6501	18.0291	17.9072	18.0657		17.9568	17.8662	18.1795	18.5301	19.1048	18.3569	17.7775	18.2398	18.0419	17.3178	18.0422	18.1929	18.9156	17.394	17.785
AOC1_HUMAN	Amiloride-sensitive amine oxidase [copper-containing] OS	AOC1	0.0623457	0.23238	-0.975755	0.0569259	0.0979873	-0.684141	0.00523613	0.0610881	-0.451824	0.756078	0.557561	0.557561		11.4871	12.4141	12.6832	12.4831	14.0923	13.6725	12.7421	12.4163	13.9538	12.7908	13.353	13.8801	12.1146	12.4152	13.3185	12.637	13.7227	13.7763		9.50257	12.1047	13.5017	11.3565	12.3387	13.3255	12.5012	10.7656	12.9945	11.9407	12.7899	12.8874	11.86	11.7462	12.9365
AOC3_HUMAN	Membrane primary amine oxidase OS	AOC3	0.249532	0.341027	0.338548	0.577885	0.369425	0.106473	0.228154	0.294302	0.228227	0.533711	0.469702	0.469702		16.5676	15.7456	15.8314	16.2282	16.4096	16.4029	16.6337	15.7778	15.8999	15.3101	16.6189	16.9415	16.6007	15.7617	15.8656	15.7691	16.5143	16.6722		17.9327	15.9519	15.9451	16.2361	17.0783	16.0707	16.8622	15.2316	16.2005	16.4624	16.2539	16.8119	17.1199	16.0658	15.9083
AP1B1_HUMAN	AP-1 complex subunit beta-1 OS	AP1B1	0.31501	0.363814	0.102788	0.593762	0.375855	0.0269254	0.959689	0.619726	0.00647448	0.75526	0.557352	0.557352		16.6711	16.5955	16.6635	16.5272	17.0837	16.5835	16.9899	16.6587	16.4229	16.92	16.7771	16.9227	16.8305	16.6271	16.5432	16.7236	16.9304	16.7531		17.3369	16.7484	16.4847	16.8559	16.9928	16.6058	16.7007	16.7168	16.5885	16.9285	16.8804	16.7546	17.3112	16.7696	16.6433
AP1G1_HUMAN	AP-1 complex subunit gamma-1 OS	AP1G1	0.17052	0.31188	-0.422595	0.331427	0.263885	-0.168552	0.194139	0.273986	-0.17857	0.0160086	0.115041	0.115041		15.1744	15.1288	15.2848	15.0855	15.4802	15.2467	15.1734	15.3466	14.7947	15.0891	15.3244	15.15	15.1739	15.2377	15.0398	15.0873	15.4023	15.1983		13.4871	15.2298	14.9387	15.108	14.9236	14.9166	14.3576	15.3527	14.7968	14.8687	15.7124	15.0398	14.7435	15.2334	14.9523
AP2A1_HUMAN	AP-2 complex subunit alpha-1 OS	AP2A1	0.254312	0.342799	0.134875	0.0357643	0.0758638	0.130014	0.304192	0.354104	0.134907	0.0239443	0.132712	0.132712		14.7314	14.7251	14.634	14.7284	14.7793	14.8772	15.025	14.7465	14.5386	14.7252	14.9896	15.2606	14.8782	14.7358	14.5863	14.7268	14.8844	15.0689		15.4701	14.7074	14.5928	14.8415	15.1286	14.9492	14.9758	14.6814	14.8106	14.9858	14.9815	15.2254	15.2526	14.9993	14.8984
AP2A2_HUMAN	AP-2 complex subunit alpha-2 OS	AP2A2	0.0477507	0.224817	0.394386	0.843074	0.460457	0.013212	0.41271	0.418691	0.180874	0.0220115	0.130318	0.130318		14.9838	15.3147	15.1546	15.2883	15.3422	15.2906	15.3527	15.2725	14.9842	15.0356	15.5313	15.7772	15.1683	15.2936	15.0694	15.1619	15.4367	15.5339		16.1161	15.3175	15.4135	15.8425	15.8088	15.5318	15.2385	15.0329	15.1863	15.331	15.3729	15.5815	16.1165	15.5579	15.4065
AP2B1_HUMAN	AP-2 complex subunit beta OS	AP2B1	0.106443	0.276359	0.219209	0.231637	0.213584	0.090582	0.642293	0.521584	0.0682859	0.490417	0.452626	0.452626		17.3065	17.1242	17.1218	17.3392	17.418	17.1139	17.502	17.2135	16.8359	17.4212	17.1801	17.4314	17.4043	17.1689	16.9788	17.3802	17.299	17.2726		18.0796	17.2744	17.2955	17.4208	17.583	17.1657	17.2637	17.4887	17.2025	17.4629	17.3006	17.3289	18.035	17.2787	17.2174
ACPH_HUMAN	Acylamino-acid-releasing enzyme OS	APEH	0.263486	0.347082	-0.429836	0.0198043	0.0589916	-0.532602	0.0527874	0.153537	-0.398456	0.0629554	0.194657	0.194657		14.6045	15.1436	14.5286	14.4825	15.7484	14.2506	15.5989	14.4761	15.3286	14.5538	15.2796	14.6639	15.1017	14.8098	14.9286	14.5181	15.514	14.4572		13.2422	14.7621	14.7071	14.8844	14.546	14.6086	14.149	14.4408	14.4921	14.2707	14.4468	14.3346	14.8749	14.5146	14.4737
APEX1_HUMAN	DNA-(apurinic or apyrimidinic site) lyase OS	APEX1	0.144906	0.301453	-0.155426	0.00910395	0.040462	-0.364725	0.0160461	0.0915676	-0.30776	0.0631395	0.192937	0.192937		15.2005	15.8134	15.4132	16.0397	15.5809	15.3301	15.5097	15.8614	16.2158	15.2649	15.8985	15.5991	15.3551	15.8374	15.8145	15.6523	15.7397	15.4646		14.9636	15.5601	16.0245	15.6456	15.4572	15.2801	15.2862	15.2353	15.3605	15.5316	15.2745	14.9871	15.0281	15.2629	15.4069
API5_HUMAN	Apoptosis inhibitor 5 OS	API5	0.105702	0.277362	0.0857632	0.426295	0.31111	0.139468	0.187175	0.270708	0.187283	0.208473	0.317587	0.317587		15.5361	15.6015	15.461	16.0126	15.6317	15.7005	15.4471	15.7678	16.0425	14.3756	15.2589	15.1848	15.4916	15.6846	15.7517	15.1941	15.4453	15.4427		15.5083	15.7769	15.7728	15.4637	15.5815	15.4214	15.7722	15.3639	15.523	15.9648	15.5369	15.6861	15.5838	15.6314	15.5181
APMAP_HUMAN	Adipocyte plasma membrane-associated protein OS	APMAP	0.820071	0.532992	0.0513679	0.0456408	0.0859602	-0.397824	0.322498	0.365289	-0.222675	0.496764	0.455659	0.455659		16.2021	16.2882	15.6472	16.3004	16.6308	15.9497	16.152	16.456	16.1106	16.6822	16.7241	16.6217	16.177	16.3721	15.8789	16.4913	16.6774	16.2857		15.3671	16.0116	16.1432	17.0412	17.0947	16.5329	16.349	16.0424	15.0864	16.2111	15.8603	15.9464	16.882	15.7882	15.8595
APOA1_HUMAN	Apolipoprotein A-I OS	APOA1	0.386929	0.388112	0.258575	0.0225013	0.0630036	0.185444	0.152361	0.251144	0.458864	0.781437	0.566243	0.566243		17.3826	18.2137	16.5445	18.0969	16.7463	17.9924	17.7795	18.1785	17.5568	17.8216	17.3681	17.5712	17.581	18.1961	17.0507	17.9592	17.0572	17.7818		18.1819	17.8039	17.389	17.239	17.904	18.6596	17.637	18.252	17.2268	18.3939	17.2776	17.9513	19.1965	18.0005	17.1029
APOD_HUMAN	Apolipoprotein D OS	APOD	0.988329	0.590477	0.00211239	0.0874319	0.120596	0.164733	0.442771	0.434089	-0.139118	0.548768	0.475721	0.475721		15.6205	16.8643	15.7735	15.7952	15.3033	15.9681	16.1135	17.0939	16.1075	15.9143	15.9003	16.1914	15.867	16.9791	15.9405	15.8548	15.6018	16.0798		16.4134	16.8829	15.6311	15.6222	15.8813	15.9048	16.3733	16.9301	15.9963	16.0411	15.7988	16.1718	16.2801	16.5618	16.0868
APOE_HUMAN	Apolipoprotein E OS	APOE	0.408634	0.393056	0.252048	0.0994286	0.129891	0.329679	0.573455	0.489933	-0.136851	0.603382	0.500178	0.500178		14.7842	15.0133	13.8865	15.1156	13.7793	14.3808	14.648	14.4252	12.7011	14.6563	13.6308	14.7517	14.7161	14.7192	13.2938	14.886	13.705	14.5663		15.1543	14.7351	14.4245	14.5897	14.5728	13.9224	15.2558	15.3895	13.8955	14.4657	13.9863	14.8717	15.0698	14.2887	13.7852
APT_HUMAN	Adenine phosphoribosyltransferase OS	APRT	0.338684	0.374455	-0.502642	0.0627858	0.10321	-0.362508	0.0132631	0.0844015	-0.448965	0.197829	0.309516	0.309516		17.0006	17.1133	16.4916	17.3099	17.812	17.2451	17.252	17.0483	17.4637	16.9643	17.7529	16.9064	17.1263	17.0808	16.9777	17.1371	17.7825	17.0758		14.3508	17.2105	16.9318	17.4035	17.0834	17.1843	16.3541	17.0463	16.3039	17.2846	17.1973	16.8187	16.2344	16.8834	16.6004
COPD_HUMAN	Coatomer subunit delta OS	ARCN1	0.0406385	0.219716	-0.21376	0.0101115	0.0416355	-0.170018	0.0489977	0.150432	-0.147931	0.927264	0.604636	0.604636		16.389	17.0842	17.4099	17.0724	17.6837	17.2002	17.3078	17.3267	17.4627	17.3179	17.0804	17.0358	16.8484	17.2054	17.4363	17.1951	17.3821	17.118		16.6236	16.9507	17.1099	17.1926	16.8981	17.1279	16.6634	17.0621	17.0799	17.0589	17.2237	17.0772	16.9566	16.998	17.2008
ARF1_HUMAN;ARF3_HUMAN	ADP-ribosylation factor 1 OS	ARF1	0.777435	0.516889	0.0455951	0.00584806	0.0345942	0.342026	0.32843	0.367646	0.205824	0.0693021	0.20115	0.20115		16.8714	16.724	17.1869	16.7361	17.1422	16.5846	17.468	17.0291	18.3188	17.2023	17.2445	17.1983	17.1697	16.8766	17.7529	16.9692	17.1933	16.8915		17.424	17.2874	17.3383	17.1822	16.7488	17.1461	17.3899	17.4799	17.8327	17.4275	17.5545	17.2209	16.7246	17.1801	17.4501
ARF4_HUMAN	ADP-ribosylation factor 4 OS	ARF4	0.0524749	0.228475	-0.46994	0.906637	0.481096	0.0244999	0.591373	0.498348	-0.089973	0.124244	0.251383	0.251383		15.8067	15.9018	16.2552	16.1472	16.3821	15.9633	15.9732	15.9824	16.9387	17.8458	16.0159	15.6623	15.89	15.9421	16.5969	16.9965	16.199	15.8128		15.3876	15.972	16.2288	15.7998	15.4668	15.7626	16.4102	16.1965	16.3012	16.1984	16.3352	16.1428	15.584	16.0891	16.3373
ARFP1_HUMAN	Arfaptin-1 OS	ARFIP1	0.781001	0.51786	-0.137695	0.202613	0.198131	-0.174144	0.0881399	0.188871	-0.20024	0.488011	0.452006	0.452006		16.0069	16.4179	16.4847	16.3824	17.3451	16.1159	16.5774	15.982	16.2255	16.661	16.5904	16.4265	16.2921	16.1999	16.3551	16.5217	16.9677	16.2712		13.935	16.5935	16.5475	17.3992	16.6848	16.6218	15.9059	16.4962	16.3742	16.3826	16.5397	15.8644	16.1078	16.1122	16.4751
RHG01_HUMAN	Rho GTPase-activating protein 1 OS	ARHGAP1	0.277576	0.352887	-0.204182	0.582252	0.370805	-0.0644025	0.912951	0.607477	-0.0143418	0.444035	0.433225	0.433225		15.6136	16.1503	15.8391	16.1117	16.1346	16.0575	15.5532	16.3124	16.1372	15.6539	15.9883	15.6493	15.5834	16.2314	15.9882	15.8828	16.0614	15.8534		15.0568	16.0636	16.4419	15.7947	15.3196	15.6988	15.9496	16.1053	15.5126	15.8246	16.0408	15.7812	15.0166	16.35	16.0721
RHG17_HUMAN	Rho GTPase-activating protein 17 OS	ARHGAP17	0.157095	0.309164	0.330866	0.930686	0.487696	-0.00805497	0.822949	0.584639	0.0288958	0.313727	0.369801	0.369801		13.2988	13.6724	13.2122	13.7179	13.1077	13.1879	13.4758	13.8729	13.1278	13.4051	13.2027	13.8867	13.3873	13.7726	13.17	13.5615	13.1552	13.5373		13.6955	13.2944	13.9881	14.1148	13.8916	13.5846	13.3749	13.558	13.1888	13.8271	13.3373	13.2494	13.8168	13.9593	13.2139
GDIR1_HUMAN	Rho GDP-dissociation inhibitor 1 OS	ARHGDIA	0.417641	0.396296	-0.243878	0.780374	0.436428	0.0447182	0.987462	0.628385	0.00341533	0.43081	0.427527	0.427527		18.1013	18.4576	18.4657	18.0554	18.3943	18.2255	18.0912	17.9912	18.9745	18.1224	18.2255	17.9909	18.0963	18.2244	18.7201	18.0889	18.3099	18.1082		16.5386	18.3899	18.6042	18.1083	18.025	18.4186	18.5645	18.3736	18.5466	18.5351	17.856	17.9405	17.5802	17.8281	18.412
GDIR2_HUMAN	Rho GDP-dissociation inhibitor 2 OS	ARHGDIB	0.979874	0.589362	0.00927812	0.0636674	0.103444	-0.302031	0.900841	0.604785	-0.026082	0.521715	0.464638	0.464638		18.0725	18.2083	18.0952	19.348	18.505	18.2328	17.7913	18.1615	18.1645	18.6352	17.8463	18.3081	17.9319	18.1849	18.1299	18.9916	18.1757	18.2704		16.7604	17.8493	19.3583	18.5233	18.8407	18.4081	18.1022	17.7888	17.9788	18.2219	17.9151	17.8655	18.5219	18.2312	18.2762
PRAF3_HUMAN	PRA1 family protein 3 OS	ARL6IP5	0.366511	0.382853	-0.264357	0.00304441	0.0290603	-0.229676	0.13608	0.234236	-0.258732	0.120202	0.24559	0.24559		15.4562	15.5923	15.4934	15.5502	15.5007	15.6894	15.3741	14.6947	16.1574	14.746	15.6148	16.1354	15.4151	15.1435	15.8254	15.1481	15.5578	15.9124		16.3229	15.0056	15.0623	14.8922	15.1748	14.9585	15.2181	14.9467	15.4647	15.0222	15.4193	15.5534	15.2253	15.095	15.1503
ARC1A_HUMAN	Actin-related protein 2/3 complex subunit 1A OS	ARPC1A	0.737298	0.50417	-0.0561071	0.488273	0.333726	0.046073	0.530677	0.477064	-0.112897	0.0885243	0.220149	0.220149		14.9758	15.4109	15.2138	14.9412	15.4221	15.1307	14.9527	15.0815	15.0334	15.1558	15.3709	15.6265	14.9643	15.2462	15.1236	15.0485	15.3965	15.3786		14.2907	15.2809	15.2555	15.5269	15.3451	15.1221	14.9708	15.4085	15.2868	15.2486	15.2902	15.2293	15.5741	14.799	15.2009
ARC1B_HUMAN	Actin-related protein 2/3 complex subunit 1B OS	ARPC1B	0.474549	0.411778	-0.16901	0.700416	0.410572	-0.0721523	0.485899	0.453103	0.166019	0.644574	0.515857	0.515857		18.1892	18.0484	18.379	18.4895	18.0274	18.2118	18.2158	18.0055	18.3125	18.1946	17.8524	17.9548	18.2025	18.0269	18.3458	18.342	17.9399	18.0833		17.904	17.6664	18.4382	17.8618	18.7137	17.3424	17.328	18.4609	18.2402	18.3381	18.0021	18.1383	18.9501	18.5287	18.2301
ARPC2_HUMAN	Actin-related protein 2/3 complex subunit 2 OS	ARPC2	0.0974847	0.2672	-0.401453	0.911653	0.482538	0.00912047	0.552145	0.482323	0.124611	0.0613702	0.19146	0.19146		16.5686	16.7452	17.2356	17.1419	16.6351	17.043	16.6892	16.869	17.7617	16.5023	16.7092	16.5446	16.6289	16.8071	17.4986	16.8221	16.6722	16.7938		15.3433	16.9002	17.3096	16.5696	16.0931	16.5982	16.697	17.0986	17.3247	16.8278	16.769	16.5603	15.9449	17.0386	17.3172
ARPC3_HUMAN	Actin-related protein 2/3 complex subunit 3 OS	ARPC3	0.182651	0.316982	-0.13757	0.176894	0.182096	-0.188648	0.666616	0.531067	0.0747843	0.25696	0.346381	0.346381		16.636	16.7367	17.0395	17.1754	16.4472	16.7698	17.0685	16.9626	17.3134	16.7185	16.4846	16.265	16.8523	16.8496	17.1765	16.947	16.4659	16.5174		16.3506	16.8841	17.2403	16.7068	16.2755	16.5259	16.2081	16.9539	16.9419	16.6707	16.6321	16.2702	16.2269	16.9623	17.1983
ARPC4_HUMAN	Actin-related protein 2/3 complex subunit 4 OS	ARPC4	0.303527	0.35898	-0.923747	0.170328	0.177513	-0.220536	0.316657	0.361009	-0.303249	0.96555	0.617241	0.617241		15.9071	16.9227	16.9462	17.5892	17.0294	17.0396	16.3643	17.0646	17.0483	16.109	17.007	16.6771	16.1357	16.9937	16.9972	16.8491	17.0182	16.8583		11.3006	16.6979	17.6513	16.6359	16.2061	16.8179	16.3994	16.9375	16.6524	16.7936	16.3355	16.4106	14.6177	16.5117	17.1513
ARPC5_HUMAN	Actin-related protein 2/3 complex subunit 5 OS	ARPC5	0.132758	0.296896	0.306773	0.0259565	0.0654758	-0.336694	0.672405	0.533251	-0.0915817	0.879534	0.590132	0.590132		17.6086	18.0774	17.512	17.7467	18.1247	17.886	17.9667	18.2954	17.3121	18.1237	18.0183	17.6095	17.7876	18.1864	17.4121	17.9352	18.0715	17.7477		17.9595	18.0925	18.5216	18.0305	18.2885	18.0885	17.0408	17.8037	17.442	17.7139	17.602	17.5179	18.4294	17.5231	17.587
ARSA_HUMAN	Arylsulfatase A OS	ARSA	0.0559525	0.225644	0.733204	0.239904	0.216921	0.222018	0.701745	0.546207	0.177703	0.136993	0.261441	0.261441		13.2396	15.007	14.4483	13.5613	12.7882	13.4309	15.25	14.1892	14.5311	14.6369	14.6196	14.2285	14.2448	14.5981	14.4897	14.0991	13.7039	13.8297		16.1866	14.6564	14.9078	14.2504	14.9395	14.4239	14.9335	14.1448	14.8163	14.0489	14.0819	14.272	16.5339	14.0592	14.6872
ARLY_HUMAN	Argininosuccinate lyase OS	ASL	0.267829	0.348143	-0.0961826	0.216306	0.205076	-0.106898	0.688648	0.539612	0.0304297	0.103901	0.232827	0.232827		15.6293	15.3391	15.5939	15.4343	15.8271	15.1856	15.6305	15.2324	16.0359	15.4621	15.2613	15.4567	15.6299	15.2857	15.8149	15.4482	15.5442	15.3211		15.6619	15.2859	15.4654	15.6043	15.3453	15.1043	15.7513	15.0146	15.5642	15.557	15.2806	15.235	15.9114	15.1432	15.6217
ASNA_HUMAN	ATPase ASNA1 OS	ASNA1	0.532016	0.433006	0.0858978	0.0480966	0.0874484	-0.324344	0.407218	0.415125	-0.126099	0.458693	0.441735	0.441735		14.571	14.6751	14.7361	15.1559	15.2507	14.4052	15.0908	14.7284	14.7401	15.126	15.11	15.0511	14.8309	14.7017	14.7381	15.1409	15.1804	14.7282		14.3474	14.7062	15.1373	15.2851	15.3049	15.0547	14.5515	14.4554	14.9546	14.6739	14.5279	14.2107	15.1789	14.3262	14.7453
ASSY_HUMAN	Argininosuccinate synthase OS	ASS1	0.104482	0.277116	-0.195134	0.0253633	0.0645612	0.624623	0.00641689	0.0654149	0.432336	0.0561411	0.185711	0.185711		15.7263	15.1007	16.0559	15.8153	15.7499	15.8057	15.5171	15.4563	16.334	15.6856	15.5975	15.6253	15.6217	15.2785	16.1949	15.7505	15.6737	15.7155		15.4109	15.455	15.6794	15.3783	15.4828	15.6575	16.3742	16.6497	16.2634	16.4931	16.386	15.8162	16.1115	16.0721	16.2794
ATD3A_HUMAN	ATPase family AAA domain-containing protein 3A OS	ATAD3A	0.686011	0.488802	-0.12093	0.669515	0.399995	0.0602087	0.126618	0.227263	0.406186	0.0747769	0.20778	0.20778		14.063	14.6584	14.7112	14.9246	14.1872	14.657	14.4434	13.973	15.1631	14.3811	14.7061	14.8776	14.2532	14.3157	14.9372	14.6529	14.4467	14.7673		15.2733	14.6606	14.3944	14.4173	13.5618	14.3399	14.6479	14.8321	14.8297	14.6505	14.3291	14.445	15.5265	14.9542	14.592
PUR9_HUMAN	Bifunctional purine biosynthesis protein PURH OS	ATIC	0.936075	0.573179	-0.0169214	0.656647	0.394552	-0.0318826	0.120214	0.222618	0.251576	0.230096	0.329794	0.329794		15.6542	15.6121	15.7809	16.1617	15.9435	15.7124	15.3481	15.7142	15.8248	15.7404	15.6777	15.2067	15.5011	15.6632	15.8028	15.9511	15.8106	15.4595		14.5265	15.7467	16.0799	15.9211	15.963	15.8497	15.7137	15.6472	15.7249	15.6788	15.7009	15.5316	16.3697	15.5779	16.1015
ATLA3_HUMAN	Atlastin-3 OS	ATL3	0.30511	0.359124	0.146671	0.565216	0.363817	-0.140006	0.669814	0.532001	-0.156085	0.141291	0.267196	0.267196		15.3111	16.4105	15.6725	16.1262	16.7294	15.7488	15.679	16.2344	15.4251	15.567	16.6295	16.8905	15.4951	16.3225	15.5488	15.8466	16.6794	16.3197		15.8319	16.4516	16.0476	16.0608	16.8076	15.8925	16.0048	16.014	15.4833	16.2881	15.7345	15.8472	16.8851	16.0438	15.3617
AT1A1_HUMAN	Sodium/potassium-transporting ATPase subunit alpha-1 OS	ATP1A1	0.0444745	0.227932	-1.11999	0.00217084	0.0253265	-0.70431	0.0176562	0.0926952	-0.92345	0.433286	0.428759	0.428759		18.7439	19.0246	18.9472	17.8433	19.4818	18.7238	18.1853	17.2113	19.6647	17.1261	18.9624	19.7255	18.4646	18.1179	19.3059	17.4847	19.2221	19.2246		15.6272	17.5728	17.7138	17.6843	18.2388	18.263	17.497	17.6882	18.5185	17.2381	18.3918	18.2604	17.8833	17.2294	17.693
AT1B1_HUMAN	Sodium/potassium-transporting ATPase subunit beta-1 OS	ATP1B1	0.165684	0.31054	-0.708099	0.0300451	0.0687681	-0.32309	0.0106419	0.0792483	-0.682725	0.821475	0.573327	0.573327		17.6136	18.0878	17.8572	17.5654	17.9517	18.095	17.3555	17.4885	18.4153	16.4419	17.9215	17.9742	17.4846	17.7881	18.1362	17.0036	17.9366	18.0346		14.6946	17.6632	17.6227	16.9961	17.1235	18.0351	16.7629	17.3393	17.7573	17.0493	17.795	17.7415	16.1798	17.1241	17.3869
AT2A2_HUMAN	Sarcoplasmic/endoplasmic reticulum calcium ATPase 2 OS	ATP2A2	0.0361148	0.222106	-0.48285	0.0145338	0.0500345	-0.279193	0.538358	0.479454	-0.189338	0.0756139	0.207341	0.207341		16.3213	16.4151	16.3054	16.1837	16.8973	16.249	15.7911	15.1337	17.0461	15.2771	16.7593	17.2189	16.0562	15.7744	16.6757	15.7304	16.8283	16.7339		15.9088	15.6957	15.5247	15.5245	16.2233	16.0247	15.8083	15.8012	16.2404	15.5522	16.357	16.3648	16.6791	15.7784	15.8434
AT2A3_HUMAN	Sarcoplasmic/endoplasmic reticulum calcium ATPase 3 OS	ATP2A3	0.122712	0.290959	-0.570531	0.395014	0.29679	-0.10228	0.858796	0.59169	-0.059999	0.090936	0.220361	0.220361		14.6377	14.5216	14.6888	14.1508	15.0705	14.6704	13.8902	13.8043	15.3093	13.8745	14.7758	15.2842	14.2639	14.163	14.999	14.0126	14.9231	14.9773		15.0896	13.4053	13.8174	13.4985	14.3874	13.7176	14.5784	14.2664	14.7093	13.7058	14.8528	14.6127	15.2286	14.0812	14.3022
AT2B1_HUMAN	Plasma membrane calcium-transporting ATPase 1 OS	ATP2B1	0.0164738	0.178134	-1.00108	0.954731	0.492311	-0.00845831	0.925756	0.610197	-0.0277533	0.0776157	0.210614	0.210614		14.9131	15.0462	14.8281	14.3766	14.8885	14.7905	14.1017	13.0706	15.7269	12.6648	14.8338	15.5559	14.5074	14.0584	15.2775	13.5207	14.8612	15.1732		12.8727	13.6285	13.6954	13.4936	14.0971	13.6046	14.8249	14.1824	14.7734	13.871	14.8549	14.8412	14.4705	14.3978	14.2571
AT2B4_HUMAN	Plasma membrane calcium-transporting ATPase 4 OS	ATP2B4	0.0968039	0.266076	-0.841213	0.492153	0.334744	-0.21451	0.382919	0.401663	-0.399939	0.167214	0.289912	0.289912		12.9293	13.2673	12.281	12.5818	13.3042	12.7296	11.9482	8.91687	13.5873	9.14267	13.7421	14.3193	12.4388	11.0921	12.9341	10.8623	13.5232	13.5244		10.6939	11.6154	11.7837	11.0134	12.6953	11.5259	12.8988	10.755	12.46	11.6312	12.3566	12.9862	11.5019	11.6571	11.4675
ATPA_HUMAN	ATP synthase subunit alpha, mitochondrial OS	ATP5A1	0.924822	0.572342	-0.00802846	0.0346076	0.0745394	-0.345799	0.48126	0.452393	-0.154159	0.257571	0.345862	0.345862		20.6166	21.262	21.0031	20.8855	21.5579	20.9328	21.2607	20.9051	21.2129	21.182	21.4967	21.7052	20.9387	21.0836	21.108	21.0337	21.5273	21.319		20.8042	21.123	20.9983	21.3849	21.537	21.1147	20.8132	20.8733	21.0459	20.7707	20.7269	20.7055	21.6734	20.913	20.949
ATPB_HUMAN	ATP synthase subunit beta, mitochondrial OS	ATP5B	0.501177	0.420425	0.0680996	0.000559935	0.0138337	-0.241568	0.06262	0.161948	-0.344899	0.0670826	0.19858	0.19858		21.6506	21.8405	21.5153	21.6105	21.9474	21.686	21.8841	21.783	21.2695	21.8933	21.8798	22.0032	21.7674	21.8118	21.3924	21.7519	21.9136	21.8446		22.2378	21.8126	21.4995	21.698	21.6968	21.9454	21.5002	21.4626	21.2728	21.5476	21.6546	21.5944	21.8622	21.6637	21.2428
ATPG_HUMAN	ATP synthase subunit gamma, mitochondrial OS	ATP5C1	0.142992	0.303242	-0.229151	0.00650184	0.0352358	-0.385044	0.0751369	0.174931	-0.174466	0.000494912	0.027142	0.027142		18.0834	18.2771	17.9131	17.9445	17.9244	18.0042	18.3015	18.2287	18.2678	17.7821	18.3621	18.2178	18.1924	18.2529	18.0904	17.8633	18.1432	18.111		18.2872	18.0855	17.9906	17.9161	17.5118	17.4872	17.7183	17.8688	17.8542	17.8093	17.6121	17.4803	17.7529	18.2137	18.0625
AT5EL_HUMAN	ATP synthase subunit epsilon-like protein, mitochondrial OS	ATP5EP2	0.254801	0.342988	0.217086	0.924879	0.486474	0.0124289	0.642579	0.52101	-0.0620934	0.00332371	0.0641352	0.0641352		18.8322	18.3645	18.2845	18.266	18.8191	18.4802	18.8328	18.4162	18.2115	18.9397	18.3919	18.7397	18.8325	18.3903	18.248	18.6029	18.6055	18.61		19.7925	18.4287	18.266	18.5522	19.0522	18.4999	18.3454	18.439	18.6215	18.409	18.7635	18.7854	19.1904	18.4955	18.3662
AT5F1_HUMAN	ATP synthase F(0) complex subunit B1, mitochondrial OS	ATP5F1	0.358573	0.381444	-0.171133	0.480451	0.329991	0.0446828	0.298473	0.348606	0.113765	0.0395868	0.158652	0.158652		16.3735	16.7737	17.1315	16.8766	16.5552	17.0028	16.7532	16.9215	17.97	16.678	17.1918	17.097	16.5633	16.8476	17.5507	16.7773	16.8735	17.0499		17.0008	16.7531	16.7568	16.8343	16.5869	16.7036	16.716	16.9134	17.3099	16.9046	16.9571	17.1295	16.8203	16.7378	17.4469
ATP5H_HUMAN	ATP synthase subunit d, mitochondrial OS	ATP5H	0.176232	0.314723	0.441799	0.472786	0.327134	-0.0575275	0.924907	0.61002	-0.0256215	0.00458626	0.0724074	0.0724074		19.4466	19.4654	19.3291	18.9948	19.784	19.1497	19.4497	19.3528	19.2506	19.602	19.5944	19.574	19.4481	19.4091	19.2898	19.2984	19.6892	19.3618		21.2368	19.3682	19.2096	19.6733	19.9752	19.6842	19.4462	19.2254	19.3644	19.4232	19.3289	19.3632	20.6578	19.2218	19.1912
ATP5L_HUMAN	ATP synthase subunit g, mitochondrial OS	ATP5L	0.0113677	0.155359	-0.903732	0.157374	0.1684	-0.321763	0.189256	0.270365	-0.549265	0.0756107	0.20788	0.20788		15.1003	16.6632	16.7935	16.6871	15.6826	16.6352	16.067	16.5745	17.6957	15.3516	17.1691	16.7213	15.5836	16.6189	17.2446	16.0194	16.4259	16.6782		14.1918	16.2903	16.385	15.8145	14.7877	15.6788	15.6452	16.3311	16.5169	16.401	15.9216	15.8243	13.585	15.7293	16.6211
ATPO_HUMAN	ATP synthase subunit O, mitochondrial OS	ATP5O	0.0916607	0.262192	-0.483787	0.0081469	0.0388829	-0.477083	0.818914	0.584541	0.0524512	0.735675	0.549909	0.549909		16.9811	17.6741	17.8471	17.717	17.7643	17.7132	17.0565	17.4389	18.4814	16.9307	17.5433	17.6058	17.0188	17.5565	18.1643	17.3239	17.6538	17.6595		15.6394	17.6157	17.5436	17.3773	16.8203	17.4776	16.109	17.3104	17.853	17.1266	17.0945	17.0207	16.1694	17.8518	18.0018
VA0D1_HUMAN	V-type proton ATPase subunit d 1 OS	ATP6V0D1	0.292439	0.35658	0.103384	0.777219	0.436115	-0.051477	0.707961	0.547393	-0.0739892	0.139607	0.265942	0.265942		15.4026	15.8949	15.6046	15.5222	15.7026	15.7398	15.3919	15.7437	16.1856	15.1716	15.9792	15.8379	15.3973	15.8193	15.8951	15.3469	15.8409	15.7888		0	16.055	15.7337	15.5967	16.0725	15.7501	15.9452	15.6303	15.4175	15.673	15.3552	15.7583	16.1023	15.3576	15.4475
VATA_HUMAN	V-type proton ATPase catalytic subunit A OS	ATP6V1A	0.561893	0.443386	0.0730119	0.366432	0.282388	-0.0925638	0.0863619	0.186969	0.149971	0.363722	0.398107	0.398107		16.9579	16.5171	16.4974	16.9305	16.6347	16.9024	16.6973	16.9939	16.6435	16.7328	16.6146	16.5037	16.8276	16.7555	16.5704	16.8316	16.6246	16.7031		17.3731	16.8145	16.5004	16.4976	16.7658	16.7995	16.3456	16.561	16.6603	16.7084	16.6434	16.8389	17.1281	16.8144	16.8852
VATB2_HUMAN	V-type proton ATPase subunit B, brain isoform OS	ATP6V1B2	0.391278	0.386564	0.0638535	0.0703545	0.107843	0.134386	0.00495085	0.0611575	0.182973	0.299834	0.363287	0.363287		16.7094	16.5775	16.6951	16.6958	16.5061	16.626	17.021	16.8214	16.772	16.6871	16.617	16.5442	16.8652	16.6995	16.7335	16.6914	16.5615	16.5851		17.2277	16.7728	16.6302	16.6169	16.6604	16.6113	16.9918	16.8166	16.6395	16.9791	16.6413	16.8744	17.1439	16.8573	16.7646
VATC1_HUMAN	V-type proton ATPase subunit C 1 OS	ATP6V1C1	0.777983	0.516904	0.0603809	0.0523138	0.0925129	0.472453	0.538356	0.479859	0.186385	0.376361	0.402224	0.402224		13.6724	13.4218	14.203	14.6358	13.4133	14.3955	13.5056	14.1752	14.2777	12.834	14.4048	13.3036	13.589	13.7985	14.2404	13.7349	13.909	13.8495		12.7267	14.2005	14.5038	13.7434	13.9288	14.3805	14.3391	14.5952	13.8509	14.5026	14.2408	14.4275	12.6017	13.849	14.5871
VATH_HUMAN	V-type proton ATPase subunit H OS	ATP6V1H	0.562121	0.44321	-0.31137	0.20132	0.197327	0.245255	0.920692	0.609537	-0.028424	0.065967	0.197522	0.197522		13.854	13.2777	13.5809	13.9914	14.0156	13.7614	13.7598	13.1231	13.3974	12.5388	13.6916	13.6141	13.8069	13.2004	13.4892	13.2651	13.8536	13.6878		11.0067	13.6035	13.6746	13.5767	13.8856	13.6876	13.479	14.0698	13.7146	13.7004	14.1545	13.6562	12.4692	13.5891	13.6101
ATPA_HELHP	ATP synthase subunit alpha OS	atpA	0.296453	0.359248	-0.511597	0.314547	0.255779	0.47469	0.216158	0.291356	-0.886537	0.831967	0.575637	0.575637		14.5857	13.6136	12.1387	12.5801	11.7533	13.8785	14.2379	14.1848	12.4404	12.0633	12.2374	12.7978	14.4118	13.8992	12.2896	12.3217	11.9953	13.3381		12.5344	13.7503	12.2585	13.3355	10.3805	12.927	13.1443	15.2973	12.2144	13.3238	13.4337	13.6904	10.5524	13.8031	11.3432
ATPA_HELHP	ATP synthase subunit alpha OS	atpA	0.296453	0.359248	-0.511597	0.314547	0.255779	0.47469	0.216158	0.291356	-0.886537	0.831967	0.575637	0.575637		14.0274	12.9735	10.6438	12.2041	11.4753	13.4077	13.8104	13.6744	10.9257	11.7046	11.8468	12.3962	13.9189	13.324	10.7848	11.9544	11.661	12.902		12.4195	13.2357	11.6028	12.8484	9.76174	12.763	12.3185	14.8028	10.965	12.7509	12.9781	13.2997	9.3104	13.1702	9.93435
ATPB_SULDN	ATP synthase subunit beta OS	atpD	0.308272	0.36198	-1.47087	0.39763	0.298223	0.480002	0.108656	0.210497	-1.21409	0.721689	0.543353	0.543353		15.1535	13.8099	11.2286	13.2439	11.0912	14.4068	14.0745	14.6123	13.6172	10.3853	13.2126	13.5179	14.614	14.2111	12.4229	11.8146	12.1519	13.9623		6.96967	13.9772	11.0312	13.3688	11.5429	13.4619	13.2276	16.1516	11.7997	12.688	13.6775	14.5124	11.1483	13.8129	9.82209
ATX2_HUMAN	Ataxin-2 OS	ATXN2	0.216747	0.326614	0.461737	0.0241144	0.0643051	0.666848	0.0443739	0.142922	0.795643	0.0116286	0.101824	0.101824		13.5608	12.1671	12.9917	12.961	12.9589	12.5043	13.2665	11.73	11.6899	12.9514	12.0215	12.6866	13.4137	11.9485	12.3408	12.9562	12.4902	12.5954		12.3567	13.1359	12.6456	13.6974	13.433	13.2468	13.1915	13.2909	13.1661	13.7512	13.2085	13.1378	13.0605	13.6776	13.6512
ATX2L_HUMAN	Ataxin-2-like protein OS	ATXN2L	0.00277621	0.113825	0.716319	0.107849	0.13623	0.400937	0.0752115	0.174717	0.550047	0.0385806	0.158272	0.158272		15.2317	14.3871	14.8744	14.915	15.409	14.4581	15.373	13.9003	13.7691	14.1811	14.7138	14.9437	15.3023	14.1437	14.3218	14.5481	15.0614	14.7009		16.1344	14.9406	14.7237	15.7423	15.8238	15.0113	15.0869	15.4037	14.7373	15.1376	15.3009	14.8175	15.882	15.7996	14.7917
BAG3_HUMAN	BAG family molecular chaperone regulator 3 OS	BAG3	0.0507196	0.225829	1.41787	0.0333588	0.0725943	1.52622	0.00172347	0.0369315	1.77988	0.026594	0.137183	0.137183		11.3193	11.1089	11.6063	11.741	11.0406	12.0091	11.5094	10.7916	11.2324	7.50547	10.9744	11.9873	11.4144	10.9503	11.4194	9.62325	11.0075	11.9982		14.2552	12.234	11.5547	12.7706	12.2737	11.832	14.1863	11.7451	12.3733	13.1274	11.7699	12.3683	13.7306	12.2093	12.3604
BI2L1_HUMAN	Brain-specific angiogenesis inhibitor 1-associated protein 2-like protein 1 OS	BAIAP2L1	0.929962	0.571926	-0.00946343	0.20917	0.201264	0.165113	0.164304	0.259038	0.183197	0.027357	0.137048	0.137048		14.4488	14.4132	15.1376	14.5381	14.7566	14.6174	15.0189	14.7162	15.0795	14.845	14.5255	14.3958	14.7338	14.5647	15.1085	14.6916	14.641	14.5066		14.3924	14.6781	14.866	14.6777	14.7223	14.8531	14.5065	15.0482	15.0778	14.7643	15.1015	14.7386	14.5161	15.0585	15.1544
BAF_HUMAN	Barrier-to-autointegration factor OS	BANF1	0.207874	0.327277	0.498162	0.215162	0.204222	0.0884466	0.65719	0.527158	0.103815	0.039336	0.158869	0.158869		18.6164	18.5136	18.2931	18.6876	18.6838	18.6568	18.9045	18.5471	18.1218	18.6603	18.6882	18.7529	18.7604	18.5303	18.2074	18.674	18.686	18.7049		20.9696	18.6119	18.5311	18.7382	18.8996	18.8016	18.9921	18.4228	18.503	18.753	18.6565	18.7663	19.78	18.8	18.5006
BASP1_HUMAN	Brain acid soluble protein 1 OS	BASP1	0.13752	0.299381	0.764343	0.044543	0.0848438	0.761162	0.136857	0.235188	0.628635	0.140147	0.265999	0.265999		17.8095	17.3145	16.5858	18.2705	17.2123	17.1004	17.5294	17.338	15.9718	18.0086	17.4436	17.7892	17.6694	17.3263	16.2788	18.1395	17.3279	17.4448		19.88	17.432	17.8281	17.4097	18.3978	17.8251	19.2437	18.2323	17.5265	17.6921	17.8341	18.2251	19.3012	18.2419	17.5056
BAX_HUMAN	Apoptosis regulator BAX OS	BAX	0.103165	0.275854	-0.413847	0.0268338	0.0657155	0.535575	0.040719	0.137919	0.619339	0.0149855	0.114815	0.114815		13.84	13.9538	13.9717	13.6692	14.1741	13.7054	13.676	12.7312	14.4978	11.8352	13.8895	13.7202	13.758	13.3425	14.2348	12.7522	14.0318	13.7128		12.5886	13.5818	13.4447	12.7292	13.6377	13.367	14.0161	14.1997	14.2456	13.9389	14.5022	14.143	13.7742	13.973	14.5835
BAP31_HUMAN	B-cell receptor-associated protein 31 OS	BCAP31	0.190321	0.321227	-0.362702	0.697745	0.410438	0.0390629	0.944672	0.613803	0.0148151	0.0406383	0.161623	0.161623		15.9341	16.262	16.2772	15.8599	16.5119	16.272	15.9642	15.1335	17.0445	15.2695	16.3224	16.7625	15.9491	15.6978	16.6608	15.5647	16.4172	16.5172		16.5554	15.4425	15.5817	15.4449	15.8427	15.7634	16.133	15.9178	16.3688	15.8653	16.3819	16.3744	16.4092	16.0345	16.0028
BCAS1_HUMAN	Breast carcinoma-amplified sequence 1 OS	BCAS1	0.772242	0.516929	0.035202	0.982113	0.499682	0.00360257	0.0604851	0.161601	-0.318328	0.188718	0.306299	0.306299		17.6569	17.9512	17.6963	16.8987	18.1448	16.9233	17.9743	17.1553	17.2439	18.0477	17.6758	17.9657	17.8156	17.5532	17.4701	17.4732	17.9103	17.4445		17.8334	17.1262	17.5356	17.7004	17.8362	17.8464	17.2195	18.0158	17.6011	17.288	18.1862	17.3779	17.999	16.9864	17.3803
SPF27_HUMAN	Pre-mRNA-splicing factor SPF27 OS	BCAS2	0.941132	0.574844	0.0596716	0.472415	0.327146	0.124608	0.201387	0.279704	-0.33033	0.107126	0.236495	0.236495		13.6273	14.144	12.6214	14.6123	14.6593	14.1728	14.4258	14.3753	13.6992	12.8333	14.3477	14.6908	14.0266	14.2597	13.1603	13.7228	14.5035	14.4318		10.4278	14.5468	14.8983	14.9121	14.9036	14.7741	13.6199	14.399	13.4633	14.4836	14.5447	14.3418	14.1835	14.641	13.0755
BCAT1_HUMAN	Branched-chain-amino-acid aminotransferase, cytosolic OS	BCAT1	0.223045	0.328557	-0.240081	0.77555	0.43576	0.0412795	0.275701	0.32971	0.294132	0.55166	0.477037	0.477037		15.7523	15.6153	16.6286	16.4751	16.1516	16.3596	15.9614	15.8692	17.3146	16.0907	15.9338	15.2289	15.8568	15.7423	16.9716	16.2829	16.0427	15.7942		15.43	15.85	16.2183	16.0386	15.5273	16.1858	16.0941	16.2436	16.8578	16.3774	15.5482	15.8171	15.3472	16.1199	16.6434
ODBA_HUMAN	2-oxoisovalerate dehydrogenase subunit alpha, mitochondrial OS	BCKDHA	0.19921	0.324541	-0.100779	0.27491	0.236846	0.0964802	0.0827198	0.181327	0.129554	0.654679	0.519159	0.519159		14.9423	14.9733	14.7207	14.758	14.6263	14.9731	14.7668	14.8733	14.9672	15.0156	14.9436	14.8405	14.8545	14.9233	14.8439	14.8868	14.7849	14.9068		14.4976	15.0563	14.6822	14.7423	14.6958	14.9214	15.1311	14.7615	15.0988	14.7577	14.9652	15.0648	14.8087	14.9864	15.0922
BCLF1_HUMAN	Bcl-2-associated transcription factor 1 OS	BCLAF1	0.0444691	0.229097	0.813056	0.0954859	0.127517	0.346118	0.216905	0.29124	0.421858	0.256254	0.345877	0.345877		16.7025	16.1479	16.1831	16.5298	17.0715	16.3475	14.8078	15.4165	14.992	15.7606	16.5766	16.4146	15.7552	15.7822	15.5875	16.1452	16.824	16.3811		17.9445	16.3804	16.3241	17.1404	16.9553	16.6089	16.5045	16.5524	16.0218	16.5665	16.6134	16.2932	17.1895	16.7819	16.2354
BDH_HUMAN	D-beta-hydroxybutyrate dehydrogenase, mitochondrial OS	BDH1	0.200676	0.323714	-0.490122	0.00784322	0.0385281	-0.341745	0.335622	0.372519	-0.356495	0.51201	0.462318	0.462318		15.6635	15.9205	16.4641	16.0908	15.8912	16.4114	15.6063	15.6317	16.5572	15.405	16.3814	16.3227	15.6349	15.7761	16.5106	15.7479	16.1363	16.367		13.6451	15.886	16.196	15.8579	15.3128	16.3343	15.192	15.4689	16.1394	15.5956	16.0109	15.7155	13.7176	15.6139	16.483
PGS1_HUMAN	Biglycan OS	BGN	0.0273675	0.213727	0.517896	0.895447	0.477875	0.0203985	0.852009	0.590891	0.0466445	0.343304	0.385893	0.385893		16.2815	15.953	14.293	15.8573	15.37	15.1133	16.0867	15.9645	14.7915	16.7108	15.7315	15.8383	16.1841	15.9587	14.5423	16.284	15.5508	15.4758		17.0871	16.1727	15.4873	16.3779	16.3729	15.6052	15.7031	16.1679	15.0542	15.9977	15.5293	15.6658	16.6473	16.3252	15.3066
BLVRB_HUMAN	Flavin reductase (NADPH) OS	BLVRB	0.172533	0.312657	-0.204172	0.325604	0.26198	0.0657595	0.923936	0.610147	0.00634137	0.962538	0.61645	0.61645		18.6663	18.5738	18.8711	18.5339	19.3135	18.637	18.9429	18.5234	19.2234	18.879	18.5173	18.5177	18.8046	18.5486	19.0473	18.7065	18.9154	18.5774		18.2034	18.5667	18.7104	18.472	18.5548	18.8673	18.6575	18.7997	19.008	18.7749	18.9749	18.7792	18.6072	18.5728	19.0042
BPNT1_HUMAN	3'(2'),5'-bisphosphate nucleotidase 1 OS	BPNT1	0.222809	0.328702	-0.319054	0.139984	0.156782	-0.242914	0.0163153	0.0921026	-0.446851	0.946103	0.610049	0.610049		16.1875	16.5993	16.4754	16.5858	15.8505	16.3011	16.6739	15.9262	16.6516	16.2577	16.8285	16.2396	16.4307	16.2628	16.5635	16.4218	16.3395	16.2703		15.0141	16.4727	16.4594	16.2772	16.1111	16.0397	15.8202	16.4873	16.1091	16.1775	16.4457	15.7913	16.0419	15.2301	16.3184
BRCC3_HUMAN	Lys-63-specific deubiquitinase BRCC36 OS	BRCC3	0.36649	0.383237	-0.771486	0.703981	0.410941	0.0764033	0.949045	0.615882	0.0213122	0.940277	0.608174	0.608174		13.1262	13.3545	14.231	13.6423	13.0296	13.6509	13.5907	13.6231	13.8991	13.7257	13.6168	13.4724	13.3585	13.4888	14.065	13.684	13.3232	13.5617		8.74208	13.8748	13.6088	13.8333	13.2813	13.512	14.2118	13.604	14.2262	13.1725	13.4363	13.2887	11.9529	13.9475	14.3549
BT3L4_HUMAN	Transcription factor BTF3 homolog 4 OS	BTF3L4	0.232793	0.335385	0.187959	0.659555	0.396016	0.0372513	0.474905	0.44964	0.0880935	0.759281	0.557948	0.557948		15.7763	15.6303	15.7736	15.8919	15.6842	15.8175	15.8032	15.8381	15.5776	16.1565	15.6419	15.5511	15.7897	15.7342	15.6756	16.0242	15.6631	15.6843		16.5797	15.8357	15.9523	15.8588	15.8695	15.6029	16.0032	15.809	15.8497	15.6897	15.727	15.7159	16.3246	15.9106	15.8188
BUB3_HUMAN	Mitotic checkpoint protein BUB3 OS	BUB3	0.982897	0.590098	-0.00213891	0.209379	0.201234	0.103988	0.934105	0.611859	0.00983292	0.697038	0.534054	0.534054		16.8369	16.9111	16.9372	17.2131	17.1297	16.7935	17.4299	17.093	16.6545	17.2319	17.0805	16.8304	17.1334	17.002	16.7958	17.2225	17.1051	16.812		17.5049	17.0161	16.8576	16.8887	16.9747	16.816	17.3454	16.9927	16.8516	17.3419	16.9745	17.1886	17.129	17.4394	16.9599
BUD31_HUMAN	Protein BUD31 homolog OS	BUD31	0.509093	0.423813	-0.258283	0.693775	0.409537	-0.0395402	0.195449	0.274727	0.277887	0.0128139	0.105969	0.105969		13.6058	14.2399	14.1111	14.4506	14.0073	13.8643	14.1713	14.2125	14.2685	14.1214	14.5062	14.4863	13.8885	14.2262	14.1898	14.286	14.2568	14.1753		11.8755	14.4969	14.5139	14.4243	14.3187	13.8436	14.1458	14.397	13.9305	13.9506	14.197	14.1644	15.0217	14.5311	14.1514
BZW2_HUMAN	Basic leucine zipper and W2 domain-containing protein 2 OS	BZW2	0.641216	0.472981	0.0709346	0.238175	0.216523	-0.130255	0.319591	0.362779	-0.109368	0.0355223	0.149855	0.149855		13.8967	14.2537	14.0637	14.3346	14.3917	14.0978	14.5011	14.4217	14.348	13.9779	14.5205	14.3524	14.1989	14.3377	14.2059	14.1562	14.4561	14.2251		13.9114	14.5345	14.4068	14.77	14.131	14.2518	13.9572	14.3389	13.862	14.4369	14.1277	14.0758	14.1214	14.5535	14.1726
CN166_HUMAN	UPF0568 protein C14orf166 OS	C14orf166	0.11168	0.278916	0.138229	0.0030917	0.0288559	-0.250609	0.931901	0.61156	0.0131704	0.640786	0.514802	0.514802		15.9383	16.0912	16.3106	16.244	16.4471	16.0838	16.431	16.3789	16.3125	16.1433	16.5336	16.2777	16.1847	16.235	16.3116	16.1937	16.4904	16.1807		16.6239	16.3582	16.2141	16.3532	16.5444	16.3315	15.8158	16.0165	16.2431	15.9547	16.2634	15.7989	16.9072	16.07	16.0992
ES1_HUMAN	ES1 protein homolog, mitochondrial OS	C21orf33	0.000915157	0.0818649	-0.376903	0.978027	0.498509	-0.00314648	0.180007	0.268096	-0.174408	0.0266759	0.136928	0.136928		16.5661	16.8621	16.9581	16.6608	17.5611	16.6295	17.2103	16.7058	16.9518	16.8893	17.1409	16.5618	16.8882	16.7839	16.955	16.7751	17.351	16.5957		16.6622	16.3554	16.6485	16.3707	16.752	16.2987	17.1999	16.4439	16.8695	16.513	17.5621	16.7416	17.0718	16.498	16.8406
CO3_HUMAN	Complement C3 OS	C3	0.512689	0.426086	0.205899	0.671262	0.400469	0.101525	0.217749	0.291256	0.331099	0.942186	0.608653	0.608653		17.5625	16.7882	16.0131	16.917	15.9905	16.8393	16.941	17.2859	15.8096	17.0276	16.4448	16.5203	17.2517	17.037	15.9113	16.9723	16.2176	16.6798		18.3278	16.4388	16.4112	16.2358	16.6253	17.2663	16.2789	17.3466	16.1493	17.1846	16.4007	17.3189	18.4126	17.1968	16.4062
CO4A_HUMAN	Complement C4-A OS	C4A	0.0897993	0.259128	0.559119	0.000273499	0.00998867	0.629666	0.0315281	0.119081	0.757428	0.260103	0.347027	0.347027		15.3818	14.9123	14.3779	14.7818	14.5112	14.9843	15.0587	15.5442	14.0457	14.7721	14.8074	15.1084	15.2202	15.2283	14.2118	14.777	14.6593	15.0464		16.4585	15.1314	15.5481	14.6594	15.445	15.2553	15.9431	16.0588	14.661	15.2128	15.2233	15.8221	17.0303	16.1256	14.9791
CI064_HUMAN	UPF0553 protein C9orf64 OS	C9orf64	0.0367479	0.219151	0.451579	0.621802	0.385471	-0.100377	0.826284	0.585424	0.0551525	0.495016	0.454455	0.454455		13.8832	13.8124	14.5066	14.6506	15.3819	14.5254	15.1603	14.2313	14.5829	14.3742	14.5669	14.6373	14.5217	14.0219	14.5448	14.5124	14.9744	14.5814		15.7194	14.5061	14.6464	14.884	15.3444	14.7656	14.677	14.4214	14.4743	14.5305	13.9999	14.4512	15.1651	14.8484	14.3837
CAH1_HUMAN	Carbonic anhydrase 1 OS	CA1	0.212758	0.327116	-0.578465	0.147723	0.161994	-0.35892	0.106058	0.208932	-0.525263	0.384744	0.407836	0.407836		20.0822	20.6581	20.5524	20.2219	20.4872	20.7604	20.5528	19.9536	21.4093	19.6807	20.8352	20.1126	20.3175	20.3058	20.9808	19.9513	20.6612	20.4365		18.0656	20.5469	20.1412	19.6306	19.8216	20.9764	19.0323	20.5245	20.4517	19.7151	20.554	20.222	18.6413	19.7636	20.6889
CAH12_HUMAN	Carbonic anhydrase 12 OS	CA12	0.166021	0.310579	-0.31753	0.0177664	0.056316	-0.283252	0.000671896	0.0306735	-0.534271	0.268724	0.350013	0.350013		15.723	15.8594	15.7469	15.1891	15.7765	15.6688	16.2162	16.0079	16.71	16.0127	15.9006	15.902	15.9696	15.9336	16.2285	15.6009	15.8386	15.7854		16.1008	15.6753	15.0653	15.3625	15.3405	15.907	15.4512	15.7641	15.8442	15.1292	15.7835	15.6848	15.4763	15.6505	15.4202
CAH2_HUMAN	Carbonic anhydrase 2 OS	CA2	0.281694	0.355367	-0.569868	0.031305	0.0701233	-0.455212	0.00751787	0.0657814	-0.87557	0.206534	0.316018	0.316018		19.8121	20.0035	19.4076	19.0208	20.2878	19.7475	20.5266	19.2233	20.0355	18.2845	19.9553	19.7254	20.1694	19.6134	19.7215	18.6526	20.1215	19.7365		17.4596	19.5413	19.4	18.8793	19.145	20.1706	19.0596	19.6581	19.2589	18.3545	19.6262	19.3263	18.6564	18.968	19.0122
CYBP_HUMAN	Calcyclin-binding protein OS	CACYBP	0.149747	0.301949	0.320984	0.227676	0.210394	-0.120728	0.227995	0.294459	-0.138948	0.773759	0.563422	0.563422		15.9417	15.9944	15.8124	16.7034	16.1552	15.9112	16.1468	16.4671	16.6167	16.4716	16.2549	16.0174	16.0442	16.2307	16.2145	16.5875	16.205	15.9643		17.1402	15.9894	16.6347	16.6494	16.308	16.4505	15.9806	16.3022	16.166	16.0446	16.0976	15.931	15.7495	15.9569	16.2259
PYR1_HUMAN	CAD protein OS	CAD	0.127199	0.295895	-0.171379	0.0317942	0.070282	-0.312197	0.0808257	0.180185	-0.23133	0.572731	0.486775	0.486775		14.267	14.5714	14.6143	14.7084	15.0084	14.4799	14.7359	14.5585	14.9068	14.6534	15.067	14.7277	14.5014	14.565	14.7605	14.6809	15.0377	14.6038		14.1085	14.7651	14.5151	14.6563	14.6433	14.4328	14.5335	14.2788	14.4233	14.4908	14.278	14.2717	14.6553	14.5272	14.3662
CALD1_HUMAN	Caldesmon OS	CALD1	0.0793263	0.2478	0.868724	0.0532306	0.093348	0.563616	0.0823264	0.181602	0.802766	0.789447	0.568489	0.568489		18.5115	17.6064	16.7681	18.4298	18.6033	18.3102	18.4634	18.3132	16.1381	18.9159	18.1605	18.8426	18.4874	17.9598	16.4531	18.6729	18.3819	18.5764		20.9246	18.3434	17.85	18.8235	19.4359	18.3665	19.6508	18.3651	17.7528	19.0229	18.2834	18.8381	20.8698	19.0993	17.3956
CALM_HUMAN	Calmodulin OS	CALM1	0.0033703	0.110546	0.448818	0.133271	0.152725	-0.108746	0.364203	0.393429	-0.243942	0.287418	0.35867	0.35867		21.6286	21.3415	21.1196	21.2364	21.8994	21.3751	21.5442	21.4048	20.7609	21.8891	21.6624	21.5346	21.5864	21.3731	20.9403	21.5628	21.7809	21.4548		22.2754	21.4868	21.5517	21.961	22.1175	21.9987	21.3854	21.398	21.0192	21.2646	21.5737	21.4048	22.173	21.325	21.1486
CALR_HUMAN	Calreticulin OS	CALR	0.416955	0.39641	0.165148	0.0052161	0.0339653	0.449453	0.00323668	0.0492538	0.312452	0.107433	0.236671	0.236671		20.7316	20.854	21.1101	20.7393	20.9876	20.9127	21.0261	21.0028	20.7857	21.2565	20.9266	20.9382	20.8788	20.9284	20.9479	20.9979	20.9571	20.9254		21.939	20.9089	20.7519	21.0001	21.1642	20.8622	21.7683	21.4049	21.2498	21.2218	21.3586	21.329	21.4511	21.3071	21.1694
KCC2D_HUMAN	Calcium/calmodulin-dependent protein kinase type II subunit delta OS	CAMK2D	0.656503	0.478164	-0.142071	0.469312	0.326343	-0.0778548	0.109293	0.210564	-0.30085	0.164664	0.288369	0.288369		16.4198	16.5723	16.6075	16.1453	16.8835	16.4484	16.5485	16.6172	16.5176	16.4212	16.6687	16.6268	16.4841	16.5948	16.5625	16.2833	16.7761	16.5376		14.9121	16.5874	16.5529	16.6851	16.6741	16.9743	16.1223	16.4174	16.7976	16.081	16.9881	16.3648	15.4934	16.3686	16.611
CAND1_HUMAN	Cullin-associated NEDD8-dissociated protein 1 OS	CAND1	0.294895	0.358243	0.218427	0.13406	0.152176	0.0568312	0.956091	0.618543	0.00834941	0.425236	0.427287	0.427287		16.5742	16.4778	16.3778	16.7889	16.726	16.4357	16.6264	16.3917	16.4964	16.6704	16.5909	16.5919	16.6003	16.4348	16.4371	16.7297	16.6584	16.5138		17.6829	16.4447	16.5694	16.4737	16.9268	16.5872	16.6721	16.6287	16.5106	16.7309	16.6308	16.5419	17.2129	16.5571	16.5397
CALX_HUMAN	Calnexin OS	CANX	0.243088	0.338808	-0.189329	0.237189	0.216094	-0.22504	0.369059	0.396229	-0.159689	0.336501	0.383207	0.383207		17.7864	18.1643	17.8157	18.1796	18.7454	18.1245	17.639	18.1333	18.5317	17.802	18.8414	18.9531	17.7127	18.1488	18.1737	17.9908	18.7934	18.5388		17.9697	17.9378	17.7451	18.198	18.437	17.9345	18.1409	17.757	17.9135	18.0198	18.0234	18.1534	18.1894	18.0641	17.8028
CAP1_HUMAN	Adenylyl cyclase-associated protein 1 OS	CAP1	0.0817217	0.251294	0.0809424	0.856126	0.465768	0.0118604	0.210155	0.288071	0.0862194	0.299252	0.363851	0.363851		19.3083	19.3197	19.4953	19.3974	19.4405	19.2084	19.8817	19.3218	19.3269	19.4842	19.277	19.2475	19.595	19.3208	19.4111	19.4408	19.3587	19.2279		19.6226	19.4517	19.5567	19.3997	19.3826	19.4268	19.3482	19.4117	19.3681	19.6401	19.3529	19.3045	19.9604	19.3914	19.3626
CAPG_HUMAN	Macrophage-capping protein OS	CAPG	0.304648	0.35901	0.177642	0.298302	0.249079	0.0959706	0.156102	0.252554	0.173608	0.220186	0.325437	0.325437		17.789	17.4266	17.8366	18.2709	17.771	17.8728	18.0883	17.5665	17.5609	17.7023	17.5028	17.6288	17.9386	17.4966	17.6988	17.9866	17.6369	17.7508		17.8271	17.6641	18.5108	17.6879	17.8628	18.0214	17.6864	17.801	17.8111	18.0759	17.9238	17.7859	18.1148	17.8938	18.0405
CAN1_HUMAN	Calpain-1 catalytic subunit OS	CAPN1	0.0395112	0.219656	0.194513	0.563456	0.3638	-0.0736637	0.307759	0.355889	-0.0988553	0.238825	0.336292	0.336292		16.8287	16.8767	17.1561	17.0074	16.5816	16.6215	17.3533	16.7027	17.0823	16.7515	17.269	16.8529	17.091	16.7897	17.1192	16.8795	16.9253	16.7372		17.2737	17.2062	17.2201	16.9118	17.3197	16.7773	16.6856	16.8175	16.7804	17.2871	16.9004	16.629	17.3886	16.4816	16.9228
CAN2_HUMAN	Calpain-2 catalytic subunit OS	CAPN2	0.0774948	0.24678	0.267773	0.0212081	0.0616428	-0.197972	0.942894	0.613027	-0.0117966	0.385653	0.407143	0.407143		16.532	16.5931	16.4136	15.6076	16.6195	16.16	16.8669	16.1275	16.0402	16.1726	16.133	16.4648	16.6995	16.3603	16.2269	15.8901	16.3763	16.3124		16.939	16.1898	16.3135	16.3522	17.06	16.6176	16.3738	16.1274	15.8809	15.8113	16.4068	16.0774	17.4291	16.3434	16.2112
CAN5_HUMAN	Calpain-5 OS	CAPN5	0.894146	0.562198	-0.0148136	0.311669	0.25492	-0.0899891	0.210165	0.287709	-0.150876	0.136695	0.261351	0.261351		15.8415	15.9274	15.5753	15.4566	15.883	15.7555	16.1732	15.8431	15.7253	15.8195	16.1413	16.4236	16.0073	15.8852	15.6503	15.638	16.0121	16.0895		15.5359	15.8686	15.5316	15.8764	16.1029	16.2783	15.732	15.6009	15.7563	15.5361	16.1962	15.9211	16.1373	15.7157	15.7402
CPNS1_HUMAN	Calpain small subunit 1 OS	CAPNS1	0.169679	0.312666	-0.4019	0.680359	0.40446	-0.0561906	0.636617	0.520598	-0.067628	0.498522	0.455667	0.455667		16.8697	17.0348	17.7029	16.8738	17.1652	17.2395	17.2182	17.1842	18.0305	17.2325	17.3914	17.2446	17.0439	17.1095	17.8667	17.0532	17.2783	17.2421		15.4317	17.023	17.4131	17.0703	17.106	17.1381	17.0601	17.2545	17.4147	16.6614	17.6462	17.2197	17.1493	16.7878	17.3097
CAPR1_HUMAN	Caprin-1 OS	CAPRIN1	0.183075	0.316046	0.352436	0.415014	0.305532	0.105577	0.373023	0.397235	-0.2256	0.938794	0.607592	0.607592		17.4604	17.2591	16.9085	17.2878	17.0927	17.0052	17.5956	17.2521	17.3874	17.7194	17.6069	16.7059	17.528	17.2556	17.148	17.5036	17.3498	16.8555		18.5919	16.6499	17.4234	17.7117	17.9118	17.4663	17.5671	17.0403	17.0447	18.1216	17.4403	17.06	18.0319	16.4572	17.1727
CAZA2_HUMAN	F-actin-capping protein subunit alpha-2 OS	CAPZA2	0.916315	0.568508	0.0316638	0.194925	0.193772	-0.109393	0.00507901	0.0606018	-0.517067	0.20927	0.316487	0.316487		17.4279	17.6587	16.8136	17.804	17.5567	17.6654	17.3781	17.4772	17.4582	16.4313	17.3762	17.3889	17.403	17.5679	17.1359	17.1177	17.4665	17.5272		16.1872	17.4978	18.0212	17.4929	17.4352	17.7738	17.1295	17.4139	17.0576	17.3273	17.3833	17.2502	16.7409	17.2593	16.8923
CAPZB_HUMAN	F-actin-capping protein subunit beta OS	CAPZB	0.770109	0.516204	0.0841651	0.0460529	0.0861568	-0.306297	0.0292542	0.115477	-0.415042	0.433352	0.428012	0.428012		18.8373	18.6388	18.1745	18.8306	19.0987	18.6192	18.7548	18.9833	18.4805	19.1169	18.7052	18.67	18.7961	18.8111	18.3275	18.9738	18.902	18.6446		17.7509	18.4487	19.0418	19.2	19.2952	19.2234	18.1912	18.5317	18.282	18.2705	18.8529	18.4889	18.7576	18.2491	18.3736
CARB_THET8	Carbamoyl-phosphate synthase large chain OS	carB	0.220613	0.327426	-0.774086	0.394655	0.297052	0.160585	0.163662	0.258802	0.359689	0.177194	0.299734	0.299734		15.9958	15.7718	16.7486	15.9246	16.4365	16.1793	15.8486	15.5906	16.2317	15.9994	15.0072	15.4997	15.9222	15.6812	16.4902	15.962	15.7218	15.8395		12.4724	15.2917	16.1476	15.8591	15.0267	16.1748	15.8274	15.6839	16.1978	16.1377	16.6508	16.0827	15.5874	15.9248	16.3161
SYCC_HUMAN	Cysteine--tRNA ligase, cytoplasmic OS	CARS	0.407002	0.393022	-0.37693	0.0380778	0.078588	0.223352	0.797847	0.577751	0.0585238	0.0337524	0.147155	0.147155		14.0633	14.5466	14.6777	14.8518	14.3689	14.6937	14.549	14.8156	14.7499	14.2892	14.7719	14.235	14.3061	14.6811	14.7138	14.5705	14.5704	14.4644		11.883	14.6267	14.9589	14.748	14.2796	14.5484	14.6713	14.9248	14.769	14.7263	15.0904	14.4646	13.3327	15.1638	14.806
CSKP_HUMAN	Peripheral plasma membrane protein CASK OS	CASK	0.407962	0.393563	-0.519397	0.606969	0.381342	-0.104901	0.516426	0.47111	0.196729	0.827567	0.575651	0.575651		14.2458	14.8106	15.2483	14.8465	14.8515	14.8333	14.5579	14.9413	17.2777	14.0068	14.8257	15.1524	14.4018	14.876	16.263	14.4266	14.8386	14.9929		11.3487	15.1873	14.9503	15.0104	15.0068	15.179	14.9941	14.7355	15.4474	14.5525	14.776	14.6639	14.7426	14.7633	15.2836
CASP3_HUMAN	Caspase-3 OS	CASP3	0.348228	0.378625	-0.437437	0.0466825	0.086755	-0.185396	0.00402572	0.0563601	-0.616613	0.976757	0.62022	0.62022		13.8913	13.4384	13.7412	13.7842	13.396	13.954	14.8308	14.1955	15.1092	14.5952	13.5288	13.8911	14.361	13.817	14.4252	14.1897	13.4624	13.9226		11.928	13.3247	14.6657	14.454	13.0447	14.1362	14.259	13.7552	13.8976	14	13.359	13.7947	13.4337	12.8371	13.8813
CASP6_HUMAN	Caspase-6 OS	CASP6	0.520772	0.429179	0.203983	0.166147	0.174454	-0.24418	0.436974	0.43163	-0.0985068	0.298324	0.363998	0.363998		15.6284	15.0557	15.6127	15.3674	15.6417	15.4691	15.8132	15.6153	15.6227	16.1463	14.8966	14.8061	15.7208	15.3355	15.6177	15.7568	15.2692	15.1376		17.3169	15.2434	15.5824	15.3115	15.1526	15.4547	15.1911	15.3468	15.2048	15.0069	15.3428	15.2801	16.0127	15.4107	15.4949
CASP7_HUMAN	Caspase-7 OS	CASP7	0.708631	0.494885	0.0387042	0.641952	0.389906	-0.051224	0.738523	0.558681	-0.0365102	0.51352	0.462879	0.462879		18.2762	17.8674	18.1202	17.7459	18.5215	17.8424	18.1905	17.8344	17.9925	18.2072	17.9943	17.8706	18.2334	17.8509	18.0564	17.9766	18.2579	17.8565		18.4967	17.7056	18.0798	18.0626	17.946	18.1732	17.7319	18.0356	18.0012	18.1274	18.1085	17.9197	18.4192	17.9864	18.1966
ICAL_HUMAN	Calpastatin OS	CAST	0.719762	0.498063	0.112485	0.13549	0.153385	0.546572	0.928559	0.610129	0.0225176	0.0474146	0.16978	0.16978		15.8801	15.1268	16.0596	15.9122	15.5227	15.6345	15.6606	14.0073	15.1184	15.9097	15.8074	15.433	15.7704	14.5671	15.589	15.911	15.6651	15.5337		14.8727	15.819	15.3117	16.2642	15.5594	15.8841	15.8581	16.5417	15.8717	16.2993	16.3503	15.3946	14.8765	14.8543	15.5699
CATA_HUMAN	Catalase OS	CAT	0.38517	0.388725	0.0910478	0.185551	0.18756	0.111614	0.560381	0.487894	-0.0679806	0.92286	0.604033	0.604033		18.7658	18.5628	18.1309	18.8822	18.1221	18.5691	19.0104	18.5781	18.1861	18.8969	18.5337	18.4585	18.8881	18.5704	18.1585	18.8895	18.3279	18.5138		18.9364	18.6837	18.4296	18.5374	18.6029	18.7046	18.8847	18.8731	18.4123	18.7078	18.4755	18.6645	18.7764	18.8793	18.269
CAV1_HUMAN	Caveolin-1 OS	CAV1	0.379243	0.386309	0.277397	0.516492	0.344328	-0.145011	0.512598	0.469658	-0.173838	0.983068	0.622331	0.622331		18.3281	17.4101	16.6819	17.498	18.4438	17.4573	18.2062	17.2746	16.8627	17.3229	18.1146	18.5771	18.2672	17.3423	16.7723	17.4105	18.2792	18.0172		19.7133	17.2847	17.2397	17.7313	18.469	17.3151	17.956	16.5991	17.1471	17.6945	17.5733	18.2486	18.9703	17.55	16.6021
CBR1_HUMAN	Carbonyl reductase [NADPH] 1 OS	CBR1	0.172264	0.312746	-0.694509	0.0598255	0.101114	-0.339532	0.838664	0.588241	-0.0498866	0.758447	0.558123	0.558123		15.9423	16.4307	16.7298	15.9577	16.1731	16.1086	16.155	15.7662	17.427	16.044	16.0164	15.3615	16.0487	16.0985	17.0784	16.0008	16.0947	15.735		13.474	16.4901	16.6403	15.6127	14.8801	15.7919	15.449	16.288	16.4119	15.9022	15.4915	15.4763	15.0085	16.1785	16.7272
CBS_HUMAN	Cystathionine beta-synthase OS	CBS	0.816723	0.53187	-0.0572301	0.197613	0.195289	-0.174587	0.545008	0.47968	-0.0856752	0.49189	0.453183	0.453183		14.4794	15.1169	14.6785	14.4319	15.1879	14.1886	15.533	15.0391	14.6871	14.6997	15.3239	14.8274	15.0062	15.078	14.6828	14.5658	15.2559	14.508		13.92	15.6357	14.9393	14.7407	14.9767	14.5409	14.8933	14.7048	14.559	14.9106	14.9155	14.0661	15.1493	14.9173	14.9141
CBX3_HUMAN	Chromobox protein homolog 3 OS	CBX3	0.299824	0.358914	-0.370029	0.00622162	0.0350749	0.590224	0.0617879	0.162193	0.29389	0.0466585	0.168229	0.168229		15.8234	15.7431	16.0917	16.4222	15.7858	15.9124	15.6025	15.7981	16.3694	16.3731	15.9358	15.568	15.7129	15.7706	16.2305	16.3976	15.8608	15.7402		13.982	15.7467	15.7271	15.7936	16.3729	15.8701	16.9197	16.3887	16.6056	16.8856	16.1926	16.2618	15.8169	16.2433	16.2812
CBX5_HUMAN	Chromobox protein homolog 5 OS	CBX5	0.131053	0.29782	0.512999	0.20958	0.201197	0.141522	0.0542878	0.155319	0.276326	0.452255	0.438372	0.438372		16.4422	16.2111	16.5789	16.862	16.5223	16.3704	16.5148	16.3694	16.4473	16.5496	16.4668	16.4667	16.4785	16.2903	16.5131	16.7058	16.4946	16.4186		18.3685	16.6033	16.5387	16.7969	17.0111	16.6603	17.056	16.3129	16.6043	16.8704	16.3485	16.5578	17.2614	16.6597	16.601
CCAR1_HUMAN	Cell division cycle and apoptosis regulator protein 1 OS	CCAR1	0.369181	0.384011	0.145195	0.0221005	0.0627177	-0.295768	0.197688	0.277132	-0.318676	0.556731	0.479037	0.479037		14.8206	15.402	14.6605	15.3378	15.8532	14.5275	15.2503	15.0111	14.3459	15.386	15.4241	15.6129	15.0355	15.2065	14.5032	15.3619	15.6387	15.0702		14.7597	15.1018	15.2511	15.6434	15.6357	15.2955	14.6493	14.802	14.6145	15.1028	15.1025	14.7703	15.2876	15.2137	14.6768
CCAR2_HUMAN	Cell cycle and apoptosis regulator protein 2 OS	CCAR2	0.311166	0.362352	-0.303265	0.00618715	0.0351162	-0.252953	0.77421	0.568476	-0.0224454	0.297933	0.364374	0.364374		15.1305	15.3711	15.4878	15.6806	15.6632	15.4332	15.4337	15.5087	15.6528	15.357	15.5597	15.6906	15.2821	15.4399	15.5703	15.5188	15.6115	15.5619		13.6462	15.3477	15.6208	15.5798	15.5974	15.3727	14.8172	15.3713	15.3459	15.3604	15.3063	15.2657	15.2767	15.7201	15.6035
CCD47_HUMAN	Coiled-coil domain-containing protein 47 OS	CCDC47	0.249644	0.340706	-0.360637	0.232365	0.213319	0.17003	0.261303	0.321274	0.207897	0.255308	0.346395	0.346395		14.7779	15.2492	15.2106	15.3409	15.2708	15.1373	15.1181	14.755	15.9901	15.1063	15.5278	15.6894	14.948	15.0021	15.6004	15.2236	15.3993	15.4134		13.4832	15.5087	15.0755	15.288	14.7795	15.288	15.5264	15.4859	15.742	15.1806	15.4756	15.1965	14.3678	15.5541	15.943
CCD58_HUMAN	Coiled-coil domain-containing protein 58 OS	CCDC58	0.241638	0.337265	0.229659	0.841324	0.460099	0.0597958	0.292907	0.344018	0.135529	0.537192	0.471173	0.471173		16.2181	15.1315	16.6185	16.4808	16.2069	16.4357	15.5588	16.1573	16.1599	16.239	15.0721	16.4805	15.8884	15.6444	16.3892	16.3599	15.6395	16.4581		16.4821	15.6872	16.6112	16.1527	16.5046	16.3197	16.228	16.4318	16.322	15.4063	16.3794	15.9708	16.3376	15.9798	16.5132
CCDC6_HUMAN	Coiled-coil domain-containing protein 6 OS	CCDC6	0.448586	0.40422	0.120473	0.0664138	0.106262	-0.22931	0.0758126	0.174187	-0.403643	0.886533	0.5933	0.5933		15.3543	15.152	15.028	14.6591	15.3967	14.7529	15.045	15.0487	15.6013	14.9792	15.336	15.3252	15.1996	15.1003	15.3146	14.8192	15.3664	15.0391		15.6461	14.7142	15.2524	15.2782	15.2408	15.4302	14.7897	14.9585	14.8308	15.0124	15.07	14.802	15.5762	14.2357	14.6853
BICR2_HUMAN	Bicaudal D-related protein 2 OS	CCDC64B	0.15251	0.30502	-0.558949	0.680693	0.404372	-0.0421099	0.846604	0.59144	-0.0599073	0.231084	0.330301	0.330301		14.0127	13.5073	14.3072	13.5742	15.3386	13.8412	14.2837	14.131	14.5103	14.0221	13.549	13.9281	14.1482	13.8192	14.4087	13.7981	14.4438	13.8846		12.2446	13.2956	13.6815	14.1457	13.6843	14.0975	14.0505	14.0556	14.5224	13.5976	14.0416	13.9823	13.2177	14.6353	14.1138
CCDC9_HUMAN	Coiled-coil domain-containing protein 9 OS	CCDC9	0.00061997	0.0677834	1.00405	0.00754064	0.037929	0.550507	0.0891085	0.189785	0.5959	0.00121259	0.0361005	0.0361005		14.6827	14.6284	14.5316	14.4672	15.4382	13.9711	14.7625	12.5765	12.6261	13.8308	14.0657	14.2592	14.7226	13.6024	13.5788	14.149	14.7519	14.1152		15.8809	15.0219	14.5242	15.3019	15.628	14.5873	15.2041	14.5198	14.4129	14.7964	14.8469	14.4429	15.4851	15.3084	14.3313
TCPB_HUMAN	T-complex protein 1 subunit beta OS	CCT2	0.819325	0.532859	0.0277809	0.582218	0.371064	0.0542314	0.931339	0.611573	-0.00579919	0.0412184	0.162074	0.162074		17.8412	17.6222	17.6339	17.8464	17.6662	17.6868	17.8763	17.5959	18.0685	17.9724	17.7296	17.6451	17.8587	17.6091	17.8512	17.9094	17.6979	17.6659		18.3816	17.7392	17.5482	17.8979	17.6718	17.5202	18.2593	17.7291	17.5605	18.0039	17.65	17.7149	17.9017	17.6809	17.6351
TCPG_HUMAN	T-complex protein 1 subunit gamma OS	CCT3	0.174931	0.31411	-0.237888	0.000544386	0.0142901	-0.392577	0.193145	0.274057	-0.130653	0.766591	0.560553	0.560553		17.1822	17.6416	17.2305	17.2371	18.0644	17.4416	17.5412	17.7605	17.5355	17.4342	17.2608	17.6523	17.3617	17.701	17.383	17.3356	17.6626	17.5469		17.3093	16.7794	17.5175	17.2906	17.3934	17.2732	16.7908	17.4851	17.0454	16.9369	17.1825	17.1948	17.5054	17.7792	17.1261
TCPD_HUMAN	T-complex protein 1 subunit delta OS	CCT4	0.57074	0.443959	0.0962244	0.072851	0.109472	-0.262673	0.0619798	0.161888	-0.308992	0.145832	0.270868	0.270868		17.912	17.9353	17.2591	18.1691	18.017	17.9425	18.3711	18.027	17.2079	18.1318	17.9402	18.4453	18.1415	17.9811	17.2335	18.1504	17.9786	18.1939		18.1343	17.8338	18.1024	18.0482	18.0692	18.0686	17.7086	18.2362	16.8321	17.954	17.7281	17.6441	18.1379	17.8036	17.3187
TCPE_HUMAN	T-complex protein 1 subunit epsilon OS	CCT5	0.439914	0.403802	0.126034	0.619511	0.385188	0.0132637	0.342363	0.376026	0.063633	0.596023	0.495655	0.495655		17.7049	17.7306	17.7451	17.8839	17.8813	17.7751	18.0878	17.8912	17.5865	17.8701	17.8815	17.7957	17.8963	17.8109	17.6658	17.877	17.8814	17.7854		18.7546	17.8833	17.7544	17.7899	17.802	17.6888	17.9707	17.7624	17.7421	17.9098	17.8113	17.8001	18.0601	18.0201	17.8835
TCPZ_HUMAN	T-complex protein 1 subunit zeta OS	CCT6A	0.78095	0.518176	0.0436754	0.651834	0.393348	0.0354447	0.0426384	0.141678	0.170501	0.910658	0.599814	0.599814		17.367	17.5303	17.5886	17.7687	17.393	17.5045	17.5849	17.4769	17.8375	17.478	17.5161	17.4827	17.476	17.5036	17.7131	17.6233	17.4545	17.4936		18.2399	17.536	17.6137	17.3892	17.4105	17.3369	17.8217	17.5741	17.5481	17.7209	17.3643	17.4477	17.8357	17.743	17.6322
TCPH_HUMAN	T-complex protein 1 subunit eta OS	CCT7	0.970448	0.584765	0.00522382	0.551455	0.357977	-0.0415747	0.127373	0.227453	0.169158	0.430808	0.427933	0.427933		16.7768	17.2424	17.336	17.4009	17.2591	17.1927	17.2831	17.2572	17.3189	17.1442	17.3944	17.3378	17.03	17.2498	17.3274	17.2726	17.3267	17.2653		17.6458	17.3397	17.2473	17.2118	17.0462	17.0122	17.1316	17.405	17.1204	17.3147	17.1424	17.1082	17.6432	17.4529	17.3841
TCPQ_HUMAN	T-complex protein 1 subunit theta OS	CCT8	0.107256	0.277008	0.123891	0.0756053	0.111223	-0.223715	0.141917	0.239956	-0.210903	0.878932	0.590488	0.590488		18.3342	18.2589	17.8851	18.2411	17.9826	17.9171	18.4626	18.1215	17.6339	18.3688	18.5123	17.9931	18.3984	18.1902	17.7595	18.3049	18.2475	17.9551		18.5468	18.2886	18.0283	18.3881	18.1069	18.2403	17.811	18.0917	17.7416	17.9337	17.9241	18.0113	18.5726	17.6193	17.8275
C163A_HUMAN	Scavenger receptor cysteine-rich type 1 protein M130 OS	CD163	0.261053	0.3448	0.172949	0.00149862	0.0209807	0.560296	0.608843	0.507772	0.0825442	0.139726	0.265683	0.265683		15.9991	15.7887	15.1897	15.5722	15.3958	15.4141	16.0766	15.768	15.0862	15.6424	15.8631	16.1372	16.0378	15.7784	15.138	15.6073	15.6294	15.7757		16.719	15.8905	15.3217	15.4567	16.0379	15.5785	16.6368	16.1342	15.7949	15.8589	16.2809	16.6227	16.7286	15.9345	15.3387
CD2AP_HUMAN	CD2-associated protein OS	CD2AP	0.194116	0.322109	-0.334808	0.251101	0.223437	-0.266858	0.550065	0.482111	0.196513	0.135291	0.260098	0.260098		15.1351	14.5771	14.9322	14.7375	14.4841	14.5851	14.2897	13.5861	15.0604	14.0619	14.0882	13.9104	14.7124	14.0816	14.9963	14.3997	14.2861	14.2477		13.4033	14.2667	14.6859	14.291	13.7337	14.3344	13.6574	14.5029	14.5722	13.9598	14.3508	14.0795	13.3963	14.5002	15.363
CD2B2_HUMAN	CD2 antigen cytoplasmic tail-binding protein 2 OS	CD2BP2	0.132367	0.298052	0.43302	0.027415	0.0661742	0.39135	0.223029	0.291995	0.289052	0.267168	0.349297	0.349297		14.5296	14.3293	14.194	15.254	14.8634	14.9378	14.9438	14.5063	13.7791	14.8829	14.7359	14.8311	14.7367	14.4178	13.9866	15.0684	14.7997	14.8844		16.1957	15.0141	14.4887	14.8321	15.075	14.886	15.5584	14.6142	14.6908	15.4798	14.9263	14.9721	15.4285	14.9834	14.9261
CD38_HUMAN	ADP-ribosyl cyclase/cyclic ADP-ribose hydrolase 1 OS	CD38	0.402344	0.389672	-0.191947	0.018236	0.0565247	1.07792	0.0158843	0.0911393	0.989923	0.0210403	0.128965	0.128965		13.653	13.8794	13.9103	13.963	13.9624	14.2501	13.0848	12.8062	13.8377	11.7443	13.8374	14.7081	13.3689	13.3428	13.874	12.8536	13.8999	14.4791		13.4687	13.486	13.8716	12.443	14.0654	13.3319	15.2026	14.8147	14.4432	14.8084	14.3247	14.6923	14.0931	14.7475	14.8225
CD44_HUMAN	CD44 antigen OS	CD44	0.296806	0.359234	0.242642	0.411293	0.304662	0.130577	0.0388613	0.133785	0.390678	0.0150426	0.114412	0.114412		16.241	16.1751	15.3585	15.9931	15.8264	16.2118	16.1861	15.5631	16.0989	14.6701	15.7304	16.5611	16.2135	15.8691	15.7287	15.3316	15.7784	16.3864		16.9536	16.0173	15.8768	16.0654	16.1094	15.7411	16.0318	15.8365	15.9349	16.1438	15.73	16.4142	16.4778	16.426	16.2111
CD47_HUMAN	Leukocyte surface antigen CD47 OS	CD47	0.601865	0.456619	-0.120492	0.107235	0.135659	-0.30776	0.195675	0.274678	-0.546692	0.179055	0.300928	0.300928		15.1869	15.399	15.154	14.9562	16.1033	15.2515	14.6972	14.4854	15.419	13.5493	15.6421	16.5242	14.942	14.9422	15.2865	14.2527	15.8727	15.8879		15.2254	14.8554	14.8062	14.7304	15.9274	14.9163	14.7188	14.8335	14.9589	14.4758	14.95	15.4004	15.7963	14.4779	14.3238
CDC37_HUMAN	Hsp90 co-chaperone Cdc37 OS	CDC37	0.891661	0.562433	0.01194	0.280678	0.239603	-0.099022	0.594034	0.499388	-0.111508	0.305598	0.364757	0.364757		17.1879	17.2833	17.0619	17.5769	18.2496	17.1858	17.6965	17.3703	17.2165	17.5436	17.254	17.7388	17.4422	17.3268	17.1392	17.5602	17.7518	17.4623		17.5798	17.0618	17.385	17.6222	17.5395	17.5659	17.509	17.5506	16.9636	17.3921	17.4824	17.1907	17.6354	17.8537	17.2561
CDC42_HUMAN	Cell division control protein 42 homolog OS	CDC42	0.04855	0.226413	-0.267749	0.114391	0.141099	-0.191903	0.0517465	0.153053	-0.28235	0.636782	0.513963	0.513963		17.4398	17.7411	17.7433	17.6345	17.6969	17.6512	18.4249	17.7005	18.4856	17.438	18.146	18.2081	17.9323	17.7208	18.1145	17.5362	17.9215	17.9297		17.6639	17.7416	17.7614	17.5614	17.5068	17.3134	17.4874	17.5587	17.742	17.7873	17.7744	17.6537	17.3889	17.6107	17.596
CDC5L_HUMAN	Cell division cycle 5-like protein OS	CDC5L	0.793147	0.521696	-0.0710245	0.180862	0.184151	-0.278217	0.872452	0.596791	-0.0472195	0.317236	0.372252	0.372252		14.3622	15.0135	13.7818	15.0159	14.6802	14.6519	14.6859	14.5425	13.564	15.1087	15.0646	14.648	14.5241	14.778	13.6729	15.0623	14.8724	14.6499		13.7849	14.1919	14.6585	14.7863	15.1296	14.5822	14.4911	14.3353	14.0456	14.9302	14.0072	14.081	15.0848	14.9436	14.5109
CADH1_HUMAN	Cadherin-1 OS	CDH1	0.2103	0.327429	-0.181312	0.0840485	0.117472	-0.291643	0.153755	0.251468	-0.231605	0.0832233	0.215718	0.215718		17.3257	16.5505	16.9304	16.3907	17.2574	16.7618	17.1052	16.5279	16.9386	16.9492	16.7379	16.5369	17.2155	16.5392	16.9345	16.6699	16.9976	16.6493		17.075	16.4672	16.522	16.7695	16.3215	16.7629	16.2882	16.5995	16.7321	16.4253	16.7465	16.4645	16.4687	16.6121	17.0155
CAD17_HUMAN	Cadherin-17 OS	CDH17	0.442076	0.405031	-0.150689	0.113658	0.140608	-0.199898	0.0563591	0.15532	-0.356173	0.828062	0.575227	0.575227		18.0764	18.5264	18.359	17.5516	18.9064	18.0578	18.4893	17.4291	18.0161	17.753	18.3707	18.4038	18.2828	17.9777	18.1875	17.6523	18.6385	18.2308		17.7467	18.2613	17.7534	18.0801	18.0269	18.1973	17.6129	17.9485	18.2386	17.5331	18.3639	18.0733	18.0778	17.6867	17.9911
CD11A_HUMAN	Cyclin-dependent kinase 11A OS	CDK11A	0.342956	0.375801	-0.382739	0.716423	0.414175	0.0697505	0.431043	0.429408	0.193298	0.835547	0.576965	0.576965		13.5718	13.3448	14.1093	14.0983	14.0165	14.0202	13.0137	13.5282	13.7564	13.7846	13.912	13.8886	13.2928	13.4365	13.9329	13.9415	13.9642	13.9544		11.1925	13.6642	13.7003	14.264	13.9654	13.4394	14.048	13.8353	13.7628	14.0691	13.6473	13.5783	14.5004	13.7961	13.8504
CK5P3_HUMAN	CDK5 regulatory subunit-associated protein 3 OS	CDK5RAP3	0.576907	0.446638	0.0658417	0.417194	0.306599	-0.0831169	0.525008	0.475633	-0.12494	0.443602	0.433209	0.433209		14.0865	14.7154	15.0908	14.435	14.9753	14.3205	14.6259	14.5567	14.6804	14.7121	14.8216	14.6139	14.3562	14.636	14.8856	14.5736	14.8984	14.4672		14.8771	14.5949	14.6	14.7645	14.9207	14.4549	14.6848	14.3548	14.7621	14.5903	14.7404	14.186	15.129	14.4146	14.5798
CDV3_HUMAN	Protein CDV3 homolog OS	CDV3	0.000364661	0.051261	0.985947	0.0494788	0.088808	0.579335	0.106838	0.208902	0.625785	0.0674654	0.199147	0.199147		16.6718	15.5907	15.5622	16.9245	17.1342	16.2238	15.7777	14.2098	14.1819	15.5324	15.5965	15.4024	16.2247	14.9003	14.8721	16.2285	16.3654	15.8131		17.3288	16.0027	16.3108	16.9815	17.1976	16.4982	16.2876	16.3162	15.978	16.6404	16.5317	16.1261	17.3804	16.4364	16.0687
EST2_HUMAN	Cocaine esterase OS	CES2	0.109177	0.278318	-0.543365	0.364523	0.282471	-0.117329	0.481803	0.452094	-0.220242	0.286213	0.358024	0.358024		15.1905	15.5117	15.8633	15.5812	15.6662	15.7261	14.8971	14.8807	16.7985	14.7688	15.4099	14.8148	15.0438	15.1962	16.3309	15.175	15.538	15.2704		14.3839	15.5506	15.2456	14.1837	14.391	15.5393	15.1499	15.4395	15.8713	15.0473	15.0911	15.2512	13.662	15.5035	15.6692
CFDP1_HUMAN	Craniofacial development protein 1 OS	CFDP1	0.703708	0.493549	-0.0895506	0.080926	0.115022	-0.328836	0.0127876	0.0855223	-0.636498	0.438122	0.430682	0.430682		14.6455	14.2003	14.0623	13.8533	14.9497	14.2706	14.1434	13.8893	15.0804	14.6556	14.5059	14.2914	14.3945	14.0448	14.5713	14.2545	14.7278	14.281		13.3331	14.2172	14.1524	14.504	15.0097	14.52	14.4008	13.6778	13.9041	14.4665	14.0153	13.8362	13.1856	13.275	14.0247
COF1_HUMAN	Cofilin-1 OS	CFL1	0.358701	0.381168	0.16888	0.211961	0.202556	0.0347942	0.293088	0.343847	0.129146	0.286117	0.358334	0.358334		21.3132	21.1414	21.2959	21.3754	21.5044	21.2507	21.5999	21.3255	21.546	21.4278	21.2694	21.0048	21.4565	21.2334	21.421	21.4016	21.3869	21.1277		22.3722	21.0864	21.4477	21.2993	21.3385	21.4962	21.5764	21.1933	21.445	21.4062	21.3957	21.2192	22.0652	21.2806	21.4546
CHCH2_HUMAN	Coiled-coil-helix-coiled-coil-helix domain-containing protein 2, mitochondrial OS	CHCHD2	0.0047113	0.11887	0.574874	0.0180229	0.0564897	0.38861	0.0440404	0.142723	0.419918	0.184971	0.304969	0.304969		15.9445	15.6059	15.734	16.1218	16.2384	15.6795	15.6123	15.6334	15.8348	15.9659	16.1084	15.444	15.7784	15.6196	15.7844	16.0439	16.1734	15.5618		16.6385	15.9589	15.9755	16.9646	16.6444	16.2288	16.5527	15.827	16.3945	16.1852	16.285	16.0488	16.876	15.8434	16.1587
MIC19_HUMAN	MICOS complex subunit MIC19 OS	CHCHD3	0.304145	0.359278	0.241954	0.661265	0.396476	-0.0551198	0.14326	0.24145	-0.332052	0.0282542	0.136301	0.136301		18.4311	18.1076	17.7647	17.7327	18.3472	17.6914	17.9999	17.8293	17.677	18.1753	18.2873	18.1556	18.2155	17.9684	17.7209	17.954	18.3173	17.9235		19.4625	17.955	17.5557	18.2495	18.4554	17.8733	18.4915	17.6461	17.7273	18.0034	17.8319	18.0686	18.6789	17.46	17.551
MIA40_HUMAN	Mitochondrial intermembrane space import and assembly protein 40 OS	CHCHD4	0.0740409	0.244484	0.455954	0.56469	0.364037	0.0770088	0.606014	0.505815	-0.11272	0.135841	0.260676	0.260676		15.4601	14.782	14.9257	14.9865	15.461	15.5599	15.5958	15.1853	14.5838	15.5942	15.2823	15.3543	15.528	14.9837	14.7548	15.2903	15.3717	15.4571		16.9766	15.1175	14.9236	15.5535	15.7664	15.7837	15.6442	15.1593	15.2649	15.4722	14.9879	15.3191	16.2343	14.9117	14.83
CHD4_HUMAN	Chromodomain-helicase-DNA-binding protein 4 OS	CHD4	0.498933	0.420694	-0.259947	0.0351393	0.0751069	-0.544977	0.171437	0.263942	-0.524653	0.481795	0.449043	0.449043		14.1643	14.6787	13.5861	14.4419	15.1278	14.2265	14.6846	14.7002	14.3554	15.3366	14.9539	15.0943	14.4245	14.6894	13.9708	14.8893	15.0409	14.6604		12.4516	14.5846	14.358	15.0104	15.3254	14.3855	14.6785	14.2572	13.3666	13.8105	14.1197	14.1728	15.179	14.3778	13.7308
CHDH_HUMAN	Choline dehydrogenase, mitochondrial OS	CHDH	0.230999	0.334761	-0.149905	0.0114951	0.0431065	-0.342471	0.0243224	0.106856	-0.411572	0.141524	0.266669	0.266669		15.8728	16.4878	16.0155	15.5343	16.2454	16.1062	16.0374	16.0891	16.0791	16.0497	16.0145	16.4513	15.9551	16.2884	16.0473	15.792	16.13	16.2788		15.4717	16.0681	15.7767	16.0847	15.893	16.2978	15.3013	15.8303	16.0168	15.3807	15.9177	15.9899	15.847	15.8606	15.7625
CMGA_HUMAN	Chromogranin-A OS	CHGA	0.0621303	0.233344	0.559016	0.0413941	0.0810514	0.343667	0.225192	0.293001	0.361429	0.645907	0.516131	0.516131		18.1198	17.7776	18.5467	17.9173	19.651	18.0987	18.6558	17.7669	18.7255	18.5798	18.7989	17.9352	18.3878	17.7722	18.6361	18.2486	19.2249	18.017		20.0211	18.3185	18.6339	18.7315	19.7611	18.1746	19.2283	17.7386	18.9397	18.4547	19.4177	18.5697	19.8042	18.0801	19.0028
SCG1_HUMAN	Secretogranin-1 OS	CHGB	0.0326151	0.23256	0.691536	0.00427246	0.0314813	0.784044	0.00295042	0.0491736	0.52914	0.0474101	0.170349	0.170349		15.2126	14.5133	15.7627	14.082	15.6495	14.3727	15.9146	14.5841	15.1441	15.814	15.1097	14.4549	15.5636	14.5487	15.4534	14.948	15.3796	14.4138		17.3108	15.5197	15.6835	15.377	15.8335	14.7318	16.979	15.0116	16.3221	15.2454	16.1809	15.2725	16.0078	14.9824	16.3969
CHM1A_HUMAN	Charged multivesicular body protein 1a OS	CHMP1A	0.0047492	0.11683	0.414208	0.21204	0.202402	0.239591	0.38671	0.403623	0.121486	0.0940198	0.223163	0.223163		15.7124	15.7779	15.6923	15.3703	15.0416	15.7305	16.301	15.9307	15.7153	15.8429	15.8454	16.1251	16.0067	15.8543	15.7038	15.6066	15.4435	15.9278		16.7414	16.3353	16.0784	15.9943	15.8693	16.0091	15.9496	16.1123	15.7027	16.5582	15.8781	15.7794	16.4074	15.4544	16.0081
CHM1B_HUMAN	Charged multivesicular body protein 1b OS	CHMP1B	0.722027	0.498929	0.0815896	0.14903	0.163001	-0.343968	0.80092	0.578381	0.0862247	0.863836	0.585252	0.585252		16.8582	16.9349	16.3205	17.0271	18.7304	16.7309	17.194	16.7499	16.2501	16.8321	16.5248	16.9814	17.0261	16.8424	16.2853	16.9296	17.6276	16.8561		17.8293	16.3125	16.59	17.1137	17.0675	17.1436	16.7271	16.7697	16.3436	16.1146	16.555	16.9934	17.6766	17.9195	16.5636
CHM2A_HUMAN	Charged multivesicular body protein 2a OS	CHMP2A	0.357259	0.381697	0.184386	0.987285	0.500797	-0.00300243	0.0593946	0.159499	0.239431	0.196134	0.311067	0.311067		14.2827	14.6094	14.5634	14.5267	14.5723	14.4689	15.2777	14.3693	14.5423	15.0951	14.7363	14.3493	14.7802	14.4893	14.5529	14.8109	14.6543	14.4091		14.267	14.9972	15.1025	15.0248	14.463	14.9484	14.0631	15.0164	14.862	14.5527	14.7507	14.4338	14.5773	14.9432	14.9496
CHMP3_HUMAN	Charged multivesicular body protein 3 OS	CHMP3	0.594782	0.455105	-0.044582	0.0140697	0.0488369	-0.398552	0.0244696	0.10661	-0.282985	0.672151	0.523454	0.523454		14.413	14.0061	14.2195	14.4726	14.9772	15.1471	14.5938	14.6025	14.5424	14.6561	14.7673	15.4731	14.5034	14.3043	14.3809	14.5644	14.8723	15.3101		14.4493	14.3739	14.2637	14.7005	14.4854	15.3951	13.617	14.0933	14.2469	14.2358	14.4438	14.9073	14.2712	14.2493	14.336
CHM4A_HUMAN	Charged multivesicular body protein 4a OS	CHMP4A	0.396451	0.389329	0.13059	0.00734457	0.0383195	0.330231	0.102226	0.205626	0.234922	0.568498	0.485553	0.485553		14.6224	13.9648	14.2359	14.5246	14.6979	14.1051	14.4773	14.0465	14.5212	14.519	14.3557	13.9249	14.5499	14.0057	14.3785	14.5218	14.5268	14.015		15.2793	14.114	14.332	14.2946	14.4417	14.3195	15.0749	14.459	14.7055	14.7381	14.5487	14.4528	14.9838	14.3314	14.5374
CHM4B_HUMAN	Charged multivesicular body protein 4b OS	CHMP4B	0.210457	0.326639	0.244002	0.365569	0.282241	0.0878125	0.600621	0.502111	0.0849958	0.772931	0.563607	0.563607		17.7115	16.6344	17.0181	16.8518	17.3173	16.9965	17.3799	16.8298	16.4538	17.4072	17.001	16.7373	17.5457	16.7321	16.7359	17.1295	17.1591	16.8669		18.5766	16.7108	16.7844	17.0402	17.2905	17.2307	17.348	17.0363	17.0891	17.0305	17.2338	16.9584	17.6968	17.3168	17.1911
CHM4C_HUMAN	Charged multivesicular body protein 4c OS	CHMP4C	0.840758	0.54214	-0.0303668	0.0285056	0.0672605	0.290134	0.69238	0.540922	0.118892	0.155483	0.279816	0.279816		14.8566	14.0169	14.3874	14.3194	14.6408	14.2442	14.764	13.9861	14.2692	14.5681	14.2193	13.9304	14.8103	14.0015	14.3283	14.4438	14.4301	14.0873		14.9433	14.165	14.4677	14.0116	13.9156	14.4159	14.7413	14.5418	14.7947	14.5989	14.6341	14.5313	13.6242	14.8259	14.8375
CHMP5_HUMAN	Charged multivesicular body protein 5 OS	CHMP5	0.247773	0.340515	0.26576	0.0446429	0.0848417	0.430839	0.155683	0.253045	0.24045	0.578725	0.490269	0.490269		15.5743	15.0987	15.3566	15.1298	16.0482	14.8443	14.5524	14.8474	15.1076	15.4185	15.3873	14.7792	15.0633	14.9731	15.2321	15.2741	15.7178	14.8118		15.8417	14.5389	15.0743	15.894	15.8398	15.478	15.8484	15.6611	15.7623	15.4087	15.489	15.4876	15.5478	15.2472	15.2483
CHRD1_HUMAN	Cysteine and histidine-rich domain-containing protein 1 OS	CHORDC1	0.5398	0.435379	0.395003	0.0733707	0.10986	0.664088	0.0109748	0.0800246	0.735798	0.0857143	0.218908	0.218908		11.8113	12.5531	12.9303	13.9393	12.7365	12.9793	12.6904	12.535	14.1481	12.3453	12.856	11.7525	12.2509	12.544	13.5392	13.1423	12.7962	12.3659		15.4028	13.1652	13.7009	12.0549	12.3185	12.3664	13.641	13.906	13.2887	14.2204	12.7317	12.8353	13.0019	13.115	13.5502
CHP1_HUMAN	Calcineurin B homologous protein 1 OS	CHP1	0.734167	0.502379	-0.0683443	0.419624	0.307578	0.0685694	0.494887	0.458633	-0.262382	0.214006	0.321318	0.321318		14.9571	14.7818	15.164	15.2607	14.8172	15.1645	14.7612	15.2438	14.8765	15.0617	15.0418	15.1126	14.8591	15.0128	15.0203	15.1612	14.9295	15.1385		13.8508	15.2248	15.1339	15.3523	14.9669	15.1826	14.9777	15.3339	15.1997	15.2311	14.8856	14.9049	12.8424	15.0936	15.2092
CPIN1_HUMAN	Anamorsin OS	CIAPIN1	0.645362	0.474616	-0.130978	0.0478046	0.0876765	0.195637	0.018915	0.0954842	0.338281	0.670676	0.523479	0.523479		15.3239	14.688	15.1775	15.2183	15.3645	15.0509	15.4119	14.4641	15.4298	14.7954	15.0723	14.4584	15.3679	14.5761	15.3036	15.0069	15.2184	14.7547		14.0171	15.0126	15.0993	15.0066	15.1197	15.1864	15.5771	14.8595	15.3907	15.2314	15.1311	15.2116	15.9183	15.1986	15.567
CISD1_HUMAN	CDGSH iron-sulfur domain-containing protein 1 OS	CISD1	0.234308	0.334144	-0.297317	0.214254	0.20359	0.171422	0.632022	0.518861	0.0518799	0.331237	0.380539	0.380539		16.9411	17.2249	17.3366	17.1524	17.2073	17.2557	16.8448	17.0477	17.9938	17.3589	17.3892	17.3767	16.8929	17.1363	17.6652	17.2556	17.2982	17.3162		15.5869	17.2253	17.1493	17.2202	17.2929	17.306	17.6634	17.2397	17.7291	17.2935	17.3467	17.3205	17.2862	16.9628	17.3757
CISD2_HUMAN	CDGSH iron-sulfur domain-containing protein 2 OS	CISD2	0.522694	0.429325	0.324135	0.00593861	0.0346419	0.678145	0.00764056	0.0663024	0.861149	0.00614156	0.084204	0.084204		12.3665	13.0654	12.9835	13.1654	12.4109	13.3566	12.3913	13.0426	14.1872	12.512	13.49	13.5734	12.3789	13.054	13.5854	12.8387	12.9504	13.465		14.8805	13.5352	13.2194	12.5814	13.2601	12.7406	13.6048	13.8668	13.989	13.7354	13.4151	13.7302	14.1328	13.8446	13.9761
CKAP4_HUMAN	Cytoskeleton-associated protein 4 OS	CKAP4	0.598109	0.455173	0.161163	0.103117	0.132444	0.115356	0.219614	0.290421	0.340802	0.0690352	0.200935	0.200935		15.816	16.1998	15.9143	15.8898	16.4576	15.6347	16.0378	16.3898	15.9121	16.5333	16.0858	16.3925	15.9269	16.2948	15.9132	16.2115	16.2717	16.0136		17.4405	16.0344	15.6257	16.4257	16.3989	15.6734	16.2609	16.3703	15.8302	16.3494	16.31	16.2031	17.4763	16.4767	16.0332
KCRB_HUMAN	Creatine kinase B-type OS	CKB	0.998659	0.592333	-0.000472264	0.776224	0.435848	-0.0678022	0.74225	0.559485	-0.0994151	0.221429	0.32497	0.32497		15.9907	15.9235	16.2022	16.3619	15.1979	15.9585	15.5781	16.2214	17.5612	16.6644	16.9004	15.0766	15.7844	16.0725	16.8817	16.5132	16.0492	15.5175		14.7849	16.2594	16.4165	16.6725	16.2551	16.4272	16.5694	16.2792	16.4666	16.1447	15.2926	15.6591	16.0989	15.7234	15.6106
KCRU_HUMAN	Creatine kinase U-type, mitochondrial OS	CKMT1A	0.213937	0.326379	-0.194433	0.00522119	0.0337369	-0.41865	0.0780992	0.176353	-0.3561	0.274522	0.352281	0.352281		19.2028	19.5743	19.6571	19.2313	20.0786	19.3015	19.5506	19.3989	19.7186	19.5409	20.0711	19.9417	19.3767	19.4866	19.6878	19.3861	20.0749	19.6216		18.9489	19.506	19.3234	19.6657	19.4505	19.5727	18.8204	19.252	19.4632	18.9763	19.7703	18.8396	19.5306	19.0483	19.4668
CLCA1_HUMAN	Calcium-activated chloride channel regulator 1 OS	CLCA1	0.458979	0.40835	0.137193	0.0465255	0.086655	0.253461	0.184876	0.270739	-0.223524	0.516529	0.464386	0.464386		20.5748	20.9054	20.6727	19.5574	20.6458	20.3868	20.7773	20.9172	20.101	21.1499	21.1453	20.8781	20.676	20.9113	20.3868	20.3537	20.8955	20.6325		21.4998	20.854	19.9594	20.4626	20.9347	20.9685	20.873	20.9853	21.0341	20.3993	21.3217	20.7632	20.2403	20.6975	20.8051
TETN_HUMAN	Tetranectin OS	CLEC3B	0.157814	0.30934	-0.561299	0.169728	0.177327	0.270439	0.309083	0.356635	0.306041	0.522536	0.464972	0.464972		15.2967	15.3952	15.154	14.4875	13.6511	14.8849	15.3843	15.503	15.1825	15.0976	14.4553	14.407	15.3405	15.4491	15.1682	14.7925	14.0532	14.646		13.6507	15.2951	14.9966	13.3074	13.8051	15.0268	15.212	15.4984	15.3049	14.8408	15.0373	15.1787	14.6044	15.8027	15.0879
CLIC1_HUMAN	Chloride intracellular channel protein 1 OS	CLIC1	0.1055	0.278316	-0.432898	0.642227	0.389791	-0.0536876	0.845371	0.591366	0.0426697	0.506239	0.459896	0.459896		18.4363	18.5629	19.0691	18.856	19.0149	18.6837	18.8695	18.451	19.1919	18.5062	18.5797	18.2258	18.6529	18.5069	19.1305	18.6811	18.7973	18.4547		17.3357	18.5967	18.8263	18.4239	17.9808	18.4626	18.2923	18.7263	18.7357	18.8741	18.7991	18.4738	17.6839	18.8774	19.2039
CLIC4_HUMAN	Chloride intracellular channel protein 4 OS	CLIC4	0.377573	0.385807	-0.139459	0.759071	0.429085	-0.0228428	0.465582	0.445229	0.120103	0.393121	0.411277	0.411277		15.4664	15.3249	14.9343	15.6952	15.5392	15.5607	15.8513	15.5449	15.1014	15.3835	15.0993	15.0449	15.6588	15.4349	15.0178	15.5394	15.3193	15.3028		14.9711	15.4668	15.3708	15.2358	15.0985	15.2934	15.4234	15.3719	14.9317	15.6278	15.2186	15.5626	15.1865	15.8671	15.1743
EPN4_HUMAN	Clathrin interactor 1 OS	CLINT1	0.23934	0.336443	-0.79765	0.0817502	0.115412	-0.232717	0.514658	0.470314	-0.098668	0.458673	0.442125	0.442125		15.6277	16.0071	16.1136	15.7935	15.8983	15.7349	16.4248	15.7562	16.6214	15.9785	15.7319	15.6805	16.0262	15.8816	16.3675	15.886	15.8151	15.7077		12.3248	15.9012	15.6786	15.9339	15.2391	15.8207	15.4432	15.9054	15.9004	15.8441	15.8164	15.3784	15.3425	15.9369	16.0144
CLIP1_HUMAN	CAP-Gly domain-containing linker protein 1 OS	CLIP1	0.102773	0.275556	0.538021	0.0800443	0.114155	0.354087	0.27618	0.329533	0.206064	0.0914644	0.219599	0.219599		12.8555	12.4148	12.4678	12.1976	12.8751	12.2791	13.5342	12.3107	12.5052	12.9623	13.0828	12.576	13.1948	12.3627	12.4865	12.5799	12.9789	12.4275		15.0503	12.709	12.5402	12.8004	13.4661	12.6926	13.6016	12.5121	12.3355	13.4259	13.0776	13.2023	14.0879	12.8649	12.3813
CLPX_HUMAN	ATP-dependent Clp protease ATP-binding subunit clpX-like, mitochondrial OS	CLPX	0.999335	0.59202	-0.000148228	0.0104263	0.0421064	0.72144	0.000969706	0.0318185	0.819833	0.0111369	0.101795	0.101795		13.7677	14.1484	14.5436	14.4059	14.1169	14.5729	13.7797	14.1804	14.3416	13.8554	13.9372	14.1287	13.7737	14.1644	14.4426	14.1307	14.0271	14.3508		13.2664	14.3021	14.0999	14.6161	14.4599	14.1439	15.0597	15.2473	14.7976	15.0087	14.6316	14.4731	14.7399	15.1519	14.8791
CLCA_HUMAN	Clathrin light chain A OS	CLTA	0.216875	0.326307	0.366589	0.111803	0.139339	0.151082	0.455876	0.442393	0.0996529	0.40441	0.417636	0.417636		19.2836	18.7871	18.5755	18.7457	18.9235	18.7949	19.1675	18.9327	18.1473	19.2503	18.846	18.7637	19.2256	18.8599	18.3614	18.998	18.8848	18.7793		20.8757	18.8525	18.4725	19.0406	19.1502	18.9169	19.2269	18.9291	18.8852	19.0223	19.0257	18.9263	19.4981	19.0596	18.9162
CLCB_HUMAN	Clathrin light chain B OS	CLTB	0.329834	0.371346	0.257832	0.0261138	0.0654794	0.147366	0.920307	0.609667	-0.0135447	0.100407	0.230958	0.230958		18.4029	17.9654	18.0714	17.9433	18.3229	18.0179	18.4944	17.9671	18.0075	18.6167	18.2189	18.2775	18.4487	17.9663	18.0395	18.28	18.2709	18.1477		19.8798	18.0259	17.847	18.3993	18.3287	18.2193	18.4736	18.2063	18.3416	18.3764	18.4645	18.1748	18.9807	18.0143	18.1209
CLH1_HUMAN	Clathrin heavy chain 1 OS	CLTC	0.107338	0.276494	-0.186509	0.949452	0.491701	-0.00342708	0.0246439	0.106926	-0.19032	0.375211	0.401819	0.401819		19.548	19.608	19.5472	19.2965	19.6909	19.3585	19.6601	19.4741	19.268	19.6765	19.7766	19.7987	19.604	19.541	19.4076	19.4865	19.7338	19.5786		19.1818	19.4172	19.4032	19.6069	19.257	19.3664	19.4392	19.5257	19.4392	19.7027	19.6751	19.549	19.5147	19.4566	19.3919
CLUS_HUMAN	Clusterin OS	CLU	0.0872449	0.257033	0.685952	0.619289	0.385335	0.0663534	0.896939	0.604484	-0.0455709	0.298029	0.364064	0.364064		16.8275	16.9218	15.4947	17.0028	15.9044	16.4472	17.4482	16.9763	15.8788	16.5782	17.0137	16.8635	17.1379	16.949	15.6868	16.7905	16.4591	16.6553		18.2961	16.9691	17.5755	16.4756	17.2377	17.2403	16.6292	17.2257	15.937	16.9614	16.4069	16.9164	18.6687	16.3203	15.8391
CLU_HUMAN	Clustered mitochondria protein homolog OS	CLUH	0.626762	0.467222	-0.474074	0.544467	0.355639	0.262817	0.963888	0.621672	0.0263754	0.0823648	0.21456	0.21456		13.9468	14.2371	13.9961	14.6622	13.7755	14.499	13.3857	13.7975	14.6954	10.3538	14.6365	13.9239	13.6662	14.0173	14.3457	12.508	14.206	14.2114		8.89801	14.7409	14.4296	14.1901	13.5689	14.2827	14.024	14.5121	13.8556	14.5853	13.6723	13.8823	11.3296	14.3665	14.6716
NEUA_HUMAN	N-acylneuraminate cytidylyltransferase OS	CMAS	0.0469945	0.226679	-0.389265	0.0049695	0.0333951	-0.5086	0.0617209	0.162424	-0.311009	0.2018	0.31291	0.31291		13.5289	14.486	14.2921	14.618	14.6074	14.3296	13.9097	14.5341	14.9862	14.6235	14.1002	14.3116	13.7193	14.51	14.6391	14.6207	14.3538	14.3206		13.8388	14.3512	14.3573	13.7352	13.9124	13.6333	13.5691	13.8565	14.0122	13.7565	14.0643	13.8534	13.9355	14.0951	13.9781
CMBL_HUMAN	Carboxymethylenebutenolidase homolog OS	CMBL	0.439345	0.404033	-0.436053	0.306212	0.25267	0.18147	0.820854	0.584733	0.0564969	0.498114	0.456495	0.456495		15.599	16.1737	16.7892	16.3793	16.5532	16.5279	15.8968	15.9682	17.2086	16.1664	16.1393	15.7601	15.7479	16.0709	16.9989	16.2728	16.3462	16.144		12.8349	16.6072	16.6465	16.2439	16.0158	16.6162	16.6868	16.1685	16.9172	16.1562	16.561	16.1799	14.7118	16.3317	16.8797
KCY_HUMAN	UMP-CMP kinase OS	CMPK1	0.140356	0.30155	-0.209855	0.0662926	0.106271	0.174335	0.156073	0.252896	0.173522	0.67757	0.525319	0.525319		17.903	18.3254	18.4388	17.9654	18.4983	18.0844	18.5138	17.9866	18.5477	18.3286	17.6883	17.6299	18.2084	18.156	18.4932	18.147	18.0933	17.8572		17.9646	18.1	18.0388	17.8251	17.6108	18.1567	18.1338	18.5224	18.4756	18.3224	18.3917	18.1552	18.1244	18.5016	18.3637
CMPK2_HUMAN	UMP-CMP kinase 2, mitochondrial OS	CMPK2	0.960315	0.580793	0.0156398	0.00931965	0.0401462	1.23928	0.0634159	0.163203	0.497103	0.221726	0.324948	0.324948		13.577	13.3451	11.843	12.919	12.7885	13.7791	13.1242	12.7679	14.5975	13.579	13.6592	14.2737	13.3506	13.0565	13.2202	13.249	13.2238	14.0264		14.5058	12.302	12.4084	13.3243	13.5467	14.1333	15.5696	14.9539	14.1667	14.6999	13.6676	14.5044	14.3207	13.8211	13.7544
CNBP_HUMAN	Cellular nucleic acid-binding protein OS	CNBP	0.130972	0.298325	0.194314	0.710966	0.412439	0.067597	0.0580603	0.157936	0.387584	0.0640305	0.194518	0.194518		16.7242	16.9548	16.1109	17.4525	17.1651	16.8543	16.9616	16.7126	16.4558	17.2007	17.1794	16.4626	16.8429	16.8337	16.2833	17.3266	17.1723	16.6584		17.0133	17.0086	16.7647	17.3555	16.9852	17.1556	17.1419	16.7173	17.0427	17.1335	16.734	16.7533	17.4991	17.2914	17.1861
CNN1_HUMAN	Calponin-1 OS	CNN1	0.0377425	0.219755	1.11229	0.580606	0.370599	0.185022	0.0254865	0.107907	1.30966	0.226988	0.328959	0.328959		16.3949	16.3306	15.6821	16.6429	17.4963	16.9486	17.7249	17.7568	15.4341	17.2012	17.0568	17.8305	17.0599	17.0437	15.5581	16.9221	17.2766	17.3895		18.9513	17.2261	17.2897	18.4056	19.0574	16.9935	17.9596	16.2653	16.5439	17.5903	17.164	16.8368	20.3903	17.6213	16.7241
CNN2_HUMAN	Calponin-2 OS	CNN2	0.753612	0.51001	0.140044	0.329151	0.263071	0.147983	0.16963	0.26309	0.427594	0.093999	0.223623	0.223623		15.1761	15.0193	16.4182	16.3275	15.1186	15.5955	15.9333	14.778	15.0652	14.4598	15.1386	14.9581	15.5547	14.8986	15.7417	15.3936	15.1286	15.2768		13.6945	15.7776	16.7131	15.7274	15.2352	15.6866	15.6008	15.5528	16.0422	15.6708	14.8322	15.1831	14.6983	15.8465	16.205
CNN3_HUMAN	Calponin-3 OS	CNN3	0.0283586	0.214653	0.79735	0.00735294	0.0381263	0.792822	0.000876937	0.0341031	1.20341	0.0103539	0.10275	0.10275		14.8172	14.4886	14.9121	14.4876	15.1167	14.7469	15.1277	13.7665	13.7909	13.8203	14.5932	14.7378	14.9724	14.1275	14.3515	14.154	14.8549	14.7424		15.4677	15.6858	14.4209	15.6797	15.7479	14.9849	15.7882	15.4677	15.0019	15.4431	15.1511	15.1077	16.1118	16.0915	15.2385
CNNM4_HUMAN	Metal transporter CNNM4 OS	CNNM4	0.285989	0.356219	-0.951766	0.684484	0.40605	0.223057	0.0133993	0.084247	-1.16456	0.19781	0.309952	0.309952		14.6529	15.165	14.4827	10.5539	12.435	14.4795	14.1891	12.8593	14.8505	12.6404	15.0504	15.391	14.421	14.0121	14.6666	11.5972	13.7427	14.9352		10.135	13.9604	13.1644	13.1163	13.5914	13.6968	13.3684	13.9676	14.2322	13.9472	14.8336	14.3642	13.3626	12.505	13.4116
CN37_HUMAN	2',3'-cyclic-nucleotide 3'-phosphodiesterase OS	CNP	0.579957	0.448646	-0.113081	0.000963064	0.0168536	0.634744	0.187245	0.270437	0.289285	0.0213987	0.130394	0.130394		14.2801	14.7102	13.6941	14.1883	13.9346	14.5328	14.1426	14.7365	14.5771	14.3454	14.0064	14.6078	14.2113	14.7234	14.1356	14.2668	13.9705	14.5703		13.7641	14.5606	14.4104	14.0232	14.5559	13.8852	15.2619	15.3219	14.7749	14.8674	14.5177	14.9425	13.7743	14.8382	14.8465
COA3_HUMAN	Cytochrome c oxidase assembly factor 3 homolog, mitochondrial OS	COA3	0.426305	0.401036	-0.243657	0.00451261	0.0318537	-0.298739	0.416805	0.420813	-0.307769	0.766816	0.560324	0.560324		14.3594	15.7964	7.3488	14.0222	4.43689	13.5401	14.2845	15.4498	9.12372	14.5759	0.128754	14.4062	14.3219	15.6231	8.23626	14.299	2.28282	13.9732		13.0039	15.4816	8.3892	14.3035	1.51738	14.5789	13.8553	15.3259	8.06	14.0918	0	13.6269	14.7285	15.6217	8.75056
COA6_HUMAN	Cytochrome c oxidase assembly factor 6 homolog OS	COA6	0.386614	0.388985	-0.10574	0.223892	0.209665	0.238028	0.218829	0.291586	-0.173449	0.00365275	0.0656235	0.0656235		14.5764	15.0983	15.1638	14.8318	15.2227	14.936	14.694	14.3713	15.2754	15.5207	15.2512	15.1241	14.6352	14.7348	15.2196	15.1763	15.237	15.03		14.6728	14.9646	14.7361	15.1003	14.8562	15.0685	15.6702	15.0463	15.4119	15.0547	15.2067	15.0712	13.9423	14.884	14.8818
COA7_HUMAN	Cytochrome c oxidase assembly factor 7 OS	COA7	0.936569	0.573125	-0.0117085	0.206868	0.200195	0.16895	0.0432115	0.141788	0.244791	0.714806	0.540906	0.540906		15.5562	15.303	15.6854	15.3963	14.8612	15.4494	15.5032	15.3708	15.6307	15.4461	15.6009	15.4913	15.5297	15.3369	15.658	15.4212	15.231	15.4704		14.9467	15.6391	15.4307	15.6985	15.3996	15.4624	15.2563	15.751	15.7931	15.6232	15.7539	15.4836	15.5049	15.8175	15.7326
COCA1_HUMAN	Collagen alpha-1(XII) chain OS	COL12A1	0.309132	0.361266	0.446234	0.652562	0.393505	-0.114055	0.424394	0.424394	-0.309032	0.470554	0.445338	0.445338		12.233	14.8795	12.3793	12.9942	12.8792	13.6119	12.4891	13.6316	12.5803	13.1863	13.7535	13.8094	12.3611	14.2556	12.4798	13.0902	13.3163	13.7106		14.4421	15.0598	13.0687	12.3601	13.2722	13.6882	12.5826	14.1024	12.7832	11.9125	13.0421	14.1064	13.6636	13.6798	12.3212
COEA1_HUMAN	Collagen alpha-1(XIV) chain OS	COL14A1	0.544457	0.438059	0.353309	0.23261	0.21331	-0.220652	0.181124	0.268617	-0.424621	0.613415	0.506882	0.506882		14.3044	15.1857	13.7433	16.0257	12.8652	14.4126	14.7959	15.7281	13.8108	15.9097	14.187	15.3312	14.5502	15.4569	13.7771	15.9677	13.5261	14.8719		13.2401	15.7742	16.2909	15.9006	14.6507	14.4131	14.326	14.5861	13.682	15.9662	13.8192	14.4465	13.4215	15.0235	14.0249
COIA1_HUMAN	Collagen alpha-1(XVIII) chain OS	COL18A1	0.340484	0.374342	0.286198	0.0339313	0.0734595	-0.291314	0.678371	0.535556	0.0794866	0.556539	0.479267	0.479267		15.841	15.6181	15.148	15.8246	15.7048	15.5058	16.0153	15.592	15.5252	16.3879	15.9067	16.2645	15.9282	15.605	15.3366	16.1062	15.8058	15.8851		17.5264	15.5892	15.6511	15.9466	15.9139	15.7569	15.6558	14.9535	15.3729	15.6552	15.4882	15.7934	16.8013	15.7409	15.4505
CO1A1_HUMAN	Collagen alpha-1(I) chain OS	COL1A1	0.0310057	0.229395	1.2178	0.221856	0.208689	0.255441	0.355873	0.38722	0.343085	0.48049	0.448629	0.448629		19.9229	20.231	18.4411	19.2987	19.1113	19.0331	20.1838	20.3345	18.3905	21.0317	19.6791	20.196	20.0533	20.2827	18.4158	20.1652	19.3952	19.6146		22.7875	21.1888	19.9674	20.2014	21.1632	19.9253	20.8741	19.825	19.0493	20.2931	19.5173	19.9006	21.9207	20.4293	18.7256
CO1A2_HUMAN	Collagen alpha-2(I) chain OS	COL1A2	0.0375986	0.220221	1.10659	0.0664325	0.10609	0.466442	0.0905016	0.191201	0.553849	0.52017	0.464851	0.464851		20.0364	20.038	18.4155	19.5665	18.9489	19.2096	20.2921	20.4504	18.4178	21.0691	19.5968	20.1678	20.1642	20.2442	18.4166	20.3178	19.2729	19.6887		22.4888	21.1009	19.8576	20.282	21.2161	19.7987	21.0298	20.0089	19.4415	20.3345	19.8998	20.1887	21.6404	20.7135	19.1349
CO3A1_HUMAN	Collagen alpha-1(III) chain OS	COL3A1	0.0345881	0.229964	1.19105	0.223122	0.209644	0.438388	0.0237725	0.105768	0.748878	0.890124	0.593796	0.593796		16.9853	16.7249	15.8972	16.1832	16.3503	15.8798	16.8755	17.6469	15.8863	18.2875	15.9736	16.4209	16.9304	17.1859	15.8917	17.2353	16.1619	16.1503		19.7144	17.6875	16.3821	17.8932	18.3209	16.7039	17.8058	17.0826	16.6823	16.3387	17.1577	17.1188	18.541	17.9589	16.0336
CO4A1_HUMAN	Collagen alpha-1(IV) chain OS	COL4A1	0.0349593	0.224836	0.8298	0.0955932	0.127054	0.440172	0.03748	0.132061	0.708629	0.163472	0.287247	0.287247		17.6667	17.2656	16.1117	17.1083	16.4753	16.5604	17.7447	17.7943	16.3285	18.2623	16.9196	17.0154	17.7057	17.5299	16.2201	17.6853	16.6975	16.7879		19.4639	17.5835	17.2193	17.9044	18.2189	17.2152	18.4683	17.1525	17.1404	17.6351	17.3147	17.5564	19.253	18.3014	17.1826
CO4A2_HUMAN	Collagen alpha-2(IV) chain OS	COL4A2	0.0485774	0.225473	1.0876	0.0640814	0.103716	0.684156	0.0677929	0.169482	0.789143	0.357009	0.392408	0.392408		17.0605	15.9961	15.4946	16.2676	15.4379	16.1919	16.6207	17.1604	15.4087	17.7414	15.8455	16.1425	16.8406	16.5782	15.4516	17.0045	15.6417	16.1672		19.2145	16.5579	16.5333	17.3122	17.9267	16.6648	18.0669	16.642	16.5403	16.5452	16.8334	17.1609	18.9895	16.9445	16.1721
CO6A1_HUMAN	Collagen alpha-1(VI) chain OS	COL6A1	0.141949	0.303648	0.315482	0.271705	0.235291	0.202654	0.759929	0.564703	0.0416433	0.501345	0.457044	0.457044		19.7813	19.4175	18.5182	19.4766	19.2095	19.7882	19.9037	19.8395	18.4866	19.3989	19.3963	20.0562	19.8425	19.6285	18.5024	19.4377	19.3029	19.9222		20.4914	19.6608	19.3812	19.3902	19.8882	19.7175	19.9564	19.2877	19.308	19.6005	19.2783	20.4213	20.0275	19.6622	18.8938
CO6A2_HUMAN	Collagen alpha-2(VI) chain OS	COL6A2	0.234183	0.33445	0.307586	0.0541158	0.0945058	0.408427	0.180951	0.268739	0.184553	0.331585	0.380101	0.380101		18.8858	18.8077	17.934	18.7213	18.0038	19.0448	18.7426	18.9634	18.2874	18.4704	18.6895	19.3514	18.8142	18.8856	18.1107	18.5959	18.3467	19.1981		19.7179	19.0691	18.6492	18.3563	19.2151	18.789	19.8074	18.7079	18.7125	18.8875	18.5476	19.7387	19.2834	18.8788	18.0886
CO6A3_HUMAN	Collagen alpha-3(VI) chain OS	COL6A3	0.146791	0.301549	0.500368	0.456648	0.32234	0.124682	0.795127	0.577774	-0.0442839	0.689086	0.531478	0.531478		18.9522	19.2662	18.3853	19.0419	18.8748	19.3254	19.6128	19.4829	18.5275	18.9908	19.3164	20.1018	19.2825	19.3746	18.4564	19.0164	19.0956	19.7136		20.9189	19.5696	19.2844	19.1277	19.7644	19.2763	19.8516	18.8392	18.8333	19.2105	19.0968	19.8557	19.8489	19.2761	18.4965
GT251_HUMAN	Procollagen galactosyltransferase 1 OS	COLGALT1	0.299386	0.359263	0.487174	0.0720652	0.109072	-0.276415	0.0460787	0.145731	-0.207508	0.615742	0.507196	0.507196		13.9204	14.6852	14.0887	14.708	14.6239	14.4802	14.7625	14.7742	14.7749	14.4685	14.8442	15.2414	14.3414	14.7297	14.4318	14.5883	14.734	14.8608		16.868	14.7743	14.8368	14.9242	14.5196	14.6862	14.2736	14.6361	14.2774	14.553	14.0147	14.2728	13.977	14.6206	14.4315
COPA_HUMAN	Coatomer subunit alpha OS	COPA	0.309038	0.362016	-0.875192	0.0226191	0.063123	0.171336	0.853637	0.59046	-0.0534344	0.0543092	0.18314	0.18314		16.6251	16.8015	17.0764	16.8636	17.1063	16.8079	16.3946	16.8737	17.0933	16.7904	16.9611	16.6355	16.5098	16.8376	17.0849	16.827	17.0337	16.7217		11.8078	16.8809	16.9829	16.9939	16.4161	16.6821	16.7571	16.9554	17.0893	17.1466	17.0919	17.0023	15.144	16.8244	17.1152
COPB_HUMAN	Coatomer subunit beta OS	COPB1	0.0133715	0.158525	-0.586749	0.116444	0.141964	0.233322	0.172498	0.264414	0.286632	0.370953	0.401384	0.401384		15.3784	15.6128	15.783	15.522	15.9335	15.7321	15.2131	15.3494	17.0282	15.4859	15.4762	15.2626	15.2957	15.4811	16.4056	15.504	15.7049	15.4974		14.1777	15.2763	15.4039	15.2472	15.2386	15.0245	16.0422	15.7062	16.3443	15.8926	15.836	15.4671	15.3628	15.6194	15.9876
COPB2_HUMAN	Coatomer subunit beta' OS	COPB2	0.679222	0.485723	0.0651188	0.283024	0.240385	-0.178931	0.776661	0.569479	-0.0510093	0.387222	0.407561	0.407561		16.9767	17.7782	17.3828	17.1714	18.0647	17.1518	17.3672	17.653	16.9947	17.3333	17.3667	17.6544	17.1719	17.7156	17.1888	17.2523	17.7157	17.4031		16.8793	17.6773	17.3746	17.9698	17.4952	17.442	16.7247	17.4982	16.8674	17.7328	17.1933	17.3575	17.7624	17.2205	17.2787
COPG1_HUMAN	Coatomer subunit gamma-1 OS	COPG1	0.170364	0.312758	-0.190267	0.925159	0.486317	0.0119277	0.0490159	0.150049	0.205813	0.55419	0.478431	0.478431		16.4184	16.3305	17.2682	16.4747	17.0079	16.7643	16.5035	16.5854	16.9475	16.7251	16.3859	16.4544	16.4609	16.458	17.1078	16.5999	16.6969	16.6093		16.501	16.3116	16.4938	16.7848	16.2863	16.4138	16.2865	16.8975	16.7197	16.5653	16.9467	16.5886	16.7747	16.8525	16.9695
COPG2_HUMAN	Coatomer subunit gamma-2 OS	COPG2	0.870678	0.553454	0.0313085	0.99826	0.504839	-0.000464198	0.245061	0.308161	0.287656	0.439276	0.430597	0.430597		14.3843	13.6261	15.4523	14.7251	14.7871	14.5871	13.7278	15.4775	15.1481	15.3483	14.0772	14.0996	14.0561	14.5518	15.3002	15.0367	14.4321	14.3433		14.3439	14.2861	14.5719	15.4484	14.5355	14.7222	14.4602	15.0936	15.1377	14.179	14.5329	14.3142	14.6751	14.4047	15.0708
CSN3_HUMAN	COP9 signalosome complex subunit 3 OS	COPS3	0.224404	0.329081	0.116802	0.321326	0.260033	0.0711924	0.940662	0.613095	-0.0109377	0.414564	0.422263	0.422263		15.3377	15.1067	15.485	15.6971	15.1486	15.2356	15.2758	15.2197	14.4347	15.1776	15.0695	14.5824	15.3068	15.1632	14.9598	15.4374	15.109	14.909		15.0686	15.1828	15.2876	15.6697	15.2116	15.1658	15.2141	15.4491	15.0275	15.3249	15.3177	14.9791	14.9782	15.5612	15.2662
CSN4_HUMAN	COP9 signalosome complex subunit 4 OS	COPS4	0.0397787	0.2199	-0.164572	0.771813	0.434242	0.0188126	0.712982	0.54885	-0.0404777	0.868021	0.586562	0.586562		15.4636	15.6887	15.5214	15.7705	15.6312	15.4681	15.8361	15.729	16.3236	15.5047	15.3218	15.2913	15.6498	15.7088	15.9225	15.6376	15.4765	15.3797		15.5528	15.5981	15.484	15.5413	15.2649	15.3463	15.6794	15.9289	15.7099	15.7367	15.3915	15.4415	15.2404	15.8191	15.5997
CSN6_HUMAN	COP9 signalosome complex subunit 6 OS	COPS6	0.202098	0.324412	-0.659228	0.0525183	0.0926794	-0.418191	0.397273	0.407759	-0.302379	0.310894	0.368127	0.368127		13.7364	13.5709	13.7348	13.8907	14.0372	13.7997	13.7876	13.3158	14.3327	13.3814	14.0115	14.1322	13.762	13.4434	14.0337	13.636	14.0244	13.9659		11.0027	13.718	14.001	13.3083	13.119	13.7612	12.9191	13.586	13.7794	13.5355	13.2418	13.2945	11.8446	13.6044	13.9688
COQ5_HUMAN	2-methoxy-6-polyprenyl-1,4-benzoquinol methylase, mitochondrial OS	COQ5	0.0632897	0.234124	-0.328499	0.0518691	0.0923094	-0.121711	0.697241	0.54391	-0.0593385	0.798314	0.568587	0.568587		14.5584	15.0925	15.6032	15.162	14.8965	15.2266	14.9295	14.9583	16.1074	14.8422	15.1976	15.3441	14.7439	15.0254	15.8553	15.0021	15.0471	15.2854		13.9419	15.0433	15.2624	15.0473	14.6316	15.0617	14.7769	15.0054	15.6962	14.7276	14.9542	15.0687	14.0731	14.97	15.6867
COQ6_HUMAN	Ubiquinone biosynthesis monooxygenase COQ6 OS	COQ6	0.0549335	0.228078	-0.307924	0.387667	0.293899	-0.0889559	0.490137	0.455034	-0.180214	0.493189	0.453978	0.453978		13.6297	14.6697	14.5156	13.68	14.1962	14.6798	14.2022	14.5867	14.7618	13.604	14.6385	14.8244	13.916	14.6282	14.6387	13.642	14.4173	14.7521		13.188	14.6358	14.1576	13.702	13.9865	14.4768	13.7324	14.3365	14.4656	13.9712	14.4379	14.5171	12.6785	14.5354	14.5855
COR1A_HUMAN	Coronin-1A OS	CORO1A	0.176737	0.31335	0.672971	0.178656	0.183013	-0.184126	0.46471	0.445613	-0.196169	0.48733	0.451778	0.451778		18.8562	18.9527	18.2223	19.7209	18.4705	18.4776	18.9812	19.0657	17.4213	19.2264	18.3975	18.9931	18.9187	19.0092	17.8218	19.4736	18.434	18.7354		20.4603	18.8687	19.8172	18.8744	19.6494	18.7605	18.6499	18.7368	18.142	19.411	18.1445	18.2037	19.3298	18.7563	18.3315
COR1B_HUMAN	Coronin-1B OS	CORO1B	0.113962	0.283894	0.167591	0.910763	0.482371	0.0125447	0.742201	0.55985	0.0335968	0.448237	0.436507	0.436507		18.0174	17.8551	17.9892	17.8117	18.1312	17.7072	18.3279	18.0272	17.6747	17.9891	17.8745	17.6803	18.1726	17.9411	17.8319	17.9004	18.0029	17.6937		18.7374	17.9778	17.8544	18.0187	18.0135	17.9463	17.6841	18.1526	18.0083	17.9069	18.0103	17.8557	18.4709	18.0514	18.1211
CORO7_HUMAN	Coronin-7 OS	CORO7	0.119277	0.289084	0.363165	0.0750967	0.110669	0.306207	0.169405	0.263128	0.298266	0.154935	0.279313	0.279313		15.2991	15.5896	15.4772	15.0354	15.7323	15.5899	15.9156	15.9126	15.3919	15.7693	15.4193	15.4618	15.6074	15.7511	15.4345	15.4024	15.5758	15.5258		16.5775	15.4792	15.9576	15.3773	16.3334	15.751	16.373	15.843	15.7833	15.2174	15.8439	16.0738	16.6269	15.9586	16.1012
COTL1_HUMAN	Coactosin-like protein OS	COTL1	0.625825	0.467232	0.0944679	0.00627133	0.0351194	-0.158354	0.770718	0.569496	-0.0402073	0.904609	0.59962	0.59962		18.4105	18.7132	18.3005	19.2057	18.9307	18.2905	18.8262	18.3721	18.2378	19.0952	18.2142	18.1055	18.6183	18.5426	18.2692	19.1504	18.5725	18.198		18.8285	18.4318	18.9946	18.5216	18.7528	18.3887	18.4669	18.4596	18.1745	18.8577	18.3416	18.1006	18.7037	18.6019	18.6064
COX41_HUMAN	Cytochrome c oxidase subunit 4 isoform 1, mitochondrial OS	COX4I1	0.143242	0.302468	-0.25446	0.0213983	0.0617684	-0.252005	0.627159	0.517702	-0.0773371	0.145403	0.270554	0.270554		18.9279	19.2584	19.5879	19.0382	18.9208	19.1324	19.1824	19.2093	19.7852	18.9457	19.309	19.2154	19.0552	19.2339	19.6865	18.992	19.1149	19.1739		18.4749	19.3882	19.1561	19.1297	18.5137	19.067	18.5647	19.0941	19.4243	18.9346	19.0147	18.7118	18.3617	19.3545	19.4808
CX6B1_HUMAN	Cytochrome c oxidase subunit 6B1 OS	COX6B1	0.170382	0.312209	0.390634	0.750021	0.427131	-0.0398562	0.701972	0.545978	-0.118399	0.0572632	0.187048	0.187048		21.101	20.8115	20.8302	20.4961	21.1321	20.5801	21.0403	20.7801	19.9719	21.2572	20.8821	21.1162	21.0707	20.7958	20.4011	20.8766	21.0071	20.8481		22.6453	20.7497	20.4298	21.0851	21.3656	21.0677	20.6589	20.7123	20.7469	20.5734	21.0165	21.0523	22.255	20.6574	20.4668
COX7R_HUMAN	Cytochrome c oxidase subunit 7A-related protein, mitochondrial OS	COX7A2L	0.668926	0.482215	-0.0648686	0.429366	0.311996	-0.222169	0.985703	0.628408	0.0062585	0.255738	0.346527	0.346527		14.2343	14.4146	14.5898	14.4091	14.1066	14.598	14.1891	14.9728	16.0297	13.5862	13.9228	14.2452	14.2117	14.6937	15.3098	13.9976	14.0147	14.4216		14.2561	14.5125	14.645	14.3917	13.9697	14.4848	13.9072	13.7012	14.4366	14.5132	14.4431	14.3147	12.9528	14.5712	14.751
CBPD_HUMAN	Carboxypeptidase D OS	CPD	0.10637	0.2769	-0.739944	0.0105864	0.0421448	-0.916823	0.0988115	0.202246	-0.9797	0.0906148	0.220095	0.220095		13.2259	13.6746	13.2329	13.4371	14.4658	13.5548	12.7969	12.1092	14.1207	10.4358	13.7436	13.9316	13.0114	12.8919	13.6768	11.9365	14.1047	13.7432		11.4006	12.5317	12.882	12.7316	12.3726	13.0063	11.6005	12.0321	12.6407	12.0648	13.1912	12.3342	10.2591	12.1805	12.7879
CPNE1_HUMAN	Copine-1 OS	CPNE1	0.117032	0.28718	0.261276	0.471588	0.327113	0.28422	0.0130998	0.0843851	-0.347028	0.278865	0.354795	0.354795		16.8101	15.9537	16.2841	16.8299	16.7589	16.337	16.5112	16.8283	15.9524	16.7186	16.4632	16.8423	16.6606	16.391	16.1182	16.7742	16.611	16.5896		16.3438	16.6091	16.7516	16.9551	17.1725	16.8803	16.4062	16.5842	16.1925	16.5578	18.6855	16.4239	16.4613	16.1722	16.0472
CPNE3_HUMAN	Copine-3 OS	CPNE3	0.221668	0.328002	0.142081	0.757795	0.42894	-0.0376543	0.554671	0.483323	-0.109131	0.0962418	0.225357	0.225357		16.8722	16.5993	16.2968	16.5502	16.9033	16.8293	16.5148	16.5825	16.156	16.6363	16.6816	17.2816	16.6935	16.5909	16.2264	16.5932	16.7924	17.0554		16.8089	16.3984	16.3731	16.8592	17.3301	17.0347	16.9599	16.5503	16.5171	16.1769	16.7428	16.779	17.4287	16.354	16.0979
CPPED_HUMAN	Serine/threonine-protein phosphatase CPPED1 OS	CPPED1	0.178495	0.313082	0.240478	0.233071	0.213268	0.216146	0.245084	0.307821	0.278665	0.130331	0.254794	0.254794		12.1742	13.5891	13.4808	13.616	14.2005	13.3986	13.6924	13.0222	12.8753	13.5825	12.8881	13.1467	12.9333	13.3057	13.1781	13.5993	13.5443	13.2726		12.5303	13.4148	13.8684	13.7962	13.9167	13.7497	13.9021	13.4537	13.2973	13.6731	13.3616	13.4423	13.7515	13.6072	13.8742
CPSF6_HUMAN	Cleavage and polyadenylation specificity factor subunit 6 OS	CPSF6	0.00447386	0.115849	0.47527	0.337032	0.266328	0.0738663	0.00704835	0.0678969	0.228542	0.00495234	0.0737192	0.0737192		15.3041	15.409	15.439	15.8097	15.673	15.477	15.629	15.2914	15.0119	14.7861	15.0801	15.1863	15.4665	15.3502	15.2254	15.2979	15.3765	15.3317		16.3108	15.498	15.5909	15.887	15.9088	15.7044	15.2234	15.5557	15.393	15.4962	15.4704	15.3527	15.8007	15.7229	15.4937
CPSF7_HUMAN	Cleavage and polyadenylation specificity factor subunit 7 OS	CPSF7	0.0393943	0.22025	0.679065	0.495221	0.336014	0.150942	0.209693	0.28819	0.229279	0.0240465	0.132574	0.132574		14.1143	14.3016	13.6999	14.4987	14.8575	14.4808	13.6928	14.2524	13.2648	11.6881	14.1907	14.0055	13.9035	14.277	13.4824	13.0934	14.5241	14.2432		15.0187	14.4439	14.4841	14.5646	14.4835	14.6031	13.7026	14.5578	13.7348	14.1268	14.145	14.1622	13.9917	14.5204	14.0715
CPT1A_HUMAN	Carnitine O-palmitoyltransferase 1, liver isoform OS	CPT1A	0.0537308	0.230878	-0.771378	0.639592	0.389882	0.0847816	0.276558	0.329235	-0.280556	0.0202326	0.12934	0.12934		14.073	14.5588	14.1663	14.8589	14.1596	14.2343	13.9692	13.4112	14.7007	13.4749	15.1288	15.2085	14.0211	13.985	14.4335	14.1669	14.6442	14.7214		12.7608	14.2193	13.1911	14.268	13.1179	13.7867	14.4019	14.3424	14.2552	14.7792	14.3928	14.3093	13.1074	14.3639	13.6824
CPT2_HUMAN	Carnitine O-palmitoyltransferase 2, mitochondrial OS	CPT2	0.337064	0.375193	-0.183635	0.0720323	0.109614	0.162582	0.81018	0.580279	-0.031306	0.42645	0.42727	0.42727		14.9986	15.6907	15.5317	15.3897	15.2474	15.4888	15.575	15.6405	15.6394	15.8047	15.6975	15.5727	15.2868	15.6656	15.5856	15.5972	15.4724	15.5308		14.3003	15.8656	15.3143	15.5491	15.3994	15.6079	15.5849	15.7916	15.6735	15.5718	15.916	15.5761	14.7381	15.9483	15.5563
CPVL_HUMAN	Probable serine carboxypeptidase CPVL OS	CPVL	0.914906	0.569069	0.0254098	0.00494511	0.0337715	-0.619164	0.748647	0.561485	0.0505178	0.109114	0.23786	0.23786		15.8886	15.5254	15.2068	15.4474	15.095	15.7347	16.0261	15.8163	15.6816	15.6288	15.7217	15.7379	15.9574	15.6709	15.4442	15.5381	15.4084	15.7363		15.0724	16.3046	15.8228	15.9191	15.2048	15.5838	14.8021	15.2406	14.9611	15.0686	14.5589	15.4088	15.3765	15.5081	15.5292
CREB1_HUMAN	Cyclic AMP-responsive element-binding protein 1 OS	CREB1	0.39089	0.386957	0.30715	0.427763	0.31137	0.10442	0.501046	0.462301	-0.168262	0.659623	0.521493	0.521493		15.9675	15.6314	16.5355	15.7651	16.0587	15.7135	15.7176	15.4793	16.244	16.5782	16.0961	15.7632	15.8425	15.5554	16.3898	16.1717	16.0774	15.7383		17.7058	15.5491	16.0442	16.0131	16.4642	15.8415	15.9413	16.0563	16.1764	15.9105	16.2783	16.0387	16.041	15.6964	15.589
CRIP1_HUMAN	Cysteine-rich protein 1 OS	CRIP1	0.223531	0.328781	0.529928	0.102905	0.132374	0.657092	0.236358	0.301184	0.12892	0.488542	0.452097	0.452097		17.1897	16.849	18.1297	18.2781	17.39	17.7059	17.6611	16.2702	16.825	17.2552	16.9791	16.6268	17.4254	16.5596	17.4774	17.7667	17.1845	17.1663		19.4858	16.6985	17.8883	17.305	17.0391	18.3427	17.7819	17.7113	17.4709	17.3123	18.6626	18.5835	17.6309	16.8581	17.6118
QOR_HUMAN	Quinone oxidoreductase OS	CRYZ	0.411476	0.395017	-0.0804926	0.555566	0.360089	-0.0569191	0.296999	0.347658	-0.106763	0.5687	0.485328	0.485328		15.5656	16.1509	15.7651	16.2014	15.8051	16.0354	15.638	15.9294	15.789	15.5548	15.9177	15.8692	15.6018	16.0401	15.7771	15.8781	15.8614	15.9523		15.3933	15.9463	16.1338	15.7129	15.6247	15.8168	15.9551	15.8266	15.7213	15.8259	15.5815	15.8588	15.3743	15.7298	15.971
CISY_HUMAN	Citrate synthase, mitochondrial OS	CS	0.50032	0.420423	0.0822727	0.950767	0.491776	-0.00907737	0.627534	0.517198	0.0613965	0.307253	0.36506	0.36506		17.7955	17.2388	17.7716	17.6794	17.1473	17.6105	17.9435	17.7558	17.9672	17.2869	17.401	17.4118	17.8695	17.4973	17.8694	17.4831	17.2742	17.5111		18.4699	17.4141	17.8425	17.2951	17.4141	17.5626	17.2929	17.527	17.7402	17.428	17.6636	17.7985	17.4183	17.6911	17.8495
XPO2_HUMAN	Exportin-2 OS	CSE1L	0.263932	0.347205	-0.589454	0.0388442	0.0790052	-0.45906	0.014884	0.0887964	-0.463626	0.0335781	0.14701	0.14701		15.3928	15.6059	14.9075	15.6675	15.9881	15.2145	15.3652	14.4311	15.5289	13.8314	15.6846	15.6347	15.379	15.0185	15.2182	14.7495	15.8364	15.4246		12.5575	14.6409	15.2081	15.2298	15.3603	15.0928	14.3641	14.839	14.9602	14.7709	14.9787	14.9589	15.101	14.5855	14.7084
CSK2B_HUMAN	Casein kinase II subunit beta OS	CSNK2B	0.0951552	0.266002	-0.547326	0.181742	0.184599	-0.179204	0.325396	0.366594	0.151451	0.455232	0.440438	0.440438		14.6199	14.7791	15.1542	14.9371	14.5433	14.8768	14.8364	14.7079	15.3401	14.4982	14.8018	14.7962	14.7282	14.7435	15.2471	14.7177	14.6726	14.8365		12.9539	14.6914	14.794	14.6712	13.9587	14.5925	14.0778	14.8617	15.2022	14.6679	14.6089	14.4518	14.2873	15.0935	15.2799
CYTC_HUMAN	Cystatin-C OS	CST3	0.456589	0.408069	0.31718	0.132622	0.152606	0.799959	0.90189	0.605102	-0.0876393	0.494551	0.45483	0.45483		15.3533	15.1803	15.5902	14.5856	12.3254	15.3119	15.6301	15.653	16.1713	15.4124	15.3958	13.187	15.4917	15.4167	15.8808	14.999	13.8606	14.2494		14.6095	15.4926	15.7954	14.8791	15.6267	15.398	15.534	15.415	16.384	15.0034	16.4892	15.8725	15.5463	12.3039	15.7488
CTBP1_HUMAN	C-terminal-binding protein 1 OS	CTBP1	0.891085	0.562791	0.0133215	0.588174	0.37288	-0.0496835	0.0824014	0.181007	-0.191358	0.023063	0.133509	0.133509		12.8828	12.9977	12.9465	13.0194	13.2968	13.1101	13.0577	12.9531	12.6163	13.0846	13.0356	13.0265	12.9703	12.9754	12.7814	13.052	13.1662	13.0683		12.7071	13.1227	12.9453	13.2863	12.8855	13.1467	12.7104	13.075	12.4725	13.2635	13.2404	12.9537	12.6888	12.7305	12.8847
CTBP2_HUMAN	C-terminal-binding protein 2 OS	CTBP2	0.891085	0.56243	0.0133215	0.588174	0.373162	-0.0496835	0.0824014	0.181387	-0.191358	0.023063	0.132772	0.132772		17.0385	17.1534	17.1022	17.1751	17.4525	17.2658	17.2134	17.1088	16.772	17.2403	17.1913	17.1822	17.126	17.1311	16.9371	17.2077	17.3219	17.224		16.8628	17.2784	17.101	17.442	17.0412	17.3024	16.8661	17.2307	16.6282	17.4192	17.3961	17.1094	16.8445	16.8862	17.0404
CTNA1_HUMAN	Catenin alpha-1 OS	CTNNA1	0.269349	0.348736	0.149809	0.024748	0.064761	0.277902	0.703657	0.545672	-0.0461333	0.182256	0.303372	0.303372		17.4575	17.4287	17.7279	16.7564	16.9449	17.2253	17.7071	17.5147	17.7626	17.5658	17.7916	18.0614	17.5823	17.4717	17.7453	17.1611	17.3682	17.6433		17.8088	17.7552	17.3651	17.6702	17.466	17.8054	17.5773	17.7806	17.8748	17.6521	17.919	17.8356	17.7122	16.9351	17.5991
CTNB1_HUMAN	Catenin beta-1 OS	CTNNB1	0.296975	0.358997	-0.179127	0.0122371	0.0441165	0.17971	0.354215	0.386215	0.156823	0.356603	0.393623	0.393623		17.1014	17.2415	17.8024	17.1689	17.0397	17.4539	17.3243	17.1415	18.0547	17.0707	17.2698	17.4974	17.2128	17.1915	17.9286	17.1198	17.1548	17.4757		16.6759	17.5292	17.3331	17.1628	16.7785	17.5288	17.3701	17.4195	17.9748	17.3657	17.4968	17.5344	16.7626	17.6033	17.7939
CTND1_HUMAN	Catenin delta-1 OS	CTNND1	0.211867	0.326766	0.211119	0.0841061	0.117163	0.232686	0.00305772	0.049394	0.208005	0.0609388	0.19126	0.19126		17.4661	17.45	18.1906	17.2231	17.8006	17.6691	17.5415	17.0359	17.5024	17.3493	17.4307	17.6993	17.5038	17.243	17.8465	17.2862	17.6156	17.6842		17.8263	17.7191	17.5119	17.9535	17.5753	17.8598	17.4028	17.894	17.9715	17.5668	17.9946	17.7457	17.8093	17.5012	17.9644
PPGB_HUMAN	Lysosomal protective protein OS	CTSA	0.300454	0.35923	0.223657	0.166208	0.174301	0.139781	0.248374	0.310467	0.217315	0.273974	0.352011	0.352011		16.9257	17.1435	17.1451	16.8543	16.6414	17.2945	17.2818	17.1233	17.476	16.9684	16.792	17.375	17.1037	17.1334	17.3105	16.9113	16.7167	17.3347		18.0199	17.3255	16.8369	17.4281	16.9537	17.2883	16.9041	17.3269	17.4132	17.2655	17.0721	17.3673	17.3519	17.5726	17.4105
CATB_HUMAN	Cathepsin B OS	CTSB	0.0540768	0.22936	0.294752	0.0216134	0.0619632	0.339645	0.236503	0.301004	0.139748	0.845289	0.578707	0.578707		20.2163	20.7475	19.8134	20.3157	19.5268	20.327	20.5604	20.939	20.3019	20.034	20.3415	20.1239	20.3883	20.8433	20.0576	20.1748	19.9341	20.2255		20.2429	21.0782	20.3619	20.4676	20.6944	20.5471	21.0626	20.8523	20.329	20.5888	20.0597	20.7691	20.8783	20.8233	20.2898
CATC_HUMAN	Dipeptidyl peptidase 1 OS	CTSC	0.744474	0.506613	0.0713621	0.198228	0.195665	0.214699	0.0855074	0.185886	0.382898	0.192263	0.308688	0.308688		16.4149	16.2914	15.4586	16.4346	15.9417	16.3025	15.9031	16.7225	16.0438	16.1074	15.7149	15.7068	16.159	16.507	15.7512	16.271	15.8283	16.0047		16.3672	16.315	16.0009	15.518	16.5935	16.1547	16.0388	16.9542	16.2237	16.0291	15.9267	16.6368	17.2017	16.9064	16.221
CATD_HUMAN	Cathepsin D OS	CTSD	0.170309	0.31324	0.291306	0.792628	0.441517	0.0258166	0.499257	0.461055	0.18197	0.972979	0.619331	0.619331		19.7953	20.3943	19.0457	20.0969	19.1445	19.8105	20.4636	20.3349	19.3609	19.8094	19.9501	19.7539	20.1294	20.3646	19.2033	19.9532	19.5473	19.7822		21.0118	20.4474	19.3012	19.7996	20.3742	19.7936	20.2806	19.998	19.3423	19.9963	19.4573	20.0605	21.3576	20.3903	19.5917
CATH_HUMAN	Pro-cathepsin H OS	CTSH	0.41188	0.394251	0.21456	0.859423	0.466957	-0.0304574	0.612192	0.509756	0.0996722	0.985279	0.622596	0.622596		15.7707	16.2932	15.8962	17.1643	15.9519	16.1722	16.0072	16.3597	16.262	16.3626	16.2935	16.1043	15.8889	16.3265	16.0791	16.7635	16.1227	16.1382		15.6752	16.2142	17.0438	16.5699	17.1006	16.0026	16.6007	16.2583	15.9756	16.3293	15.8141	16.1581	16.8466	16.3381	16.1204
CATS_HUMAN	Cathepsin S OS	CTSS	0.892867	0.562112	-0.0134109	0.0291869	0.0681027	0.219616	0.00120555	0.0361664	0.609486	0.0844679	0.216787	0.216787		14.917	15.0852	14.96	14.7837	15.6491	15.0094	15.3925	14.9773	15.1047	14.9703	15.1303	14.9138	15.1548	15.0312	15.0323	14.877	15.3897	14.9616		15.3813	15.3005	14.9893	14.8442	15.0448	14.8061	15.3042	15.1647	15.5575	15.164	15.391	15.1829	15.8406	16.0337	15.6932
CATZ_HUMAN	Cathepsin Z OS	CTSZ	0.0226919	0.199364	0.458738	0.700844	0.410536	0.0524744	0.626328	0.517423	-0.130582	0.546561	0.475389	0.475389		18.6634	19.4772	18.7588	18.5745	18.7347	19.1691	19.1823	19.1706	18.9504	18.8578	19.3603	19.1436	18.9229	19.3239	18.8546	18.7161	19.0475	19.1563		20.0187	19.5403	19.035	19.1227	19.6336	19.4236	19.1958	18.9671	19.1905	18.7713	18.7371	19.4744	19.8579	18.9706	18.946
SRC8_HUMAN	Src substrate cortactin OS	CTTN	0.0217898	0.198529	0.922398	0.0433002	0.0834224	0.604742	0.770849	0.569192	0.125561	0.0334026	0.148108	0.148108		18.9167	18.1969	18.4904	16.3314	17.0473	18.3872	18.9815	18.6108	16.7949	18.9293	18.0199	18.0556	18.9491	18.4039	17.6426	17.6304	17.5336	18.2214		19.465	18.5269	18.2928	19.4143	19.2897	18.9266	18.8457	18.7094	18.2799	18.6323	18.9747	18.5674	19.5501	16.6083	18.4769
NB5R3_HUMAN	NADH-cytochrome b5 reductase 3 OS	CYB5R3	0.467179	0.410084	0.125055	0.121422	0.145707	-0.205842	0.188213	0.26961	-0.371207	0.127857	0.252802	0.252802		17.4537	17.568	16.8691	17.0866	17.5628	16.7996	16.8959	17.3634	17.4945	17.375	17.7443	17.8857	17.1748	17.4657	17.1818	17.2308	17.6535	17.3426		17.6702	16.9786	17.2984	17.4504	18.1921	17.2099	17.4575	17.047	17.0388	17.0657	17.2106	16.9947	17.9901	17.0343	16.6701
CYC_HUMAN	Cytochrome c OS	CYCS	0.0559138	0.226416	-0.369656	0.900058	0.478815	-0.00621875	0.132513	0.231512	-0.27221	0.841578	0.578828	0.578828		19.4709	19.5422	19.5524	19.1142	19.6059	19.2853	19.8001	19.2062	18.9869	19.2647	19.263	18.8993	19.6355	19.3742	19.2697	19.1894	19.4344	19.0923		18.7451	19.2254	19.1328	18.5493	18.9482	19.1767	19.544	19.4446	19.2111	19.1197	19.3511	19.2876	18.8951	19.4524	19.3086
CYFP1_HUMAN	Cytoplasmic FMR1-interacting protein 1 OS	CYFIP1	0.0851436	0.254654	-1.81868	0.289574	0.24373	-0.20651	0.548258	0.481331	-0.13263	0.0430131	0.16298	0.16298		13.5243	14.0558	14.1062	14.1442	13.8554	14.3363	13.3428	13.1775	14.9255	12.0669	14.2727	13.761	13.4336	13.6166	14.5159	13.1055	14.064	14.0487		7.48443	13.2637	13.5274	12.4165	12.2722	12.908	13.8172	13.4709	14.0757	13.2908	13.341	13.5497	13.1205	13.3114	13.7467
CP27A_HUMAN	Sterol 26-hydroxylase, mitochondrial OS	CYP27A1	0.0949877	0.26629	-0.25502	0.000145391	0.0067849	-0.282298	0.484181	0.452707	-0.143096	0.344074	0.385097	0.385097		15.3353	15.1536	15.5206	14.6633	14.9014	15.3668	15.5002	14.7217	15.7767	14.8039	15.3215	15.992	15.4177	14.9377	15.6487	14.7336	15.1114	15.6794		15.082	14.758	14.8628	14.6526	15.2272	15.4158	15.1681	14.7121	15.3733	14.3664	14.7501	15.4647	16.0701	14.6744	15.0714
CP51A_HUMAN	Lanosterol 14-alpha demethylase OS	CYP51A1	0.27049	0.349294	-0.34522	0.204674	0.199219	-0.166648	0.423796	0.4242	-0.163413	0.126739	0.252509	0.252509		13.7995	13.5991	14.1387	13.2865	13.86	13.9327	13.742	13.5989	15.0433	13	14.065	13.8889	13.7707	13.599	14.591	13.1433	13.9625	13.9108		12.463	13.7685	13.7804	13.7098	13.4043	13.7802	13.3503	13.4394	14.0438	13.3693	13.9346	13.8401	12.8924	13.7533	14.3243
DAD1_HUMAN	Dolichyl-diphosphooligosaccharide--protein glycosyltransferase subunit DAD1 OS	DAD1	0.435182	0.40284	-0.233327	0.272177	0.234973	0.18321	0.990253	0.628637	0.00309236	0.0319988	0.145602	0.145602		16.649	16.9085	16.7656	16.7999	16.569	16.625	16.2075	16.2882	17.046	15.8061	16.3675	16.9167	16.4282	16.5984	16.9058	16.303	16.4683	16.7709		17.4481	15.6991	16.5545	15.5866	16.1698	16.6164	17.0981	16.8779	16.4473	16.4959	16.7118	16.9428	17.1686	16.1568	16.0154
DAG1_HUMAN	Dystroglycan OS	DAG1	0.446051	0.403413	0.20219	0.468831	0.32682	0.0911125	0.139613	0.236441	0.139594	0.391751	0.410669	0.410669		14.7133	14.3682	14.504	14.6204	14.5152	14.7164	14.7808	14.8407	14.3032	14.7303	14.6782	14.8353	14.7471	14.6045	14.4036	14.6753	14.5967	14.7759		16.1043	14.4271	14.2458	14.7219	14.9225	14.5945	15.2526	14.2396	14.5299	14.7242	14.6074	14.996	14.9709	14.8822	14.6822
RT29_HUMAN	28S ribosomal protein S29, mitochondrial OS	DAP3	0.536004	0.434097	-0.241748	0.129233	0.150355	-0.67042	0.101069	0.205663	-0.608551	0.602623	0.499947	0.499947		13.8538	15.3042	13.9221	14.81	14.4831	14.7672	14.1037	14.9987	15.2801	12.5961	15.2628	15.7022	13.9788	15.1514	14.6011	13.7031	14.873	15.2347		12.3837	14.9551	15.041	14.5774	13.9918	15.1427	14.2976	13.7804	13.818	14.2746	13.6716	13.6774	12.7009	14.2625	14.2265
SYDC_HUMAN	Aspartate--tRNA ligase, cytoplasmic OS	DARS	0.982046	0.589947	0.00601268	0.0821171	0.115542	0.108408	0.0202612	0.098492	0.410633	0.196439	0.309667	0.309667		16.0399	16.0531	16.4238	16.5576	16.5262	16.381	16.3403	16.3814	16.396	16.2463	16.3166	16.0876	16.1901	16.2173	16.4099	16.402	16.4214	16.2343		14.9625	16.5798	16.457	16.8739	16.6511	16.3867	16.4039	16.4415	16.3855	16.5358	16.3598	16.3989	17.1242	16.7931	16.5996
SYDM_HUMAN	Aspartate--tRNA ligase, mitochondrial OS	DARS2	0.0737349	0.244293	-0.522375	0.461507	0.324135	-0.367316	0.899222	0.604858	-0.0380465	0.0656787	0.197225	0.197225		12.5616	13.6366	13.2391	12.7318	13.9368	14.0939	11.8287	13.2795	14.4727	13.7175	14.2433	13.7087	12.1952	13.458	13.8559	13.2246	14.0901	13.9013		10.7991	13.6767	13.1947	12.5254	14.0612	13.3339	14.0045	12.787	13.5239	12.6839	12.8172	12.7047	13.2584	12.9371	13.2002
DREB_HUMAN	Drebrin OS	DBN1	0.463629	0.408425	-0.212432	0.309842	0.254416	0.222336	0.370303	0.395542	0.219926	0.317759	0.372028	0.372028		15.6604	15.1187	14.648	15.168	14.8432	14.9044	15.3926	15.49	15.5879	15.7619	14.685	15.057	15.5265	15.3044	15.118	15.465	14.7641	14.9807		14.4719	14.9186	14.7437	15.0144	15.6643	15.0711	16.4359	15.0948	14.8196	15.4243	15.1424	15.5756	15.9087	15.6144	14.7113
DBNL_HUMAN	Drebrin-like protein OS	DBNL	0.0174548	0.177068	0.459499	0.0594495	0.100884	0.237888	0.0377912	0.131393	0.314113	0.035765	0.150271	0.150271		16.4945	15.6898	16.3552	16.6971	16.3663	15.9869	16.2239	15.915	15.8066	16.1912	15.5581	15.8286	16.3592	15.8024	16.0809	16.4442	15.9622	15.9077		17.2107	16.2031	16.6866	16.3565	16.5962	16.2604	16.375	16.2839	16.3797	16.3179	16.3797	16.2479	16.7678	16.3363	16.3984
PGS2_HUMAN	Decorin OS	DCN	0.0400867	0.219141	0.484654	0.0695529	0.108193	0.154067	0.223348	0.292049	0.203991	0.837927	0.57746	0.57746		20.304	20.1875	19.8897	19.8505	20.0561	20.0382	20.4558	20.6438	19.6929	20.3691	20.0879	20.2191	20.3799	20.4156	19.7913	20.1098	20.072	20.1287		21.653	20.5965	20.2565	20.3761	20.6941	20.229	20.535	20.2863	20.0665	20.2327	20.2227	20.4785	21.2959	20.4487	19.9437
DCPS_HUMAN	m7GpppX diphosphatase OS	DCPS	0.431806	0.401225	-0.131627	0.582497	0.37068	0.0421027	0.598111	0.500412	0.0892563	0.836979	0.577189	0.577189		15.042	15.2343	14.7106	15.3596	14.8841	15.2657	15.1052	15.0737	15.498	14.5981	14.6405	14.4332	15.0736	15.154	15.1043	14.9788	14.7623	14.8495		14.5417	15.3132	15.2612	14.4418	14.4327	15.1422	14.9961	15.1235	15.0537	15.0004	14.7585	15.2429	14.4165	15.2408	15.1883
DCTN1_HUMAN	Dynactin subunit 1 OS	DCTN1	0.555561	0.440864	-0.0827674	0.0740303	0.110258	0.109419	0.45747	0.441898	0.0560471	0.887597	0.59363	0.59363		16.0077	15.8014	16.1109	15.6607	15.9006	15.7696	15.9954	15.7412	16.0885	15.9343	15.7569	15.8335	16.0015	15.7713	16.0997	15.7975	15.8288	15.8016		16.4052	15.6336	15.5088	15.7506	15.855	15.6507	16.2262	15.8279	16.0125	15.8946	15.9607	16.035	15.8949	15.911	15.8914
DCTN2_HUMAN	Dynactin subunit 2 OS	DCTN2	0.0835793	0.250738	0.167975	0.9851	0.500293	-0.00427097	0.685607	0.538435	0.0437767	0.0891019	0.21949	0.21949		17.2871	16.1605	16.1185	16.0919	16.4679	16.0047	16.5778	16.2188	16.064	16.5257	16.1639	15.935	16.9325	16.1896	16.0912	16.3088	16.3159	15.9698		17.3128	16.3059	16.0314	16.2992	16.504	16.3623	15.9007	16.3293	16.2932	16.4121	16.344	16.5031	17.0368	16.2582	16.4251
DCTP1_HUMAN	dCTP pyrophosphatase 1 OS	DCTPP1	0.396142	0.389804	-0.779766	0.717739	0.414365	-0.0652762	0.306617	0.355351	0.334674	0.773755	0.563813	0.563813		15.0429	14.892	15.348	15.7791	15.6215	15.7255	15.2321	15.0537	15.8281	14.671	15.4174	14.6355	15.1375	14.9729	15.588	15.225	15.5195	15.1805		10.2171	15.4093	15.4738	15.3694	14.9694	15.5057	15.2766	15.0079	15.7441	15.5072	14.6499	15.0461	14.0638	15.5148	15.841
DCXR_HUMAN	L-xylulose reductase OS	DCXR	0.704199	0.493541	0.223425	0.47235	0.327371	-0.315036	0.89532	0.604168	0.0491762	0.465872	0.444541	0.444541		13.4451	14.1185	13.988	14.3232	14.4032	13.4909	14.1175	14.0082	14.0649	13.9046	15.7042	13.588	13.7813	14.0634	14.0265	14.1139	15.0537	13.5394		16.4949	14.5185	13.9428	13.8859	13.6708	13.4058	14.6488	14.1283	13.6865	14.3482	13.0206	12.8556	14.9074	14.4374	14.1157
DDAH1_HUMAN	N(G),N(G)-dimethylarginine dimethylaminohydrolase 1 OS	DDAH1	0.939001	0.574256	0.00702187	0.37297	0.2869	-0.117597	0.263988	0.321936	-0.181879	0.22658	0.329284	0.329284		16.9929	17.2058	16.2511	16.831	17.6202	16.6771	17.1488	16.92	16.7865	17.0448	17.1868	16.9446	17.0709	17.0629	16.5188	16.9379	17.4035	16.8108		16.7659	16.9408	16.5036	17.0066	17.4899	17.1403	16.9609	16.7511	16.7311	16.6451	16.9442	17.0669	17.4532	16.7194	16.5685
DDAH2_HUMAN	N(G),N(G)-dimethylarginine dimethylaminohydrolase 2 OS	DDAH2	0.159126	0.308835	0.523161	0.652744	0.393332	-0.0777268	0.643711	0.520721	-0.096606	0.229421	0.330189	0.330189		15.4258	15.1448	14.5336	15.4207	14.5234	14.685	14.9852	14.9563	14.6865	15.1171	14.5475	14.9898	15.2055	15.0506	14.6101	15.2689	14.5354	14.8374		17.0088	14.9343	15.1041	15.1536	15.5949	14.8512	15.5873	14.3663	14.5584	14.869	14.6044	15.0562	16.0578	14.7451	14.2935
DDB1_HUMAN	DNA damage-binding protein 1 OS	DDB1	0.176069	0.315004	0.213324	0.447895	0.318841	0.124592	0.844229	0.59096	0.0256288	0.630612	0.512157	0.512157		16.9291	15.9054	16.4935	16.0196	15.982	16.5167	16.3084	16.4945	16.0574	16.703	15.9187	16.1108	16.6188	16.2	16.2754	16.3613	15.9504	16.3137		16.8444	15.8705	16.467	16.7325	16.6369	16.4481	16.2172	16.464	16.3664	16.2814	16.6639	16.4742	16.8992	16.0461	16.4631
OST48_HUMAN	Dolichyl-diphosphooligosaccharide--protein glycosyltransferase 48 kDa subunit OS	DDOST	0.459538	0.408109	0.103504	0.0349075	0.0748017	-0.318551	0.184923	0.270431	-0.306956	0.424945	0.427407	0.427407		17.4713	17.7828	16.9889	17.5517	18.119	17.2985	17.9457	17.8399	17.3663	17.2927	18.193	18.3119	17.7085	17.8113	17.1776	17.4222	18.156	17.8052		17.5324	17.656	17.4575	18.0776	18.1323	17.8461	17.0826	17.3993	17.1712	17.4311	17.5903	17.495	18.0657	17.5243	17.1351
DDX1_HUMAN	ATP-dependent RNA helicase DDX1 OS	DDX1	0.136273	0.297983	0.301287	0.761437	0.429843	0.022099	0.416696	0.421107	0.135599	0.338043	0.383705	0.383705		17.3267	16.9852	16.86	16.9765	17.6751	16.8351	17.0377	16.7555	16.3418	17.2949	16.7884	17.0217	17.1822	16.8704	16.6009	17.1357	17.2318	16.9284		18.3152	17.0991	16.8388	17.2159	17.2568	17.0313	16.9981	16.9648	16.8994	17.0781	17.1517	16.9898	17.6817	17.4517	16.9074
DDX17_HUMAN	Probable ATP-dependent RNA helicase DDX17 OS	DDX17	0.900289	0.564617	-0.0126661	0.248031	0.222354	-0.172393	0.15164	0.250744	-0.192249	0.974823	0.620126	0.620126		17.8294	18.0668	17.8905	18.2756	18.1762	18.0335	18.0796	18.2648	17.6135	18.9151	17.942	17.9594	17.9545	18.1658	17.752	18.5954	18.0591	17.9965		17.7087	18.118	18.1386	18.3611	18.1585	17.9623	18.3006	18.0098	17.2419	18.0708	18.0001	17.8657	17.8679	18.1367	17.8783
DX39A_HUMAN	ATP-dependent RNA helicase DDX39A OS	DDX39A	0.0715786	0.242873	0.138369	0.259756	0.227524	-0.0624035	0.095789	0.198772	0.185588	0.0874875	0.220198	0.220198		16.2084	16.378	16.629	16.8706	16.5099	16.5058	16.5531	16.5514	16.4056	16.3048	16.3709	16.152	16.3807	16.4647	16.5173	16.5877	16.4404	16.3289		16.7825	16.6108	16.5783	16.7515	16.5413	16.2854	16.1611	16.3907	16.5311	16.6961	16.4075	16.1587	16.2362	16.8375	16.9522
DX39B_HUMAN	Spliceosome RNA helicase DDX39B OS	DDX39B	0.848275	0.544134	-0.00960811	0.0381067	0.0784551	0.078207	0.113675	0.21506	0.199551	0.0511648	0.176535	0.176535		16.8852	17.1517	17.5247	17.5193	17.1656	17.3362	17.2298	17.236	17.3516	17.15	16.9985	16.7506	17.0575	17.1939	17.4381	17.3347	17.0821	17.0434		17.1242	17.337	17.2658	17.3872	16.9931	16.9846	17.1411	17.3136	17.5501	17.3805	17.2319	17.0017	16.7567	17.5262	17.7394
DDX3X_HUMAN	ATP-dependent RNA helicase DDX3X OS	DDX3X	0.776075	0.517033	0.0216949	0.129868	0.150676	-0.212667	0.984059	0.627741	0.00440774	0.22236	0.32542	0.32542		16.1853	16.2885	16.1059	16.3179	16.6541	15.965	16.3432	16.4372	16.1899	16.587	16.6682	16.3579	16.2642	16.3628	16.1479	16.4525	16.6611	16.1614		16.0046	16.4973	16.366	16.5965	16.608	16.1079	15.943	16.2647	16.2451	15.8282	16.2528	16.2401	17.129	16.4427	16.2917
DDX3Y_HUMAN	ATP-dependent RNA helicase DDX3Y OS	DDX3Y	0.717576	0.4976	0.0515485	0.0903599	0.122621	-0.328558	0.968939	0.623399	-0.0103874	0.481117	0.448812	0.448812		14.1934	14.2231	14.0192	14.2276	14.7429	13.9346	14.2062	14.3969	14.1014	14.6352	14.715	14.3819	14.1998	14.31	14.0603	14.4314	14.729	14.1583		13.6172	14.4593	14.3872	14.7151	14.8269	14.1923	13.8108	14.1452	14.1468	13.5061	14.1428	14.1657	15.2673	14.4168	14.1602
DDX46_HUMAN	Probable ATP-dependent RNA helicase DDX46 OS	DDX46	0.266402	0.348126	0.246261	0.0229131	0.0637318	0.434184	0.024845	0.106478	0.643391	0.0428112	0.162808	0.162808		14.905	14.2148	15.204	15.1007	14.8292	14.8616	14.8184	13.8084	14.4485	13.7147	14.1289	14.2733	14.8617	14.0116	14.8263	14.4077	14.479	14.5674		14.2688	14.9142	15.0373	14.8022	14.7252	14.8834	14.9017	15.0028	15.061	14.8864	15.0335	14.8734	14.6811	15.2532	15.2312
DDX5_HUMAN	Probable ATP-dependent RNA helicase DDX5 OS	DDX5	0.302207	0.359144	0.177015	0.393098	0.296146	-0.161742	0.534832	0.478342	-0.126714	0.0579454	0.188685	0.188685		15.6718	16.4635	16.1498	17.0926	16.5605	16.5029	16.4984	16.7441	16.0447	16.873	16.9364	16.3424	16.0851	16.6038	16.0972	16.9828	16.7484	16.4226		16.7075	16.4851	16.7764	17.0172	16.7782	16.2377	16.6947	16.4099	15.4912	16.7951	16.2664	16.3123	16.536	16.5961	16.355
DDX58_HUMAN	Probable ATP-dependent RNA helicase DDX58 OS	DDX58	0.116865	0.287488	0.886779	8.2913e-06	0.00232156	3.54604	0.00179446	0.0369449	2.13236	0.00847683	0.0970643	0.0970643		14.5261	11.8549	11.0946	11.7009	12.7457	11.6853	11.0497	12.4532	12.0284	12.8638	11.4868	12.0676	12.7879	12.154	11.5615	12.2824	12.1162	11.8765		15.3308	11.7966	12.5979	12.5628	13.9999	11.8111	16.2926	16.1314	15.6793	15.2503	15.1796	15.5216	14.0287	15.2554	14.7906
DDX6_HUMAN	Probable ATP-dependent RNA helicase DDX6 OS	DDX6	0.472516	0.411465	0.202692	0.0032964	0.0300975	0.441293	0.0568619	0.155888	0.69952	0.00129849	0.0375841	0.0375841		14.1639	13.9894	14.6498	15.0537	13.9971	14.5668	14.2814	14.1282	15.0672	14.1356	14.1407	14.0965	14.2227	14.0588	14.8585	14.5946	14.0689	14.3317		13.2748	14.9316	14.9203	15.0556	14.6963	14.4727	14.5764	14.891	15.2199	15.0958	14.3527	14.6471	13.6116	15.0669	15.3735
DECR_HUMAN	2,4-dienoyl-CoA reductase, mitochondrial OS	DECR1	0.153199	0.305776	-0.186535	0.00796564	0.038902	-0.38616	0.030999	0.119227	-0.331002	0.228381	0.33006	0.33006		17.4245	18.1182	17.6588	17.693	17.8713	17.5753	17.9893	17.9672	17.6422	17.874	18.2573	18.2722	17.7069	18.0427	17.6505	17.7835	18.0643	17.9237		17.0787	17.9265	17.6439	17.9401	17.7434	17.72	17.2071	17.4019	17.5338	17.6778	17.5965	17.4376	17.7656	17.6279	17.5499
DEK_HUMAN	Protein DEK OS	DEK	0.563135	0.442946	-0.163196	0.111175	0.138969	0.4176	0.0686264	0.170349	0.558836	0.0124532	0.106362	0.106362		13.7338	13.5276	14.411	14.7292	14.0937	14.4536	12.8463	13.9413	15.2654	14.2212	14.1536	13.8882	13.29	13.7344	14.8382	14.4752	14.1236	14.1709		14.2104	13.9979	14.3513	13.5936	13.7259	13.7742	14.5315	14.3476	14.7016	14.378	14.8015	14.3778	13.4043	14.512	14.8224
DER_RHOS1	GTPase Der OS	der	0.568646	0.444085	0.202987	0.0609202	0.101938	-0.204318	0.264703	0.322434	-0.111236	0.792122	0.568451	0.568451		15.2469	15.0296	15.2852	15.3891	15.3607	15.1964	15.6835	15.2674	15.5168	15.2569	15.3151	15.3352	15.4652	15.1485	15.401	15.323	15.3379	15.2658		17.3122	15.0786	15.0615	15.2849	15.3514	15.0706	15.5282	14.7746	14.9772	15.3283	14.9907	15.1164	15.7497	15.0019	15.295
DESM_HUMAN	Desmin OS	DES	0.216003	0.326995	0.724262	0.122942	0.14607	0.293317	0.14302	0.241433	0.80236	0.283662	0.356544	0.356544		19.1309	18.6244	18.321	19.3275	18.9421	19.4835	19.698	19.5981	17.5898	19.3258	19.2318	20.0976	19.4145	19.1112	17.9554	19.3266	19.0869	19.7905		22.1405	18.8548	19.2726	19.4986	20.1918	19.0725	20.1252	18.8853	18.6027	19.8558	19.0761	19.9001	22.4312	19.6733	18.7113
DHR11_HUMAN	Dehydrogenase/reductase SDR family member 11 OS	DHRS11	0.418101	0.395968	-0.235577	0.24502	0.220597	0.371511	0.0670963	0.168543	0.360249	0.433337	0.428404	0.428404		14.1172	14.0393	14.3787	13.9441	14.0537	14.2594	14.6188	13.8279	14.7266	13.7611	13.9385	13.6456	14.368	13.9336	14.5527	13.8526	13.9961	13.9525		13.1611	14.2914	13.9203	13.6762	13.6563	14.5367	13.9837	14.6232	16.1059	13.6803	14.3062	14.1852	15.4061	14.2092	14.4211
DHRS4_HUMAN	Dehydrogenase/reductase SDR family member 4 OS	DHRS4	0.932868	0.57264	-0.0155558	0.385582	0.292847	-0.120532	0.276849	0.328837	-0.232629	0.799127	0.568002	0.568002		16.1425	16.904	17.6275	16.9115	16.4485	17.6725	17.1754	17.2868	16.9676	17.0321	17.1826	16.866	16.659	17.0954	17.2976	16.9718	16.8155	17.2692		16.3725	17.163	17.2949	17.3472	16.1136	17.724	16.2136	17.0174	17.0735	16.5262	17.1063	17.4483	16.4106	16.5012	17.6956
DHX15_HUMAN	Putative pre-mRNA-splicing factor ATP-dependent RNA helicase DHX15 OS	DHX15	0.665295	0.481715	-0.0284804	0.00526338	0.0337499	-0.429424	0.0752559	0.174434	-0.283434	0.79255	0.568367	0.568367		16.1868	16.6747	16.4364	16.1591	16.4177	16.1487	16.1719	15.8984	15.9133	16.3685	16.385	16.4877	16.1794	16.2865	16.1748	16.2638	16.4013	16.3182		16.2776	16.0845	15.9694	16.2101	16.4416	16.47	15.9942	15.7449	15.6375	15.8252	15.6775	16.1683	16.297	16.1448	15.8617
DHX9_HUMAN	ATP-dependent RNA helicase A OS	DHX9	0.693328	0.49117	-0.05373	0.5135	0.343423	-0.0978239	0.036656	0.130914	-0.182351	0.545744	0.475473	0.475473		16.8091	17.4961	17.1189	17.4346	17.6326	17.138	17.6627	17.3217	17.6038	17.3599	17.5304	17.6613	17.2359	17.4089	17.3613	17.3973	17.5815	17.3997		17.6515	17.296	17.168	17.581	17.0906	17.2749	17.736	17.0776	17.2892	17.4304	17.1354	17.1289	17.2803	17.1878	17.1989
DBLOH_HUMAN	Diablo homolog, mitochondrial OS	DIABLO	0.715366	0.496768	0.0503547	0.0212568	0.0615713	-0.259829	0.092515	0.193894	-0.189559	0.103	0.233317	0.233317		15.2904	14.8088	15.0979	15.0848	15.0355	14.81	14.9649	14.8788	14.9965	14.6862	15.0792	15.2804	15.1276	14.8438	15.0472	14.8855	15.0574	15.0452		14.5944	14.9533	15.297	15.269	15.0152	15.1799	14.552	14.8041	14.8437	14.5341	14.7719	14.942	15.2307	14.8553	14.9324
DIAP1_HUMAN	Protein diaphanous homolog 1 OS	DIAPH1	0.676588	0.485604	-0.0458392	0.869089	0.47008	0.0149165	0.409765	0.416913	-0.0655066	0.0650459	0.196457	0.196457		14.4515	14.5785	14.8787	14.7327	14.9826	14.5874	14.7677	14.4654	14.7355	14.8237	14.8867	14.7062	14.6096	14.5219	14.8071	14.7782	14.9346	14.6468		14.6022	14.5953	14.7962	15.0076	14.4102	14.6118	14.3242	14.7607	14.7471	15.0567	14.8847	14.6143	14.8404	14.567	14.6836
ODP2_HUMAN	Dihydrolipoyllysine-residue acetyltransferase component of pyruvate dehydrogenase complex, mitochondrial OS	DLAT	0.678173	0.485678	0.0381868	0.0627745	0.103393	-0.178381	0.276564	0.32887	-0.258426	0.000386758	0.023706	0.023706		17.1084	16.9692	17.0456	16.6336	17.3244	16.8337	17.5585	17.155	16.5615	17.4658	17.3336	17.5788	17.3335	17.0621	16.8036	17.0497	17.329	17.2063		17.3478	16.8942	16.6743	17.3786	17.6001	17.1182	16.9145	16.8384	16.9313	16.8957	17.049	17.0849	17.9016	17.0415	16.7171
DLDH_HUMAN	Dihydrolipoyl dehydrogenase, mitochondrial OS	DLD	0.827007	0.535731	-0.0299067	0.479059	0.329844	-0.0568938	0.400343	0.409708	-0.0427548	0.623128	0.510055	0.510055		17.3299	17.8005	18.0953	17.9761	17.5274	17.9116	17.6207	17.7473	18.3462	18.0161	18.3422	17.9208	17.4753	17.7739	18.2207	17.9961	17.9348	17.9162		17.5584	18.228	17.7933	17.6681	17.894	17.9957	17.681	17.6893	18.2796	17.6879	17.9147	17.7233	17.3707	17.7824	18.1199
DLG1_HUMAN	Disks large homolog 1 OS	DLG1	0.535307	0.43389	0.142449	0.0897218	0.12215	-0.18908	0.0100542	0.0770574	-0.401016	0.301929	0.364554	0.364554		15.6857	15.6122	15.4854	15.5348	16.131	15.4488	16.1242	15.9951	16.0775	16.1954	16.024	15.9493	15.905	15.8037	15.7815	15.8651	16.0775	15.6991		16.6607	15.0889	15.5897	16.1837	16.2781	16.1854	15.6811	15.9685	15.3788	15.5603	15.7238	15.6848	15.8449	15.5663	15.2378
DLGP4_HUMAN	Disks large-associated protein 4 OS	DLGAP4	0.346791	0.377899	-2.5791	0.206256	0.199833	-0.149081	0.0107382	0.0794022	-0.344161	0.00698316	0.0909556	0.0909556		14.2781	14.6501	13.9743	14.0923	14.871	13.9287	13.9588	13.8292	15.1182	14.4224	14.4674	14.4785	14.1185	14.2397	14.5463	14.2574	14.6692	14.2036		-0.870735	13.8194	14.2194	14.4135	14.5079	14.4705	14.377	14.1334	14.3541	13.9151	14.2055	14.1551	13.4356	13.7492	14.3517
ODO2_HUMAN	Dihydrolipoyllysine-residue succinyltransferase component of 2-oxoglutarate dehydrogenase complex, mitochondrial OS	DLST	0.766871	0.515086	0.0869277	0.0435103	0.0836353	-0.321398	0.052393	0.154097	-0.435139	0.465054	0.445392	0.445392		18.6121	18.653	18.0919	18.6692	18.9867	18.7197	18.5744	18.8393	17.7108	18.0652	18.8214	18.6477	18.5932	18.7462	17.9013	18.3672	18.904	18.6837		17.4675	18.6682	18.7992	18.7593	18.9985	19.0245	17.7014	18.4329	17.8226	18.2	18.6032	18.5072	18.5435	18.2511	18.0478
DMBT1_HUMAN	Deleted in malignant brain tumors 1 protein OS	DMBT1	0.66806	0.482297	-0.190554	0.102162	0.132024	-0.948506	0.107873	0.209752	1.02237	0.302825	0.36353	0.36353		13.5083	13.5063	13.4266	13.0242	13.0197	13.266	13.029	13.4066	14.3125	15.3914	12.9135	14.0779	13.2686	13.4564	13.8695	14.2078	12.9666	13.672		0	14.3327	14.1095	14.4451	11.959	12.3734	11.4927	12.0724	11.9407	15.0077	13.1994	12.037	12.6655	14.9932	13.9389
DNJA1_HUMAN	DnaJ homolog subfamily A member 1 OS	DNAJA1	0.522429	0.429465	-0.125819	0.537475	0.352718	-0.104158	0.374572	0.398077	-0.0675955	0.565216	0.48394	0.48394		14.777	15.3342	14.8903	15.1368	15.9757	14.548	14.7145	15.4429	15.3596	14.6975	15.7055	15.3427	14.7458	15.3886	15.125	14.9172	15.8406	14.9453		15.0605	15.3722	14.8936	15.296	15.0365	14.5487	14.8839	15.3156	15.1433	15.1493	14.9911	14.8544	14.6687	15.6512	14.9124
DNJA2_HUMAN	DnaJ homolog subfamily A member 2 OS	DNAJA2	0.345696	0.377123	-0.0972155	0.630955	0.387145	-0.0733085	0.156587	0.25256	-0.14146	0.337988	0.38406	0.38406		16.3441	16.3967	16.2812	16.3937	16.4436	16.0406	16.772	16.4541	16.2036	16.4063	16.4146	16.2273	16.558	16.4254	16.2424	16.4	16.4291	16.1339		16.0576	16.374	16.2228	16.4388	16.2274	16.285	16.1918	16.5044	15.615	16.5762	16.4378	16.4238	16.1118	16.3727	16.127
DNJB1_HUMAN	DnaJ homolog subfamily B member 1 OS	DNAJB1	0.481557	0.413483	-0.15358	0.550064	0.357904	-0.0581776	0.34575	0.378953	-0.182208	0.828031	0.575589	0.575589		15.6231	15.2955	15.4494	15.4458	15.5454	15.1431	16.1983	15.1414	16.0063	15.5779	15.5919	15.752	15.9107	15.2185	15.7278	15.5119	15.5686	15.4476		14.9001	15.5519	15.4041	15.826	15.4118	15.3698	15.5662	15.4991	15.5709	15.6306	15.4696	15.2995	14.9849	15.4909	15.6263
DJC10_HUMAN	DnaJ homolog subfamily C member 10 OS	DNAJC10	0.127485	0.295165	-0.272338	0.281453	0.240021	-0.291018	0.773766	0.568548	-0.110396	0.295918	0.364476	0.364476		14.8613	13.2002	13.6175	13.209	13.2314	13.7735	13.3918	13.6296	13.1894	13.3963	13.4097	13.1575	14.1266	13.4149	13.4034	13.3027	13.3206	13.4655		13.3012	13.1439	13.2107	13.597	12.8787	13.2681	12.6913	13.4342	13.5797	13.1177	13.3539	13.1108	12.2714	13.8324	13.7963
DNJC3_HUMAN	DnaJ homolog subfamily C member 3 OS	DNAJC3	0.550262	0.439139	0.129225	0.708395	0.4118	0.0217917	0.165152	0.259595	0.264257	0.278312	0.354525	0.354525		15.0034	14.9702	15.1215	15.0942	15.4395	15.1215	15.2222	15.1592	15.2693	15.2604	15.0139	14.9992	15.1128	15.0647	15.1954	15.1773	15.2267	15.0604		16.2444	15.0315	15.0204	15.1733	15.1449	14.9981	15.3401	15.1867	15.0404	15.1234	15.2132	15.0642	16.1633	15.2737	15.2564
DNJC7_HUMAN	DnaJ homolog subfamily C member 7 OS	DNAJC7	0.186947	0.318263	-0.229798	0.306464	0.25263	-0.125507	0.56556	0.488756	-0.153097	0.466468	0.444702	0.444702		14.6564	14.2593	14.3746	14.6072	14.4515	14.1256	14.8577	14.2087	13.9296	14.3837	14.5943	14.0714	14.757	14.234	14.1521	14.4955	14.5229	14.0985		13.8769	14.4388	14.1265	14.397	14.2239	13.8181	14.532	14.3169	14.1703	14.7031	14.1677	13.617	13.4243	14.6231	14.386
DNJC9_HUMAN	DnaJ homolog subfamily C member 9 OS	DNAJC9	0.348301	0.378287	-1.46396	0.154456	0.16741	-0.338628	0.0294818	0.11594	-0.665363	0.719221	0.541886	0.541886		13.0445	13.6674	12.5574	13.529	13.8817	12.4533	13.4358	13.6756	14.2898	13.4639	13.6408	13.6937	13.2401	13.6715	13.4236	13.4964	13.7613	13.0735		4.72509	13.2402	13.1005	13.8481	13.7894	13.1794	13.6549	13.2638	13.3446	13.2672	12.9888	12.1154	11.9378	12.8299	12.7337
DNAK_RALPJ	Chaperone protein DnaK OS	dnaK	0.0155179	0.175513	0.232204	0.275504	0.236871	0.131934	0.99899	0.631131	0.000147564	0.534975	0.470417	0.470417		16.8142	16.616	16.2455	16.787	16.5942	16.3439	16.516	16.277	16.208	16.6464	16.8064	16.6014	16.6651	16.4465	16.2267	16.7167	16.7003	16.4727		16.8958	16.7055	16.7282	16.8355	16.9472	16.5089	17.0328	16.5237	16.6588	16.8945	16.397	16.5127	17.0046	16.4485	16.4385
DNM1L_HUMAN	Dynamin-1-like protein OS	DNM1L	0.653075	0.477434	0.086562	0.100022	0.130262	-0.246557	0.873649	0.596833	0.0214961	0.416081	0.422982	0.422982		14.5894	14.9145	14.7334	14.7501	15.4326	14.7054	15.2641	14.6296	15.0498	14.745	15.0955	14.8459	14.9267	14.772	14.8916	14.7475	15.264	14.7756		14.1575	15.1134	14.9325	15.2073	15.4191	15.0672	14.3808	14.904	14.465	14.8601	14.7844	14.504	15.4873	14.7575	14.9011
DYN2_HUMAN	Dynamin-2 OS	DNM2	0.69755	0.492388	-0.0775804	0.271375	0.235248	-0.236054	0.231543	0.297213	-0.237391	0.0326443	0.147893	0.147893		16.5755	16.4255	16.5204	16.9538	16.9608	16.6158	16.7199	16.7569	16.6767	15.7251	16.718	16.6725	16.6477	16.5912	16.5985	16.3394	16.8394	16.6441		15.84	16.7665	16.9686	16.5637	16.3619	16.6943	16.3449	16.6455	15.4982	16.5798	16.5902	16.5855	15.9196	16.6093	16.5977
DNPEP_HUMAN	Aspartyl aminopeptidase OS	DNPEP	0.324373	0.370282	-1.57277	0.888	0.476018	0.0257853	0.890434	0.602032	-0.0406841	0.669394	0.523655	0.523655		13.5452	13.0835	14.4537	14.297	13.903	14.6784	14.3203	14.1011	15.8544	14.289	14.6186	15.1257	13.9328	13.5923	15.1541	14.293	14.2608	14.902		5.25511	14.1075	14.4459	13.8716	14.7975	14.2207	14.2928	14.3073	14.9224	14.2529	13.8811	14.6332	13.15	14.4572	14.6268
DPP3_HUMAN	Dipeptidyl peptidase 3 OS	DPP3	0.519947	0.428858	0.125748	0.510695	0.342092	0.0592017	0.0875304	0.189109	0.232075	0.281961	0.35699	0.35699		15.9483	15.8533	16.3283	16.0899	16.575	16.0444	16.2366	15.7886	16.111	16.0441	15.848	15.5791	16.0925	15.8209	16.2196	16.067	16.2115	15.8118		17.0363	15.9113	16.1438	16.0502	15.8317	16.0045	15.8542	16.1839	16.1454	16.1063	16.3518	15.937	16.7491	16.1784	16.354
DPP9_HUMAN	Dipeptidyl peptidase 9 OS	DPP9	0.491417	0.417217	-0.421773	0.308215	0.253576	-0.179879	0.138539	0.235763	-0.446183	0.180472	0.30282	0.30282		14.6183	14.4447	14.7749	14.3089	14.5533	13.9209	14.845	14.2467	14.7612	14.8171	14.6826	14.1043	14.7317	14.3457	14.768	14.563	14.618	14.0126		11.7032	14.5527	14.4277	14.5855	14.1338	15.1054	14.3537	14.6937	14.0965	14.0916	14.7258	13.9984	13.2186	14.2471	14.0312
DERM_HUMAN	Dermatopontin OS	DPT	0.131768	0.298068	0.324863	0.181563	0.18464	0.262872	0.218863	0.291262	-0.121243	0.130752	0.255138	0.255138		17.2104	17.3201	16.2142	16.778	16.482	17.0743	17.2294	17.362	16.8215	17.0066	17.1063	17.5122	17.2199	17.3411	16.5179	16.8923	16.7941	17.2932		18.2625	17.3354	16.5215	17.2031	17.4453	17.24	18.064	17.03	16.7966	17.248	16.7001	17.7971	17.3658	17.0247	16.3985
DPYL2_HUMAN	Dihydropyrimidinase-related protein 2 OS	DPYSL2	0.0984282	0.268292	0.560953	0.518451	0.343996	-0.161323	0.298179	0.34865	-0.316723	0.614995	0.506982	0.506982		18.2299	17.5452	16.711	17.3025	17.818	17.5779	17.2663	17.4793	15.7573	17.5876	17.2202	17.6339	17.7481	17.5122	16.2342	17.445	17.5191	17.6059		17.3398	17.5059	17.6308	18.1865	18.6308	18.1365	16.6111	17.3802	16.6398	16.9856	17.58	17.8999	18.3628	17.1873	16.4664
DPYL3_HUMAN	Dihydropyrimidinase-related protein 3 OS	DPYSL3	0.139599	0.301903	0.167201	0.193821	0.193131	-0.206673	0.95863	0.619422	-0.00807555	0.00131125	0.0369277	0.0369277		16.1981	16.5745	15.757	16.443	16.3234	16.347	16.6807	16.4638	16.1578	16.1537	16.3012	16.826	16.4394	16.5191	15.9574	16.2984	16.3123	16.5865		16.464	16.5791	16.4645	16.3015	16.7347	16.5726	16.6026	15.9035	16.0202	16.1112	15.697	16.5386	17.1132	16.4286	15.8576
DSG2_HUMAN	Desmoglein-2 OS	DSG2	0.0894981	0.259782	-0.217021	0.0691712	0.108605	-0.216903	0.00112175	0.0346424	-0.516098	0.570413	0.486391	0.486391		16.9813	16.7645	16.7163	16.3103	17.1384	16.5502	17.0429	16.3136	16.7892	16.809	16.7712	16.8205	17.0121	16.539	16.7527	16.5596	16.9548	16.6854		16.9502	16.3293	16.2487	16.5247	16.4103	16.7382	16.3572	16.3214	16.6761	16.3291	16.943	16.5754	16.3716	16.2423	16.391
DESP_HUMAN	Desmoplakin OS	DSP	0.091407	0.262229	0.286438	0.0296673	0.0682753	-0.297774	0.0836891	0.182689	-0.430143	0.395796	0.412832	0.412832		18.5202	18.2276	18.0542	18.191	18.6974	18.1805	18.0315	18.4136	17.3908	18.2123	18.4786	18.5682	18.2758	18.3206	17.7225	18.2016	18.588	18.3743		18.3097	18.1894	18.3267	18.7959	18.6409	18.9389	17.5854	18.2103	17.6026	17.7032	18.4584	18.1363	18.5009	17.7609	17.7599
DEST_HUMAN	Destrin OS	DSTN	0.00331836	0.120936	0.633111	0.00874136	0.0394771	0.285988	0.0102529	0.0774496	0.700294	0.00180237	0.0426835	0.0426835		17.1978	17.7787	17.9378	17.553	17.8267	17.9471	18.3881	18.1839	17.8445	18.3515	18.3093	17.8067	17.7929	17.9813	17.8911	17.9522	18.068	17.8769		18.9774	18.3831	18.5106	18.4921	18.4417	18.5563	18.0621	17.9755	18.1561	18.4583	18.3891	18.2374	19.3554	18.4849	18.4444
DYHC1_HUMAN	Cytoplasmic dynein 1 heavy chain 1 OS	DYNC1H1	0.0521078	0.228902	-0.26514	0.84312	0.460182	-0.0119306	0.114571	0.215978	0.276115	0.0531594	0.18043	0.18043		15.7286	15.8558	16.26	16.1424	16.028	16.2232	15.8942	15.9872	16.6333	15.4286	16.1219	16.1585	15.8114	15.9215	16.4466	15.7855	16.075	16.1908		15.2069	15.9839	16.1484	15.7958	15.665	15.8399	15.9456	15.8248	16.2499	15.8943	16.1669	16.0776	16.4389	16.1225	16.2391
DC1I2_HUMAN	Cytoplasmic dynein 1 intermediate chain 2 OS	DYNC1I2	0.521334	0.429283	0.0873925	0.00377648	0.0305024	0.297749	0.569869	0.489258	0.0840258	0.317701	0.372379	0.372379		16.1383	15.9287	16.5368	15.8049	16.299	16.0912	16.4501	15.9726	15.9805	16.2349	15.8437	16.0096	16.2942	15.9507	16.2586	16.0199	16.0713	16.0504		16.3916	16.1508	15.7654	16.4183	16.1207	16.3227	16.6364	16.2043	16.3491	16.3046	16.6037	16.3335	15.8153	16.4474	16.1913
DC1L2_HUMAN	Cytoplasmic dynein 1 light intermediate chain 2 OS	DYNC1LI2	0.863376	0.550591	-0.0354274	0.0806074	0.114763	0.254416	0.10212	0.205807	0.304386	0.0423233	0.163337	0.163337		15.5911	15.5766	16.0707	15.4353	15.8316	15.5994	15.7842	14.9741	14.9416	15.6622	15.9376	15.4331	15.6876	15.2754	15.5062	15.5488	15.8846	15.5163		14.8869	15.7582	15.6205	15.8339	15.4699	15.6368	15.8116	15.8876	15.9223	15.9055	15.6649	15.7532	15.3465	15.8443	15.9801
ECH1_HUMAN	Delta(3,5)-Delta(2,4)-dienoyl-CoA isomerase, mitochondrial OS	ECH1	0.497808	0.420466	0.108431	0.307918	0.25358	-0.129101	0.316263	0.360952	-0.145321	0.082046	0.214266	0.214266		16.7022	16.9195	17.1072	16.8294	16.8308	16.7408	17.5851	16.6661	16.9816	16.7787	17.1455	17.1062	17.1436	16.7928	17.0444	16.8041	16.9881	16.9235		16.5737	17.134	17.1155	17.2813	17.1183	17.1244	16.745	16.6615	17.1285	17.1109	16.6036	16.6725	17.1384	17.0137	17.1422
ECHM_HUMAN	Enoyl-CoA hydratase, mitochondrial OS	ECHS1	0.0562027	0.224811	0.363002	0.906138	0.481135	0.0173764	0.766345	0.567863	0.0503175	0.405003	0.417009	0.417009		17.8346	17.3581	18.4159	17.7479	17.9224	18.0014	17.3116	18.1232	18.0691	18.0413	17.44	17.3444	17.5731	17.7407	18.2425	17.8946	17.6812	17.6729		18.5056	17.6946	18.5779	17.9321	18.0209	18.2519	17.6589	17.8523	18.529	17.3616	17.4472	18.0602	18.3096	17.4585	18.3357
EDF1_HUMAN	Endothelial differentiation-related factor 1 OS	EDF1	0.200611	0.32414	0.416513	0.00364165	0.0299901	0.464888	0.0365326	0.130919	0.532451	0.0807846	0.215288	0.215288		15.9084	16.173	15.8196	15.7535	15.7753	15.8702	15.7927	15.4344	15.5554	16.019	15.7643	15.5924	15.8505	15.8037	15.6875	15.8863	15.7698	15.7313		17.5741	15.6497	15.6455	15.9612	16.3488	16.0488	16.5707	16.4525	15.7863	16.3614	16.2588	16.0886	17.0193	15.665	16.0979
EEA1_HUMAN	Early endosome antigen 1 OS	EEA1	0.146424	0.302058	0.138263	0.955989	0.492657	0.00730977	0.652367	0.525296	-0.0929286	0.751358	0.556048	0.556048		15.8961	15.7474	15.1756	15.3356	15.9786	15.2445	16.2191	15.3927	15.0375	15.7222	15.8018	15.8815	16.0576	15.5701	15.1066	15.5289	15.8902	15.563		16.4129	15.7912	15.2201	15.7196	15.6606	15.7415	15.7647	15.5434	15.6217	15.7055	15.585	15.54	16.6947	15.6996	15.1052
EF1A1_HUMAN	Elongation factor 1-alpha 1 OS	EEF1A1	0.369903	0.383141	0.0529558	0.0398581	0.0795269	-0.15394	0.00574691	0.0622088	0.304955	0.119087	0.24572	0.24572		21.4388	21.4992	21.7643	21.8705	21.8175	21.5927	21.7496	21.6314	21.7152	21.4689	21.44	21.1846	21.5942	21.5653	21.7397	21.6697	21.6288	21.3886		21.7213	21.6974	21.7407	21.7309	21.445	21.5688	21.1943	21.5199	21.5835	21.6476	21.436	21.2814	22.1817	21.8538	21.8248
EF1B_HUMAN	Elongation factor 1-beta OS	EEF1B2	0.142367	0.303881	0.495818	0.783894	0.437813	-0.0352483	0.753595	0.562384	0.0781258	0.789602	0.568208	0.568208		18.2655	18.1697	18.5342	18.9084	18.3903	18.7061	18.3963	18.9427	17.581	19.1281	18.4131	17.9457	18.3309	18.5562	18.0576	19.0182	18.4017	18.3259		20.0624	18.155	18.556	19.5824	18.6031	18.7065	18.327	18.5802	17.8647	18.4843	18.7084	18.5145	19.2897	18.5277	18.6387
EF1D_HUMAN	Elongation factor 1-delta OS	EEF1D	0.247336	0.340389	0.253732	0.632561	0.387565	0.0645063	0.287367	0.33941	0.101126	0.794385	0.5689	0.5689		17.5263	17.8977	18.2761	18.3627	17.7485	18.1861	17.65	18.3764	17.951	18.4145	17.8541	17.82	17.5881	18.137	18.1135	18.3886	17.8013	18.0031		18.6784	17.7813	18.1974	18.6517	17.9117	18.3335	17.8985	18.3042	17.8738	18.0489	18.2585	18.0347	17.7789	17.8755	18.4043
MCA3_HUMAN	Eukaryotic translation elongation factor 1 epsilon-1 OS	EEF1E1	0.0938826	0.266226	-0.469927	0.110166	0.138118	-0.186383	0.992792	0.629108	0.00118943	0.240963	0.337932	0.337932		15.2885	15.2182	15.758	15.5295	15.4982	15.3745	15.4132	15.4257	16.2851	15.1114	15.3645	15.3022	15.3508	15.3219	16.0215	15.3204	15.4313	15.3384		13.9212	15.1439	15.3091	15.5036	15.2116	14.8755	15.4529	15.1205	15.4086	15.2257	15.2489	15.2095	14.936	15.4203	15.6622
EF1G_HUMAN	Elongation factor 1-gamma OS	EEF1G	0.393455	0.387935	0.109358	0.421148	0.308157	0.103573	0.949735	0.615569	0.0114964	0.230955	0.33057	0.33057		18.258	18.3276	18.4236	17.9876	17.8291	18.057	18.7953	18.4686	18.2279	18.604	18.5448	17.7965	18.5267	18.3981	18.3258	18.2958	18.1869	17.9268		18.1379	18.6214	18.255	18.5335	18.4559	18.3124	18.1732	18.3316	18.344	18.6455	18.5741	18.213	18.6713	17.7848	18.4192
EF2_HUMAN	Elongation factor 2 OS	EEF2	0.051814	0.229662	-0.162213	0.0736397	0.109871	-0.111633	0.413963	0.419152	0.0840423	0.090475	0.220785	0.220785		18.734	18.8462	19.1138	19.0759	18.9283	18.884	19.1147	18.9203	18.8486	18.9021	18.96	18.5749	18.9244	18.8832	18.9812	18.989	18.9441	18.7294		18.751	18.8601	18.8614	18.9095	18.4792	18.617	18.6064	18.7789	18.9226	18.9854	18.9397	18.5486	18.6785	19.2756	19.193
EFHD2_HUMAN	EF-hand domain-containing protein D2 OS	EFHD2	0.44487	0.403458	-0.148437	0.437665	0.314759	0.0404995	0.798421	0.577371	-0.0264934	0.798472	0.568311	0.568311		17.5022	17.6198	17.3578	17.6741	17.9551	17.3579	17.8448	17.3988	17.4622	17.539	17.4214	17.2242	17.6735	17.5093	17.41	17.6065	17.6883	17.2911		16.6718	17.7462	17.4366	17.4335	17.6558	17.3442	17.5975	17.769	17.4782	17.6009	17.7111	17.265	17.2659	17.7388	17.581
U5S1_HUMAN	116 kDa U5 small nuclear ribonucleoprotein component OS	EFTUD2	0.46058	0.40793	-0.159744	0.00167144	0.0222859	-0.293278	0.136059	0.234584	-0.289539	0.758432	0.558506	0.558506		16.1714	16.806	16.2639	16.6252	17.0886	16.2121	16.9063	16.5915	16.4762	17.1162	16.8276	17.1997	16.5389	16.6987	16.37	16.8707	16.9581	16.7059		15.4255	16.5197	16.3716	17.105	17.1098	16.6523	16.3662	16.3749	16.2441	16.5263	16.5376	16.3335	16.9618	16.285	16.3001
EGFR_HUMAN	Epidermal growth factor receptor OS	EGFR	0.0455146	0.228502	-0.575599	0.26979	0.234357	-0.113829	0.000486793	0.0283963	-0.600613	0.0547189	0.183335	0.183335		14.6263	14.3344	14.2305	14.3355	14.6259	14.3086	14.4042	13.8955	13.6024	13.6688	14.2136	14.4979	14.5152	14.1149	13.9165	14.0022	14.4197	14.4033		12.8739	13.5688	13.6074	13.7721	14.0532	14.0428	14.1174	14.1471	14.0548	14.0833	14.1758	14.1104	13.8288	13.6225	13.5215
EHD2_HUMAN	EH domain-containing protein 2 OS	EHD2	0.197151	0.324952	0.420481	0.137742	0.155306	0.246284	0.012795	0.0850303	0.494686	0.932902	0.606037	0.606037		14.5368	14.5859	14.1157	15.0064	14.5481	15.1689	15.6817	15.579	14.8065	15.1432	14.7543	15.3603	15.1093	15.0825	14.4611	15.0748	14.6512	15.2646		16.7196	15.036	15.2115	15.1108	15.1148	14.9737	15.4105	14.6503	14.7415	15.4721	15.1293	15.7176	15.5816	15.418	14.7982
EHD4_HUMAN	EH domain-containing protein 4 OS	EHD4	0.986552	0.590851	-0.00566462	0.0241555	0.0642109	0.215091	0.0172339	0.0918559	0.363515	0.0335701	0.147595	0.147595		13.1645	13.6005	13.8568	13.7171	13.694	13.5285	13.7441	13.7266	14.5216	13.7343	13.4008	13.3109	13.4543	13.6636	14.1892	13.7257	13.5474	13.4197		14.9977	13.3274	13.5683	13.3312	13.3784	13.3628	13.8656	13.9732	14.1191	13.8721	13.8105	13.65	14.0808	14.0389	14.1796
ECHP_HUMAN	Peroxisomal bifunctional enzyme OS	EHHADH	0.432184	0.401197	0.24725	0.122717	0.146632	-0.430848	0.0715759	0.172769	-0.395879	0.49841	0.456365	0.456365		13.4348	14.1989	14.5899	14.5182	13.3723	14.3796	14.3165	14.39	14.3174	13.76	14.3761	15.3531	13.8756	14.2944	14.4537	14.1391	13.8742	14.8663		15.3746	14.6586	14.3808	14.5254	13.76	14.2874	13.6483	14.1958	14.4043	13.3572	13.8803	13.4323	13.3921	13.8394	14.5419
IF1AX_HUMAN	Eukaryotic translation initiation factor 1A, X-chromosomal OS	EIF1AX	0.610059	0.460705	-0.0652471	0.0494018	0.0888598	0.173061	0.127868	0.227562	0.194241	0.0185196	0.121368	0.121368		16.94	16.7094	17.4788	17.0007	17.494	17.1111	17.0405	16.9054	17.717	17.1246	16.7727	16.8363	16.9903	16.8074	17.5979	17.0627	17.1333	16.9737		16.9404	16.8758	16.9584	17.1528	17.0941	17.1524	17.3498	17.1384	17.55	17.0755	17.3317	17.1582	17.4626	17.1467	17.3065
IF1AY_HUMAN	Eukaryotic translation initiation factor 1A, Y-chromosomal OS	EIF1AY	0.630957	0.469283	0.121325	0.261903	0.228688	0.183524	0.462554	0.443951	0.125617	0.0885752	0.219751	0.219751		16.7116	16.4224	17.1483	16.8524	17.168	16.8759	16.6808	16.6195	17.2149	17.7888	16.3065	16.2008	16.6962	16.521	17.1816	17.3206	16.7372	16.5383		17.78	16.6392	16.7497	16.8337	16.7768	16.9436	16.9897	16.9198	17.1896	16.8593	17.1202	17.0175	17.2752	16.8385	16.9519
EIF2A_HUMAN	Eukaryotic translation initiation factor 2A OS	EIF2A	0.173174	0.312666	0.412461	0.315183	0.256048	0.256482	0.12224	0.222834	0.290819	0.0803926	0.215345	0.215345		13.7719	14.426	14.2134	14.7318	14.2456	14.3749	13.4067	14.3921	13.8799	11.9272	14.4505	13.8137	13.5893	14.4091	14.0466	13.3295	14.348	14.0943		14.3674	14.4828	14.7476	14.4027	13.6481	14.643	13.9366	14.3935	13.7946	14.608	14.7067	13.9163	13.5637	14.3977	14.3338
IF2A_HUMAN	Eukaryotic translation initiation factor 2 subunit 1 OS	EIF2S1	0.426581	0.400148	0.423859	0.714342	0.413541	0.0253243	0.0308835	0.119219	0.19478	0.29326	0.362487	0.362487		16.2173	16.3149	16.6357	16.4641	16.4706	16.6474	16.389	16.4017	16.9752	16.1391	16.2915	16.1276	16.3032	16.3583	16.8055	16.3016	16.3811	16.3875		19.1438	16.5345	16.4853	16.4018	16.1196	16.3953	16.4894	16.5359	16.673	16.429	16.3502	16.2114	16.4437	16.5993	16.73
IF2B_HUMAN	Eukaryotic translation initiation factor 2 subunit 2 OS	EIF2S2	0.301015	0.359464	-0.340149	0.179434	0.183363	-0.34001	0.00391979	0.0556187	-0.507718	0.971308	0.619402	0.619402		14.942	15.5563	14.4158	14.6476	15.3556	14.7524	15.6997	15.2964	15.7853	14.7273	15.5063	15.1658	15.3208	15.4263	15.1006	14.6875	15.4309	14.9591		14.081	15.3411	15.0521	14.9987	14.1727	15.2388	14.8224	14.7279	14.689	15.3367	14.5688	14.7404	14.7854	15.146	14.3779
IF2GL_HUMAN	Putative eukaryotic translation initiation factor 2 subunit 3-like protein OS	EIF2S3L	0.0225476	0.199881	-0.239374	0.106641	0.135315	0.324865	0.00995503	0.0768587	0.450327	0.0620218	0.192916	0.192916		14.2256	14.9821	15.2036	15.2997	15.2103	15.0599	14.686	15.251	16.2141	14.7549	15.122	15.0288	14.4558	15.1166	15.7089	15.0273	15.1661	15.0444		14.3014	15.1044	15.262	14.9455	14.819	14.6506	15.4849	15.5411	15.7186	15.481	15.1199	15.1228	15.2309	15.3386	15.7402
EIF3A_HUMAN	Eukaryotic translation initiation factor 3 subunit A OS	EIF3A	0.0366393	0.219836	0.345888	0.0405921	0.0804183	0.194285	0.216137	0.291702	0.187794	0.00557972	0.0785685	0.0785685		16.0276	16.2055	16.1161	16.3532	16.2776	16.0528	16.0147	16.0499	16.1707	16.0218	15.9121	16.0335	16.0211	16.1277	16.1434	16.1875	16.0948	16.0432		16.8955	16.1521	16.2491	16.5653	16.4986	16.3325	16.1708	16.514	16.2133	16.1304	16.4616	16.2933	16.8177	16.2595	16.2836
EIF3B_HUMAN	Eukaryotic translation initiation factor 3 subunit B OS	EIF3B	0.479059	0.412779	-0.353189	0.116229	0.141907	-0.17237	0.0558911	0.155253	-0.269615	0.459606	0.442207	0.442207		15.9698	16.5321	16.0392	16.9224	16.5049	16.3195	16.1517	16.5902	16.3665	16.067	16.6885	16.4005	16.0608	16.5611	16.2028	16.4947	16.5967	16.36		13.4549	16.4317	16.6933	16.7294	16.3978	16.45	16.3037	16.2823	15.9686	16.4013	16.2449	16.0411	15.4171	16.3546	16.313
EIF3C_HUMAN	Eukaryotic translation initiation factor 3 subunit C OS	EIF3C	0.641825	0.473076	0.0646467	0.463554	0.324759	0.0712108	0.127063	0.227672	0.114233	0.118989	0.246005	0.246005		16.4221	16.3276	16.2806	16.5406	16.5865	16.4349	16.232	16.3181	16.3933	16.299	16.4262	16.4324	16.3271	16.3228	16.3369	16.4198	16.5063	16.4336		17.0258	16.29	16.3482	16.4352	16.3807	16.2545	16.3365	16.6988	16.2172	16.7411	16.4401	16.3401	16.4539	16.6862	16.2997
EIF3E_HUMAN	Eukaryotic translation initiation factor 3 subunit E OS	EIF3E	0.254301	0.343254	-0.202773	0.0271078	0.0660016	0.191833	0.0725197	0.173849	0.124745	0.0154865	0.116093	0.116093		15.8203	15.9475	16.1195	16.1405	16.3381	16.1183	16.6899	16.0973	16.1525	16.2025	16.0408	16.1896	16.2551	16.0224	16.136	16.1715	16.1894	16.154		15.3218	16.0398	16.1733	16.2867	15.9947	15.8955	16.3851	16.3256	16.3319	16.5608	16.3757	16.1003	16.2292	16.379	16.3295
EIF3F_HUMAN	Eukaryotic translation initiation factor 3 subunit F OS	EIF3F	0.303291	0.359132	-0.253414	0.179315	0.183465	-0.0868189	0.456945	0.442205	-0.198898	0.784714	0.56704	0.56704		14.6802	14.7124	14.9049	15.2959	14.6819	14.9326	14.665	15.1019	15.7775	14.6325	14.9183	14.5143	14.6726	14.9072	15.3412	14.9642	14.8001	14.7234		13.3443	14.8607	15.2452	14.8578	14.6535	14.9266	14.7641	14.8403	15.0701	14.8312	14.8389	14.5431	13.3711	14.9543	14.9206
EIF3G_HUMAN	Eukaryotic translation initiation factor 3 subunit G OS	EIF3G	0.220569	0.327855	0.271817	0.0234991	0.0642973	0.269388	0.155868	0.252954	0.238257	0.348535	0.388421	0.388421		16.7027	16.5141	17.0318	16.7108	17.0397	16.8573	16.7076	16.5196	16.3926	16.9329	16.5289	16.4268	16.7051	16.5169	16.7122	16.8219	16.7843	16.6421		17.8816	16.6438	16.4864	17.0379	17.0541	16.7095	16.9025	17.187	16.8075	17.0097	17.0656	16.8264	17.5785	16.8929	16.7945
EIF3H_HUMAN	Eukaryotic translation initiation factor 3 subunit H OS	EIF3H	0.897144	0.563363	-0.012968	0.343018	0.269537	0.10191	0.413384	0.41897	0.0639984	0.66254	0.521819	0.521819		15.7619	15.6362	15.892	16.1604	15.6932	15.6835	16.0018	15.7885	15.8819	15.9021	15.6156	16.3805	15.8818	15.7123	15.887	16.0313	15.6544	16.032		16.2563	15.6985	15.7326	15.9142	15.7734	15.746	15.891	15.9793	15.7584	16.4206	15.9199	15.8409	15.979	15.9739	15.8534
EIF3I_HUMAN	Eukaryotic translation initiation factor 3 subunit I OS	EIF3I	0.443115	0.404476	0.12466	0.0840547	0.117286	0.158606	0.0213641	0.101046	0.160763	0.101318	0.232029	0.232029		16.7516	16.5889	16.8257	16.8773	16.6779	16.7014	17.0515	16.9568	16.6963	17.0717	16.7015	16.6292	16.9015	16.7728	16.761	16.9745	16.6897	16.6653		17.7559	16.8032	16.6771	16.8378	16.7861	16.6526	17.2201	16.9876	16.5654	17.1475	16.9316	16.8644	17.1448	17.0062	16.9073
EIF3J_HUMAN	Eukaryotic translation initiation factor 3 subunit J OS	EIF3J	0.369864	0.383505	0.31103	0.0261676	0.065419	0.292264	0.137929	0.235873	0.199627	0.485635	0.450607	0.450607		16.2605	16.1857	16.3816	16.3358	16.441	16.1323	16.6073	16.251	16.4245	16.6924	16.2487	16.1535	16.4339	16.2183	16.4031	16.5141	16.3449	16.1429		18.3002	16.3413	16.2153	16.3859	16.3999	16.2808	17.0465	16.6316	16.3529	16.7346	16.517	16.5283	16.9835	16.7023	16.2913
EIF3L_HUMAN	Eukaryotic translation initiation factor 3 subunit L OS	EIF3L	0.201245	0.324099	-0.174096	0.894687	0.477773	0.0243735	0.161618	0.257119	0.440828	0.0559191	0.185566	0.185566		14.886	14.7519	15.4328	15.5688	14.7363	15.2545	14.7246	15.3625	15.1917	14.5036	14.7311	14.7644	14.8053	15.0572	15.3122	15.0362	14.7337	15.0094		14.4217	14.6017	15.2557	14.6084	14.9787	15.0433	14.7105	14.786	14.82	14.9613	15.3429	15.4796	16.3181	15.0321	15.029
IF4A1_HUMAN	Eukaryotic initiation factor 4A-I OS	EIF4A1	0.22415	0.329199	0.336783	0.182113	0.184752	-0.38287	0.388216	0.403591	-0.143918	0.494799	0.454657	0.454657		18.5477	18.9892	18.639	19.0208	19.2699	18.6139	18.9405	18.7054	18.2215	19.0121	19.1088	18.6879	18.7441	18.8473	18.4302	19.0164	19.1893	18.6509		20.1764	18.9596	18.7811	19.2812	18.8172	18.8834	18.4979	18.664	18.3307	19.0491	17.5867	18.4525	18.8995	18.758	18.685
IF4A2_HUMAN	Eukaryotic initiation factor 4A-II OS	EIF4A2	0.253931	0.343225	-0.19709	0.966216	0.494891	-0.00561938	0.0711235	0.17287	-0.376515	0.746626	0.553331	0.553331		15.6311	16.9415	16.0451	16.1969	15.834	16.0299	15.8669	16.1273	15.9452	16.4913	15.9818	15.916	15.749	16.5344	15.9951	16.3441	15.9079	15.973		14.9381	16.2736	16.3235	16.0617	15.7605	15.9634	16.3295	16.2517	15.8217	16.1713	15.8901	16.0054	15.0056	15.6469	16.0699
IF4A3_HUMAN	Eukaryotic initiation factor 4A-III OS	EIF4A3	0.863031	0.550728	0.0141461	0.888761	0.475819	0.00852089	0.132151	0.231264	0.127528	0.805624	0.569899	0.569899		15.9481	16.2209	16.5895	16.6029	16.1308	16.2788	16.3675	16.3939	16.5968	16.2967	16.3507	16.3582	16.1578	16.3074	16.5931	16.4498	16.2407	16.3185		16.4884	16.3475	16.358	16.5317	16.2024	16.2242	16.2961	16.4687	16.3621	16.4825	16.2255	16.2835	16.3148	16.6158	16.4641
IF4E_HUMAN	Eukaryotic translation initiation factor 4E OS	EIF4E	0.564195	0.443071	-0.836903	0.4554	0.32173	0.240204	0.982034	0.627212	0.0107685	0.0591704	0.189709	0.189709		14.5842	15.4976	15.1802	15.7447	15.5646	15.3388	15.3805	15.4675	16.4941	13.8252	15.54	15.1528	14.9823	15.4825	15.8371	14.785	15.5523	15.2458		7.46876	16.0038	16.2625	16.2364	15.1716	15.7205	15.3682	15.5279	15.3515	16.3874	15.6259	15.0654	13.0326	15.6626	15.5654
IF4G1_HUMAN	Eukaryotic translation initiation factor 4 gamma 1 OS	EIF4G1	0.0259153	0.214291	0.368802	0.0547516	0.0952201	0.255271	0.57675	0.491548	0.0881867	0.0181216	0.121043	0.121043		15.9247	16.3023	15.8347	16.2115	16.135	15.7859	16.4441	15.6347	15.5031	15.7058	16.5318	15.5085	16.1844	15.9685	15.6689	15.9586	16.3334	15.6472		17.0927	16.301	15.7742	16.2593	16.4843	16.0624	16.2273	16.1278	15.7616	16.6324	16.4469	16.0967	16.8231	16.0365	15.9003
IF4G2_HUMAN	Eukaryotic translation initiation factor 4 gamma 2 OS	EIF4G2	0.15868	0.309191	0.653728	0.193156	0.193386	0.629403	0.0486204	0.150151	0.773124	0.0127945	0.106655	0.106655		11.9766	11.4052	12.2614	13.0234	12.6586	11.8257	12.6447	10.3844	12.5221	9.99773	11.0155	12.6619	12.3107	10.8948	12.3917	11.5106	11.8371	12.2438		11.721	12.3835	12.4092	13.3956	12.895	12.3067	12.1683	12.7102	12.1632	13.3627	12.6787	11.882	12.7377	11.8117	12.8575
IF4H_HUMAN	Eukaryotic translation initiation factor 4H OS	EIF4H	0.00290967	0.114525	1.25959	0.00171166	0.0224655	1.07169	0.00603967	0.0640571	1.06451	0.0159873	0.115686	0.115686		16.3993	15.5901	15.4382	16.218	16.6767	16.107	15.4932	15.2248	16.5304	16.0804	16.6143	15.2393	15.9462	15.4074	15.9843	16.1492	16.6455	15.6731		17.9279	17.0294	16.7078	17.3503	17.1307	17.2173	17.333	16.9976	16.6564	17.2704	17.1024	16.8761	17.7235	16.9005	16.795
IF5_HUMAN	Eukaryotic translation initiation factor 5 OS	EIF5	0.235128	0.334344	-0.313959	0.0852883	0.118027	0.222392	0.101797	0.205552	0.14397	0.642884	0.5149	0.5149		14.8991	14.8858	15.1345	14.8391	15.5043	14.9382	15.0861	14.663	15.662	14.9517	14.9711	14.641	14.9926	14.7744	15.3982	14.8954	15.2377	14.7896		13.5625	14.7217	15.0603	14.9215	15.037	14.9013	15.5626	15.2434	15.4791	15.0397	15.1211	14.9763	14.9794	14.9894	15.345
IF5A1_HUMAN	Eukaryotic translation initiation factor 5A-1 OS	EIF5A	0.195432	0.322659	0.34146	0.894337	0.47789	0.0187553	0.231711	0.297065	0.135394	0.834001	0.576661	0.576661		19.9916	19.2384	19.6583	19.9381	19.8703	19.7694	19.8742	19.7331	19.3047	20.111	19.368	19.1857	19.9329	19.4857	19.4815	20.0245	19.6191	19.4776		21.3638	19.4927	19.5456	19.9376	19.995	19.7355	19.568	19.8799	19.4251	19.6684	19.8422	19.7502	20.1625	19.7553	19.7764
IF2P_HUMAN	Eukaryotic translation initiation factor 5B OS	EIF5B	0.180034	0.31522	0.241209	0.950728	0.492059	0.00811025	0.722755	0.552726	0.0575297	0.186778	0.306976	0.306976		14.6921	14.6294	14.4195	15.0085	15.3237	14.5558	14.8951	14.5579	14.2121	14.7815	14.9184	14.8732	14.7936	14.5937	14.3158	14.895	15.1211	14.7145		15.511	14.9517	14.687	15.0477	14.6894	14.9941	14.819	14.9496	14.4727	15.0193	14.5772	14.6444	15.3083	15.0437	14.4473
IF6_HUMAN	Eukaryotic translation initiation factor 6 OS	EIF6	0.700546	0.492736	0.052945	0.0385149	0.0791016	0.172066	0.0278503	0.113344	0.33525	0.102201	0.233537	0.233537		16.5373	16.297	16.7717	16.805	16.6625	16.5565	16.7945	16.1885	17.2191	16.3234	16.3716	16.117	16.6659	16.2427	16.9954	16.5642	16.5171	16.3367		16.5302	16.6323	16.6426	16.5962	16.432	16.8063	16.9862	16.5496	16.9764	16.8441	16.5344	16.4638	16.7988	16.745	16.9489
ELNE_HUMAN	Neutrophil elastase OS	ELANE	0.517251	0.428069	0.377279	0.00556079	0.034346	-0.676017	0.00313379	0.0491116	-1.63045	0.000574779	0.024955	0.024955		17.3834	16.326	16.2342	15.8105	15.8346	15.8632	16.8815	16.0044	14.0526	16.9272	15.857	16.0374	17.1325	16.1652	15.1434	16.3688	15.8458	15.9503		20.0261	15.4689	15.5308	16.0495	16.3696	15.4248	16.152	15.3873	14.9746	15.8778	15.3412	14.8171	16.3021	13.9497	14.1531
ELAV1_HUMAN	ELAV-like protein 1 OS	ELAVL1	0.675175	0.485298	-0.145171	0.00771854	0.0381387	-0.271357	0.445777	0.436222	-0.0831978	0.674563	0.524549	0.524549		16.6707	16.5677	16.8166	17.1198	16.6303	16.7009	16.9894	17.1755	16.7734	16.8809	16.9132	16.5804	16.83	16.8716	16.795	17.0004	16.7718	16.6406		15.0727	16.9859	17.0758	17.2194	16.7357	16.9489	16.329	16.7574	16.6748	16.7292	16.5507	16.2402	16.3319	16.9564	16.8038
ELMO1_HUMAN	Engulfment and cell motility protein 1 OS	ELMO1	0.700466	0.493032	0.188169	0.931373	0.487752	0.0202619	0.950451	0.615653	-0.0178767	0.636037	0.514558	0.514558		13.0428	14.1175	13.0212	14.3779	12.3192	13.6941	13.6902	14.1773	13.0522	13.797	13.0547	14.2895	13.3665	14.1474	13.0367	14.0875	12.6869	13.9918		13.862	12.9591	14.538	13.4229	14.12	13.5437	14.0328	13.9012	13.3025	13.2882	13.1672	13.7464	14.1208	13.3322	13.4695
EMC1_HUMAN	ER membrane protein complex subunit 1 OS	EMC1	0.30166	0.359363	-0.562783	0.746186	0.425813	0.0421753	0.68953	0.5399	-0.11363	0.395847	0.412472	0.412472		13.355	13.8287	14.1408	13.6967	13.7719	13.8907	13.3147	13.5687	14.6129	13.3334	14.2094	14.4832	13.3349	13.6987	14.3769	13.5151	13.9906	14.1869		10.5809	13.9608	13.5748	14.2039	13.5942	13.8118	13.2799	13.9951	14.2447	13.9081	14.1599	13.7684	12.2905	13.879	13.9709
EMD_HUMAN	Emerin OS	EMD	0.000339343	0.0667828	0.548467	0.000288074	0.00967928	0.607424	1.28087e-05	0.00448303	0.72605	0.000134491	0.014014	0.014014		15.4839	15.0599	14.5912	14.9569	14.9025	14.6747	14.9289	14.5919	14.5376	14.8375	14.7994	14.6868	15.2064	14.8259	14.5644	14.8972	14.851	14.6808		15.6235	15.4467	14.9639	15.4266	15.6703	15.1854	15.6439	15.2163	15.3775	15.6298	15.4534	15.3493	16.0209	15.6607	15.2566
EMIL1_HUMAN	EMILIN-1 OS	EMILIN1	0.209468	0.32769	0.522106	0.11715	0.142411	0.259857	0.58383	0.494372	0.103121	0.273525	0.352303	0.352303		18.2711	18.286	17.6459	17.9329	17.9626	17.8815	18.279	18.2079	17.6192	18.3933	18.3315	18.5403	18.275	18.247	17.6326	18.1631	18.1471	18.2109		20.5297	18.3239	17.7771	18.4453	18.7346	17.9977	19.0717	18.0588	18.0494	18.3442	18.1956	18.515	19.1527	18.4485	17.817
EMAL4_HUMAN	Echinoderm microtubule-associated protein-like 4 OS	EML4	0.950216	0.579314	-0.0106509	0.0522593	0.0926115	-0.348147	0.487338	0.454042	-0.184723	0.924989	0.604667	0.604667		16.4442	16.7427	16.9625	16.6074	17.1585	15.7337	16.8676	16.6496	16.7648	16.9458	16.6061	16.2922	16.6559	16.6962	16.8636	16.7766	16.8823	16.013		16.0853	16.6424	16.7362	17.3092	16.6857	16.3649	16.5886	16.4267	16.7038	16.5055	15.8721	15.702	17.1084	17.1461	16.7522
ENAH_HUMAN	Protein enabled homolog OS	ENAH	0.027294	0.214859	0.703429	0.298333	0.248858	-0.234693	0.0777277	0.175892	0.600328	0.00410128	0.0689279	0.0689279		12.2179	13.1537	12.2615	12.1938	13.0837	11.7526	12.9868	13.1177	12.4205	13.2921	13.7915	14.088	12.6024	13.1357	12.341	12.743	13.4376	12.9203		13.257	13.5479	12.7901	14.464	14.305	13.0365	13.0415	13.4096	11.7687	12.3379	12.5971	12.617	14.5282	13.4735	12.8063
ENOA_HUMAN	Alpha-enolase OS	ENO1	0.335903	0.374325	0.104948	0.122843	0.146367	-0.122619	0.788728	0.574317	0.0371204	0.706079	0.537424	0.537424		20.4694	20.6265	20.3076	20.5807	20.9003	20.2537	20.8337	20.3815	20.2418	20.6897	20.601	20.2492	20.6515	20.504	20.2747	20.6352	20.7507	20.2515		20.6648	20.7476	20.6868	20.3918	20.697	20.509	20.3179	20.4436	20.1849	20.7243	20.4531	20.208	21.0979	20.6275	20.4979
ENSA_HUMAN	Alpha-endosulfine OS	ENSA	0.00223882	0.104905	0.879292	0.0237409	0.0643302	0.772513	0.00362976	0.0522089	1.10851	0.0300613	0.141098	0.141098		15.2035	13.8065	14.7263	15.3438	15.8136	15.2566	14.3466	12.8737	13.8391	14.3501	14.6455	14.2113	14.775	13.3401	14.2827	14.847	15.2295	14.7339		15.8158	14.8865	15.1058	15.5828	15.7241	15.3689	14.9303	15.0694	15.4812	15.5336	15.5583	15.2705	15.8781	15.231	15.8102
ENTP5_HUMAN	Ectonucleoside triphosphate diphosphohydrolase 5 OS	ENTPD5	0.199454	0.324401	-0.577295	0.212312	0.202202	-0.134352	0.0164424	0.0918327	-0.418921	0.246108	0.341471	0.341471		16.1306	16.172	16.0221	15.8544	16.7437	16.2419	16.8902	15.517	16.3722	16.1724	17.2267	16.5907	16.5104	15.8445	16.1972	16.0134	16.9852	16.4163		14.2047	16.0193	15.7929	16.2789	16.0123	16.1951	16.5755	15.7041	16.0425	16.1968	16.5643	16.0776	15.5867	15.439	15.8746
41_HUMAN	Protein 4.1 OS	EPB41	0.852755	0.545941	-0.0427715	0.0698756	0.108294	0.153153	0.184972	0.270126	0.347354	0.922516	0.604187	0.604187		13.9963	13.975	14.4334	14.3501	14.0342	14.1437	14.1818	13.9311	14.5507	13.2707	13.9762	13.0071	14.089	13.953	14.4921	13.8104	14.0052	13.5754		13.0557	14.3569	14.2409	14.1388	14.1177	13.7585	14.3945	14.0838	14.7883	14.0599	14.0495	13.4681	13.3189	14.4359	15.0467
E41L2_HUMAN	Band 4.1-like protein 2 OS	EPB41L2	0.197905	0.324564	0.34492	0.0316519	0.0703376	0.0873206	0.167884	0.26154	0.160274	0.0932706	0.222398	0.222398		16.6742	16.6422	16.6883	16.6993	16.7283	16.691	16.9314	16.6596	16.4182	16.8848	16.5477	16.5683	16.8028	16.6509	16.5532	16.792	16.638	16.6297		18.2769	16.8181	16.6821	16.9442	16.9153	16.4997	16.9021	16.6267	16.6956	16.8966	16.8092	16.6603	17.204	17.0709	16.7727
E41L3_HUMAN	Band 4.1-like protein 3 OS	EPB41L3	0.28439	0.35603	-0.192787	0.238824	0.21641	0.222831	0.219525	0.29067	-0.286574	0.076947	0.209892	0.209892		14.6528	15.0196	14.7612	14.5954	15.245	14.7068	14.9158	14.5757	15.1505	14.6372	15.1909	14.9433	14.7843	14.7977	14.9558	14.6163	15.218	14.8251		14.4525	15.0215	14.31	14.9047	14.6491	14.7026	15.6891	14.8194	15.2812	14.9386	14.9066	14.8992	13.4944	14.5721	14.8287
HYEP_HUMAN	Epoxide hydrolase 1 OS	EPHX1	0.271513	0.349698	-0.43382	0.0209756	0.061392	-0.281932	0.0173866	0.0917383	-0.708854	0.584146	0.49246	0.49246		15.657	16.8367	14.8168	16.0357	16.1558	15.8847	15.6975	16.0492	14.9855	16.1488	16.0705	16.5218	15.6772	16.443	14.9012	16.0922	16.1131	16.2033		13.7031	16.1835	15.518	15.5314	16.0977	15.7934	15.6719	15.9036	14.7528	15.6779	15.6835	16.0486	15.4143	15.8126	14.8946
HYES_HUMAN	Bifunctional epoxide hydrolase 2 OS	EPHX2	0.255486	0.342972	-0.766635	0.778776	0.436114	0.0294115	0.172799	0.263719	-0.3364	0.78404	0.566946	0.566946		13.2734	13.0817	14.5356	14.0559	13.5834	13.9088	13.9045	13.0838	15.7326	13.9666	13.7251	13.7365	13.5889	13.0828	15.1341	14.0112	13.6543	13.8227		9.97168	13.3712	14.2652	13.963	13.1333	13.9898	13.566	13.3161	14.8009	13.8721	13.9708	13.9446	12.4365	13.2077	14.422
EPIPL_HUMAN	Epiplakin OS	EPPK1	0.462951	0.40856	0.0895502	0.954187	0.492333	-0.00409097	0.382694	0.402231	0.0894669	0.866481	0.585901	0.585901		16.1814	16.2379	16.5535	16.0739	16.8506	16.5376	16.7353	16.0954	16.7587	16.1187	16.7414	16.6553	16.4583	16.1666	16.6561	16.0963	16.796	16.5964		16.8312	16.3989	16.4092	16.3873	16.5346	16.7459	16.478	16.207	16.9008	16.1187	16.7025	16.3383	16.3647	15.932	16.9713
SYEP_HUMAN	Bifunctional glutamate/proline--tRNA ligase OS	EPRS	0.748852	0.508186	0.0540473	0.186229	0.187794	-0.0882153	0.855895	0.590854	0.0213303	0.399874	0.414596	0.414596		16.6596	16.7591	16.9051	16.9286	16.9953	16.7234	17.0285	16.5567	16.8952	16.7097	16.754	16.8683	16.8441	16.6579	16.9001	16.8191	16.8747	16.7958		17.5454	16.7569	16.4547	17.0329	16.8136	16.6125	16.8045	16.7256	16.6521	16.8575	16.792	16.5308	17.2952	16.9202	16.7408
EPS15_HUMAN	Epidermal growth factor receptor substrate 15 OS	EPS15	0.0331994	0.231689	0.411811	0.20083	0.197077	0.238301	0.520728	0.473799	-0.11979	0.987046	0.622957	0.622957		14.0766	13.0903	13.8279	14.0074	14.3477	13.4637	14.0933	13.4254	13.98	13.5512	14.0384	13.8167	14.0849	13.2579	13.9039	13.7793	14.193	13.6402		13.8885	14.0336	14.3166	14.4761	14.4999	14.1155	14.2598	14.1059	13.9747	14.1748	13.8367	13.9373	13.4097	13.6023	13.7964
EP15R_HUMAN	Epidermal growth factor receptor substrate 15-like 1 OS	EPS15L1	0.338854	0.374222	0.177783	0.133356	0.152614	-0.237897	0.465967	0.445191	-0.302058	0.651599	0.517899	0.517899		14.9321	15.102	14.2456	15.0113	15.8164	14.7419	15.3035	14.9221	14.0567	14.6476	14.9678	15.767	15.1178	15.012	14.1512	14.8295	15.3921	15.2544		15.3189	14.818	14.9501	15.3606	15.217	15.1591	14.8594	15.0048	13.8419	15.0986	14.8817	14.6432	15.6724	15.6958	14.3846
PERE_HUMAN	Eosinophil peroxidase OS	EPX	0.0719689	0.241697	0.569296	0.0292429	0.0680445	-0.404734	0.394647	0.406255	-0.257761	0.276282	0.353234	0.353234		16.9128	16.7261	14.7225	16.0035	15.3539	14.7491	16.5357	17.0824	14.8896	17.5525	16.2259	15.8875	16.7243	16.9043	14.8061	16.778	15.7899	15.3183		18.1027	16.5759	15.2689	17.041	16.9156	15.8324	16.5263	16.8635	14.5151	16.4567	14.8479	14.683	17.7742	16.5198	14.0196
ERAP1_HUMAN	Endoplasmic reticulum aminopeptidase 1 OS	ERAP1	0.621484	0.465404	-0.230002	0.01787	0.0564316	0.601336	0.00143051	0.036635	0.631927	0.0302226	0.141219	0.141219		15.3815	15.3702	15.601	14.9229	14.837	15.1689	15.527	15.4794	16.263	14.4174	14.6741	15.354	15.4542	15.4248	15.932	14.6702	14.7556	15.2614		13.0997	15.6659	15.8025	15.1537	15.2027	15.1937	16.6179	16.245	16.1578	15.5285	14.7902	15.7669	16.303	16.0376	16.1268
RB6I2_HUMAN	ELKS/Rab6-interacting/CAST family member 1 OS	ERC1	0.137462	0.299918	0.436139	0.0252847	0.0647536	0.379399	0.998726	0.631344	-0.000296119	0.11897	0.246455	0.246455		13.7901	13.3865	12.5651	12.7206	12.7392	12.6565	13.0987	12.6888	11.2019	12.3552	12.7262	13.1796	13.4444	13.0376	11.8835	12.5379	12.7327	12.918		13.9463	12.9396	12.8444	13.5042	13.5116	12.4248	14.0737	13.4192	11.7541	13.2455	13.0396	13.2985	13.9512	12.4499	12.1615
ERH_HUMAN	Enhancer of rudimentary homolog OS	ERH	0.116751	0.287928	0.203761	0.0966526	0.128057	0.151187	0.386897	0.403418	0.131258	0.320055	0.373457	0.373457		17.5809	17.0852	17.2194	17.4357	17.3452	17.2468	17.4947	17.303	16.8902	17.7306	17.4019	17.3059	17.5378	17.1941	17.0548	17.5831	17.3736	17.2764		18.1243	17.0818	17.4627	17.5449	17.5553	17.4733	17.3593	17.4733	17.2865	17.6406	17.6089	17.5583	17.9459	17.6598	17.2977
ERLN1_HUMAN	Erlin-1 OS	ERLIN1	0.486775	0.414707	-0.181019	0.626379	0.386313	0.0283871	0.00136997	0.0359616	-0.299629	0.415034	0.422329	0.422329		15.8102	15.8927	16.1846	15.5379	16.1675	16.0151	15.8795	16.0795	16.5518	16.191	16.1945	16.4091	15.8449	15.9861	16.3682	15.8645	16.181	16.2121		14.6046	16.0594	15.9658	16.312	16.0652	16.3636	15.935	15.8174	16.2826	16.0273	16.3363	16.2285	15.7436	15.5838	16.0352
ERLN2_HUMAN	Erlin-2 OS	ERLIN2	0.202794	0.323943	-0.174274	0.0630623	0.102859	0.145215	0.441299	0.433455	-0.10804	0.554001	0.478664	0.478664		16.5867	16.4007	16.8086	16.5043	16.2903	16.8721	16.5353	16.4962	17.2301	16.4701	16.6263	16.9271	16.561	16.4485	17.0193	16.4872	16.4583	16.8996		16.0241	16.6989	16.5713	16.4695	16.2353	16.8291	16.7757	16.5662	17.0304	16.8545	16.6614	16.8569	15.9326	16.5174	16.7978
ERMP1_HUMAN	Endoplasmic reticulum metallopeptidase 1 OS	ERMP1	0.000153125	0.0753375	-1.29374	0.146981	0.161391	-0.657787	0.184998	0.269789	-0.526131	0.313885	0.369568	0.369568		12.2107	10.4915	12.474	12.3344	12.5117	13.0494	10.7632	10.9628	14.1076	11.5616	12.6107	12.0257	11.4869	10.7272	13.2908	11.948	12.5612	12.5375		9.93137	9.5873	11.6114	10.7582	11.1867	11.7143	10.0244	11.6597	12.094	10.4287	12.2943	12.1039	9.91734	10.9341	11.8951
ERO1A_HUMAN	ERO1-like protein alpha OS	ERO1L	0.13168	0.298556	-0.863024	0.0129175	0.0457837	0.359538	0.187834	0.270172	0.337309	0.00076468	0.028457	0.028457		13.1969	13.8447	13.8194	14.0214	13.4554	13.9083	13.4011	13.8283	14.3313	13.0783	13.5664	13.5461	13.299	13.8365	14.0754	13.5499	13.5109	13.7272		10.0744	13.8164	13.6577	13.0244	13.1216	13.1261	13.8931	14.4477	14.1327	14.0215	13.6695	13.9915	12.6485	14.4606	14.212
ERP29_HUMAN	Endoplasmic reticulum resident protein 29 OS	ERP29	0.317474	0.364521	-0.267775	0.00881661	0.0393934	0.367903	0.234838	0.299612	-0.120722	0.812602	0.57173	0.57173		18.01	17.9182	17.5993	17.8774	17.9368	17.6258	17.8777	17.8685	18.1673	17.3769	17.8587	17.8088	17.9439	17.8934	17.8833	17.6272	17.8978	17.7173		16.5025	17.6924	17.8118	17.8306	17.9074	17.6113	18.476	18.3656	17.9302	18.2344	18.075	18.0888	17.5634	17.7471	17.6198
ERP44_HUMAN	Endoplasmic reticulum resident protein 44 OS	ERP44	0.171602	0.312119	0.14794	0.0809662	0.114884	0.119423	0.5611	0.487307	-0.101006	0.738258	0.55105	0.55105		18.4132	18.0429	17.9037	17.7543	18.3575	17.9072	18.3933	17.8632	17.6435	18.2926	18.0769	18.5623	18.4033	17.9531	17.7736	18.0234	18.2172	18.2348		18.9387	18.0443	17.7826	18.178	18.4472	18.1022	18.3261	18.2576	17.8758	18.2566	18.3029	18.3028	18.8884	18.1309	17.7352
ESTD_HUMAN	S-formylglutathione hydrolase OS	ESD	0.325787	0.369751	-0.268168	0.69223	0.4092	0.0188987	0.73146	0.555338	0.0637193	0.717164	0.541511	0.541511		16.3506	16.3274	16.7539	16.6371	16.5869	16.4239	16.51	16.1257	17.2032	16.4022	16.5588	16.019	16.4303	16.2266	16.9785	16.5196	16.5728	16.2214		15.0688	16.4764	16.6809	16.4156	16.1856	16.513	16.3974	16.4041	16.854	16.5033	16.562	16.3419	15.7139	16.5733	16.836
ESYT1_HUMAN	Extended synaptotagmin-1 OS	ESYT1	0.501545	0.420375	-0.132173	0.64294	0.389942	-0.052512	0.203549	0.281961	-0.176559	0.45734	0.441249	0.441249		15.6943	15.8323	15.4315	16.0276	15.7846	15.8082	15.9406	15.7686	15.564	15.3039	15.9084	16.8489	15.8175	15.8005	15.4978	15.6657	15.8465	16.3285		15.4851	15.6864	15.6289	15.5267	16.3433	15.493	15.9764	15.4253	15.6666	15.8791	15.6308	16.0631	15.9181	15.6567	15.3253
ERF1_HUMAN	Eukaryotic peptide chain release factor subunit 1 OS	ETF1	0.0717326	0.241729	-0.306668	0.0053783	0.0339682	-0.354633	0.433575	0.429485	-0.0950394	0.797061	0.568472	0.568472		14.8913	15.6303	15.7055	15.649	15.4893	15.5072	15.3465	15.6229	16.1347	15.2472	15.6809	15.4584	15.1189	15.6266	15.9201	15.4481	15.5851	15.4828		14.4345	15.5571	15.6529	15.548	14.8694	15.2797	14.9555	15.4567	15.3833	15.2021	15.1501	14.9062	14.586	15.4422	15.6846
ETFB_HUMAN	Electron transfer flavoprotein subunit beta OS	ETFB	0.987563	0.591096	0.0015239	0.814073	0.449882	0.0141592	0.554302	0.483403	-0.0750853	0.0585008	0.188724	0.188724		18.4965	18.535	18.5552	18.1845	18.6519	18.4694	18.7178	18.3167	18.5549	18.632	18.5205	18.5125	18.6072	18.4259	18.5551	18.4082	18.5862	18.491		19.0033	18.4869	18.3226	18.1979	18.6018	18.4701	18.6628	18.39	18.6807	18.1855	18.5776	18.6618	19.0504	18.3424	18.4977
ETFD_HUMAN	Electron transfer flavoprotein-ubiquinone oxidoreductase, mitochondrial OS	ETFDH	0.282697	0.355721	-0.176103	0.0185987	0.0564004	-0.0819232	0.206345	0.284334	-0.15649	0.127088	0.252722	0.252722		16.0747	15.9499	16.0157	15.6271	15.3683	16.0318	16.4683	15.8975	16.2574	15.7987	16.1147	16.3598	16.2715	15.9237	16.1366	15.7129	15.7415	16.1958		15.6589	16.155	15.6689	15.902	15.3606	16.1799	16.1608	15.7501	16.0698	15.6557	15.7433	16.1107	15.9541	15.8538	16.0278
ETHE1_HUMAN	Persulfide dioxygenase ETHE1, mitochondrial OS	ETHE1	0.124924	0.293377	-0.560894	0.156413	0.168229	-0.341346	0.0171798	0.0920349	-0.613943	0.172574	0.293828	0.293828		18.9506	19.9982	19.1301	18.805	19.6033	18.629	18.8899	18.4591	19.1666	19.3027	19.8303	18.6884	18.9203	19.2287	19.1483	19.0538	19.7168	18.6587		17.21	18.5501	18.4412	19.0117	18.9874	19.1608	18.9075	18.4916	19.3501	18.5715	18.65	18.7079	18.1827	18.0875	18.5747
EWS_HUMAN	RNA-binding protein EWS OS	EWSR1	0.0634266	0.233752	0.444835	0.190946	0.19186	0.17107	0.179773	0.268127	0.251422	0.234424	0.333246	0.333246		17.3104	17.3888	17.4351	17.197	17.902	17.008	17.7494	17.5319	17.4027	17.8014	17.275	17.1265	17.5299	17.4604	17.4189	17.4992	17.5885	17.0673		18.6633	17.2913	17.53	17.9968	18.316	17.4357	18.2223	17.3962	17.4854	17.6778	17.5466	17.2622	18.5245	17.4571	17.5573
EZRI_HUMAN	Ezrin OS	EZR	0.374376	0.384938	0.135223	0.947336	0.491211	0.0154505	0.693054	0.541046	0.0308356	0.110881	0.238715	0.238715		18.7332	18.5895	18.9437	19.3009	18.8855	18.8497	18.9603	18.6956	18.6403	18.5816	18.6726	18.6094	18.8467	18.6425	18.792	18.9412	18.7791	18.7295		19.4771	18.6854	19.2041	18.9612	18.4395	18.7751	18.4894	18.753	18.4159	20.0103	18.6123	18.543	18.9799	18.8991	18.8444
JAM1_HUMAN	Junctional adhesion molecule A OS	F11R	0.398435	0.387794	-0.122115	0.67574	0.402854	-0.0420101	0.0895729	0.190388	-0.342547	0.150696	0.275483	0.275483		15.6651	15.3151	15.6228	15.3672	15.6631	15.4845	15.4835	14.6984	15.3007	15.2036	15.3932	15.8502	15.5743	15.0068	15.4618	15.2854	15.5281	15.6673		15.9382	15.0794	14.8984	15.225	15.195	15.455	15.2576	15.3632	15.3603	15.2242	15.5854	15.4809	14.6452	15.2358	15.3372
THRB_HUMAN	Prothrombin OS	F2	0.161881	0.308704	-0.794639	0.165085	0.173774	0.534675	0.0650786	0.164657	0.886918	0.708173	0.538625	0.538625		13.4544	12.9968	12.3906	12.5065	11.3043	12.9522	13.2578	12.463	14.6488	12.9465	12.7894	12.6681	13.3561	12.7299	13.5197	12.7265	12.0469	12.8102		11.3423	12.979	12.4357	11.057	10.756	13.8513	12.6491	13.8908	13.4812	13.0718	13.2638	14.0405	15.5006	13.6989	12.8453
FABPL_HUMAN	Fatty acid-binding protein, liver OS	FABP1	0.420356	0.396577	-0.407195	0.43061	0.31236	-0.16002	0.12136	0.223166	-0.772963	0.186243	0.30658	0.30658		20.8981	21.2929	21.1061	22.0445	21.2968	21.447	21.084	20.7845	21.535	20.8137	21.3158	20.3179	20.991	21.0387	21.3206	21.4291	21.3063	20.8824		18.582	21.2266	21.6279	20.9974	20.442	21.6491	21.1565	21.6594	20.7693	20.9802	20.8936	20.5489	18.3035	20.4681	21.388
FABP4_HUMAN	Fatty acid-binding protein, adipocyte OS	FABP4	0.651705	0.476786	-0.0833948	0.110316	0.138101	0.2741	0.037207	0.132432	0.428531	0.743995	0.55256	0.55256		15.6965	15.8915	15.5127	15.3388	15.1302	15.6472	15.9784	15.4026	16.7128	15.8896	15.244	15.252	15.8375	15.647	16.1128	15.6142	15.1871	15.4496		16.1821	15.5979	15.5793	14.9457	15.3081	15.7346	16.4373	16.0927	15.816	16.2146	15.3402	15.592	16.2423	16.1159	16.1461
FABP5_HUMAN	Fatty acid-binding protein, epidermal OS	FABP5	0.294666	0.358407	-0.148117	0.00406013	0.0310047	0.261919	0.0181409	0.0933724	0.482115	0.586195	0.491404	0.491404		18.9775	19.0063	18.5164	19.2972	18.9791	18.9804	19.0861	19.0376	18.9949	19.136	18.3953	17.9769	19.0318	19.022	18.7557	19.2166	18.6872	18.4786		19.172	19.0945	18.472	18.6776	18.2498	18.6371	19.4084	19.4018	18.9467	19.4177	18.7554	18.8333	19.0688	19.7756	18.9825
FAAA_HUMAN	Fumarylacetoacetase OS	FAH	0.144437	0.301754	-0.252336	0.0156931	0.0521037	0.161414	0.644536	0.520988	-0.0997274	0.676812	0.525121	0.525121		13.4277	14.0048	14.6082	14.6097	15.0472	14.8773	13.7097	13.8287	14.9859	14.2157	14.6881	14.3603	13.5687	13.9168	14.7971	14.4127	14.8677	14.6188		13.1014	13.5979	14.9456	13.9312	14.2405	14.8511	13.7174	14.1582	14.8724	14.4757	14.965	14.9614	12.5229	13.869	15.1716
FAH2A_HUMAN	Fumarylacetoacetate hydrolase domain-containing protein 2A OS	FAHD2A	0.498496	0.420686	-0.197298	0.0237866	0.0642467	-0.360665	0.183431	0.27013	-0.161722	0.586132	0.491746	0.491746		14.553	14.9098	13.5005	16.2529	14.182	15.3426	14.4702	14.8009	13.47	15.3874	14.0637	14.6942	14.5116	14.8553	13.4852	15.8202	14.1228	15.0184		13.3992	14.6185	14.3208	15.2588	13.8275	15.205	13.7596	14.2992	13.4766	15.4112	13.7999	14.9031	14.0774	14.8575	13.7192
F1142_HUMAN	Protein FAM114A2 OS	FAM114A2	0.441547	0.404923	0.0739148	0.281666	0.239958	0.233253	0.0431363	0.141985	0.420513	0.339849	0.384081	0.384081		14.0878	14.1093	13.7491	14.4147	14.4585	14.05	13.9895	13.1379	13.9815	13.6743	14.1384	14.3602	14.0386	13.6236	13.8653	14.0445	14.2985	14.2051		13.9857	13.9551	14.1339	14.2154	14.072	14.157	14.294	14.3053	14.3601	14.7008	14.0063	13.8086	14.0768	14.6204	14.5231
F120A_HUMAN	Constitutive coactivator of PPAR-gamma-like protein 1 OS	FAM120A	0.353307	0.3812	0.456652	0.865892	0.468955	0.0314171	0.572026	0.490308	0.150448	0.0768558	0.210194	0.210194		15.7319	15.2762	15.5577	16.0336	16.3503	15.6929	15.3501	15.1959	15.3019	15.6002	15.0013	16.0946	15.541	15.236	15.4298	15.8169	15.6758	15.8938		18.1887	15.3367	15.6986	15.6873	15.8376	15.5843	15.6093	15.9169	15.3679	15.3935	16.0181	15.476	16.6901	15.8866	15.3745
NIBL1_HUMAN	Niban-like protein 1 OS	FAM129B	0.545477	0.438163	0.262269	0.204828	0.198908	0.475434	0.105605	0.208823	0.48188	0.103099	0.232532	0.232532		12.9414	13.2391	13.5498	13.3141	12.9904	13.2568	13.5587	13.5122	14.8245	13.4059	13.4172	13.1035	13.25	13.3756	14.1872	13.36	13.2038	13.1802		15.2829	13.8367	13.2276	13.1771	13.292	13.314	14.2659	15.0934	13.661	13.3293	13.7155	13.3444	14.5208	14.2529	13.6722
SYFA_HUMAN	Phenylalanine--tRNA ligase alpha subunit OS	FARSA	0.284477	0.355235	-0.436608	0.549767	0.357988	0.136729	0.074443	0.175652	0.398879	0.0498903	0.175036	0.175036		11.8146	12.9637	13.4645	13.4458	13.1896	13.4174	13.5096	13.5775	14.3969	13.261	13.4653	13.5363	12.6621	13.2706	13.9307	13.3534	13.3274	13.4769		10.5727	13.6347	13.7168	13.6293	13.0052	12.8429	13.7806	13.3928	13.6847	13.3978	13.4682	13.1175	12.6467	14.1208	13.9417
SYFB_HUMAN	Phenylalanine--tRNA ligase beta subunit OS	FARSB	0.301626	0.359757	-0.363108	0.629165	0.386612	0.0617609	0.152732	0.251362	0.299467	0.302031	0.364255	0.364255		14.6968	14.9987	15.2418	15.2742	14.9737	15.1763	15.222	15.2411	15.3506	14.7728	14.9679	15.1594	14.9594	15.1199	15.2962	15.0235	14.9708	15.1678		13.0974	15.3071	15.3996	15.1238	14.6436	14.7875	15.5032	15.0567	15.147	15.3191	14.9257	14.9565	14.5555	15.4289	15.4064
FAS_HUMAN	Fatty acid synthase OS	FASN	0.457497	0.407769	-0.224711	0.271017	0.23518	-0.243819	0.274614	0.329913	-0.180443	0.422205	0.426296	0.426296		16.3921	16.5438	16.3159	16.4857	17.3109	16.4609	16.8796	16.1187	16.2701	15.6264	16.5209	16.2237	16.6358	16.3312	16.293	16.0561	16.9159	16.3423		15.4295	16.342	16.4919	16.6583	16.0332	16.2712	15.5775	16.3375	16.0614	16.4704	16.6365	16.0282	16.1669	16.4715	16.45
FBRL_HUMAN	rRNA 2'-O-methyltransferase fibrillarin OS	FBL	0.678324	0.485433	-0.431208	0.799295	0.444053	-0.101115	0.20043	0.279485	-0.486184	0.618211	0.507625	0.507625		14.9529	15.6755	14.5633	16.0854	15.5541	15.8116	15.0322	15.934	15.2117	11.7821	16.0367	15.7663	14.9925	15.8048	14.8875	13.9337	15.7954	15.7889		9.97429	15.7131	15.9601	15.8045	15.6187	15.5449	15.2509	15.1089	14.1739	15.5515	15.0671	15.4439	13.834	15.5716	14.6798
FBLN5_HUMAN	Fibulin-5 OS	FBLN5	0.632341	0.469602	0.119504	0.921666	0.485392	0.0225512	0.989151	0.628317	0.00104732	0.717859	0.541643	0.541643		17.0487	17.4151	16.4834	17.3201	16.7541	17.4027	16.733	17.1782	15.9737	17.097	17.133	17.5299	16.8909	17.2966	16.2286	17.2085	16.9436	17.4663		16.1233	17.5182	17.2242	17.2081	17.2688	17.4089	17.116	16.6938	16.8241	17.0126	16.4451	18.0782	16.9592	17.1063	16.5171
FBN1_HUMAN	Fibrillin-1 OS	FBN1	0.0345056	0.232558	1.19223	0.274829	0.237019	0.312682	0.419005	0.42101	0.348913	0.275043	0.352515	0.352515		18.2544	18.3614	17.0897	17.853	17.562	17.8398	18.2953	18.7744	16.4735	18.6065	18.0944	18.9318	18.2748	18.5679	16.7816	18.2298	17.8282	18.3858		20.2716	18.9511	18.8974	18.7264	20.02	18.3549	19.218	17.7729	17.6378	18.3901	18.1337	18.7917	20.4861	18.4617	17.3378
FBN2_HUMAN	Fibrillin-2 OS	FBN2	0.0122884	0.151148	0.992933	0.0831206	0.116758	0.469654	0.452417	0.440666	0.277419	0.0526622	0.179327	0.179327		15.6847	15.3987	13.8982	14.8087	14.6073	14.2456	14.9263	15.5453	13.5628	15.5507	15.1367	14.7045	15.3055	15.472	13.7305	15.1797	14.872	14.475		17.1546	15.5531	14.728	15.8358	16.4241	15.2967	16.3052	15.0069	14.663	15.4687	15.3379	15.0708	17.1643	15.3626	14.2657
F16P1_HUMAN	Fructose-1,6-bisphosphatase 1 OS	FBP1	0.550045	0.439322	-0.224249	0.91926	0.484428	-0.011527	0.751769	0.561421	0.0571514	0.145901	0.270033	0.270033		13.1055	13.8754	14.5552	14.238	14.6159	14.5209	14.4838	13.9124	14.9773	14.1813	14.4084	14.0778	13.7946	13.8939	14.7663	14.2097	14.5122	14.2994		12.1339	14.5009	14.5743	14.5606	13.7431	14.6176	14.2918	13.826	14.5517	14	14.4154	14.3218	13.0957	14.0817	14.9841
F16P2_HUMAN	Fructose-1,6-bisphosphatase isozyme 2 OS	FBP2	0.309101	0.361659	-0.642641	0.676703	0.402857	0.0718831	0.182759	0.270278	0.379704	0.404569	0.417387	0.417387		14.9771	14.9335	15.8731	15.162	15.6708	15.4564	15.4004	14.2856	16.2932	15.3062	14.9527	14.8629	15.1888	14.6096	16.0831	15.2341	15.3117	15.1596		12.1178	15.3571	15.3589	15.1781	14.1136	15.6056	15.2541	15.4187	16.1016	14.9563	15.4066	14.8809	14.578	15.5062	16.0349
FCGBP_HUMAN	IgGFc-binding protein OS	FCGBP	0.15963	0.308598	-0.251822	0.404832	0.301738	-0.145237	0.0300494	0.117293	-0.45808	0.296262	0.36361	0.36361		22.4305	22.6772	22.6653	21.1788	22.6568	21.9154	22.7442	22.5604	21.9807	23.1289	22.5223	22.4305	22.5873	22.6188	22.323	22.1538	22.5895	22.173		21.8148	22.3801	21.9332	22.1013	22.1947	22.5105	21.8147	22.2704	22.6426	21.93	22.7348	22.1815	21.7233	21.9459	22.3944
FPPS_HUMAN	Farnesyl pyrophosphate synthase OS	FDPS	0.165191	0.310207	-0.331464	0.994575	0.503582	0.000659754	0.0180732	0.0934819	0.344881	0.231207	0.330024	0.330024		15.73	15.814	16.3798	16.0294	16.3652	15.9802	16.0758	15.8131	16.9409	15.7447	16.0363	15.4437	15.9029	15.8135	16.6603	15.887	16.2008	15.712		14.7758	15.9324	16.1407	15.9821	15.6144	15.7422	15.9539	16.0296	16.2593	16.0945	16.1574	15.6858	16.3131	16.1776	16.6209
ADX_HUMAN	Adrenodoxin, mitochondrial OS	FDX1	0.443482	0.404061	0.0884258	0.167032	0.174946	0.109847	0.361441	0.392058	0.101551	0.712192	0.540498	0.540498		16.358	15.9353	16.4577	16.0491	16.0958	16.4233	16.5492	15.9098	16.2738	15.964	16.1177	15.8594	16.4536	15.9226	16.3658	16.0065	16.1067	16.1413		16.5463	16.2014	16.2584	16.3037	15.7756	16.4418	16.4192	16.2322	16.4434	16.1977	15.9844	16.379	16.9608	15.8434	16.5713
FERM2_HUMAN	Fermitin family homolog 2 OS	FERMT2	0.72834	0.50153	-0.0680954	0.989876	0.501808	0.00172622	0.0284738	0.114113	0.326408	0.34014	0.383994	0.383994		14.3582	14.2843	13.7543	14.4891	14.2896	15.0432	15.3634	15.4155	14.3929	14.9558	14.5409	14.8807	14.8608	14.8499	14.0736	14.7225	14.4153	14.9619		14.4502	14.306	14.5878	14.7184	14.8386	14.5743	15.1035	14.2995	14.0036	15.032	14.3183	15.1374	15.466	15.0955	14.3014
FIBA_HUMAN	Fibrinogen alpha chain OS	FGA	0.158455	0.30998	0.641157	0.153451	0.166536	0.377358	0.126096	0.227103	0.919338	0.406108	0.416911	0.416911		16.4567	15.5334	14.0097	16.2309	16.0537	15.8736	16.5723	16.6046	15.1354	16.8767	15.6699	17.0829	16.5145	16.069	14.5725	16.5538	15.8618	16.4783		18.8311	16.4846	15.565	16.0592	16.1738	16.7832	16.106	16.7701	15.2073	17.1904	15.6404	17.3999	18.6553	18.6976	15.5541
FIBB_HUMAN	Fibrinogen beta chain OS	FGB	0.147248	0.299364	0.53136	0.433588	0.313707	0.12914	0.122793	0.223453	0.550732	0.508719	0.460944	0.460944		18.6855	17.904	17.8417	18.7421	16.8633	18.2222	19.0454	19.2877	18.4404	19.275	18.2182	18.8393	18.8654	18.5959	18.1411	19.0085	17.5407	18.5308		20.4622	18.6827	17.988	18.783	18.7769	19.1776	18.6416	18.5926	17.8646	19.1846	17.9786	19.1952	20.4522	18.6025	18.5067
FIBG_HUMAN	Fibrinogen gamma chain OS	FGG	0.0270124	0.214356	1.13179	0.0395579	0.0793046	0.476978	0.0399143	0.136515	0.996562	0.115333	0.242783	0.242783		17.046	15.9275	14.9896	16.6584	14.9799	16.3376	16.7026	16.6142	15.8085	17.0029	15.894	17.0234	16.8743	16.2709	15.399	16.8307	15.4369	16.6805		19.3404	17.0536	16.225	16.8343	17.3601	17.4696	16.5554	17.0889	15.8436	17.3045	16.0564	17.5055	19.4805	17.3187	16.1457
FUMH_HUMAN	Fumarate hydratase, mitochondrial OS	FH	0.396475	0.388965	-0.231413	0.0118709	0.043544	-0.425251	0.0373473	0.132036	-0.449368	0.110955	0.238382	0.238382		17.2665	17.3897	16.8656	17.0598	17.934	16.7858	17.5913	17.2284	17.1336	17.5824	17.9282	17.4992	17.4289	17.3091	16.9996	17.3211	17.9311	17.1425		16.0844	17.269	17.0462	17.6343	17.4214	17.2886	16.9219	16.7237	16.973	16.8871	17.1476	16.9276	17.055	17.2592	16.7456
FHL1_HUMAN	Four and a half LIM domains protein 1 OS	FHL1	0.843459	0.54317	0.0488545	0.279294	0.238908	0.287572	0.0558154	0.155867	0.450751	0.424283	0.427153	0.427153		18.2357	18.1509	17.7071	18.2716	18.1738	18.9106	18.3551	18.4394	17.9938	17.4371	17.9176	18.5152	18.2954	18.2952	17.8504	17.8544	18.0457	18.7129		17.4524	18.0297	18.5371	18.2905	18.4919	18.5456	19.2883	17.651	18.1723	18.6504	18.102	18.9155	18.3199	18.4447	18.0455
FHL2_HUMAN	Four and a half LIM domains protein 2 OS	FHL2	0.145462	0.301336	0.582887	0.0981922	0.128877	0.205298	0.52148	0.474073	0.182082	0.594712	0.49496	0.49496		16.4411	16.5767	15.7034	16.0846	16.355	16.0545	16.696	16.6483	15.5242	16.5447	16.4745	16.7754	16.5685	16.6125	15.6138	16.3147	16.4147	16.4149		18.7462	16.6186	16.1719	16.6892	16.9252	16.2854	16.8192	16.5943	16.0432	16.8088	16.2718	16.6335	18.0032	16.4411	15.9175
FHL3_HUMAN	Four and a half LIM domains protein 3 OS	FHL3	0.109274	0.277843	0.824977	0.0748645	0.110521	0.519143	0.180657	0.268682	0.488466	0.871437	0.587726	0.587726		14.2223	13.6101	11.7548	13.6282	13.4042	13.7941	13.6585	13.9533	11.7951	14.237	13.3503	13.7453	13.9404	13.7817	11.7749	13.9326	13.3772	13.7697		16.3719	13.7643	13.2984	14.0997	14.4549	13.5372	14.7668	13.773	13.2721	13.9961	13.6373	14.2462	15.5814	14.0342	12.8625
FIP1_HUMAN	Pre-mRNA 3'-end-processing factor FIP1 OS	FIP1L1	0.0525095	0.227618	0.510594	0.352175	0.274932	0.143044	0.541544	0.479849	-0.130424	0.783342	0.566835	0.566835		15.8736	15.8254	15.3819	16.0979	15.9702	15.7167	15.0421	15.8771	15.2617	13.928	15.7717	15.728	15.4579	15.8512	15.3218	15.013	15.871	15.7223		15.372	16.0809	16.0443	16.3349	16.4997	15.969	15.4569	15.778	15.0944	15.7634	16.1107	15.892	15.4508	15.3614	15.141
FKB10_HUMAN	Peptidyl-prolyl cis-trans isomerase FKBP10 OS	FKBP10	0.0323755	0.234246	0.415403	0.440825	0.31568	0.169534	0.0812246	0.18069	0.527928	0.389425	0.409053	0.409053		14.4616	13.4337	13.4488	14.1118	12.9068	13.281	14.2555	14.0868	13.4217	14.8165	13.8115	13.018	14.3585	13.7603	13.4352	14.4642	13.3591	13.1495		14.8971	14.2423	14.1941	14.5075	14.0884	13.0898	14.2177	14.583	13.6477	13.9027	13.4642	13.7287	15.786	14.7183	13.8847
FKB1A_HUMAN	Peptidyl-prolyl cis-trans isomerase FKBP1A OS	FKBP1A	0.437212	0.403202	-0.0705645	0.0157494	0.0520846	0.28552	0.433094	0.429414	0.108534	0.519388	0.46495	0.46495		17.3086	17.0854	17.4381	17.2404	17.3238	17.2166	17.2144	16.8488	17.7544	17.2149	17.0804	16.6948	17.2615	16.9671	17.5962	17.2276	17.2021	16.9557		17.2222	17.0912	17.2736	16.9484	17.1143	17.1371	17.8722	17.134	17.67	17.5163	17.3761	17.3548	16.811	17.2373	17.534
FKBP4_HUMAN	Peptidyl-prolyl cis-trans isomerase FKBP4 OS	FKBP4	0.229419	0.333947	0.235409	0.0347574	0.0746706	0.209819	0.0413839	0.139721	0.216266	0.0236003	0.13438	0.13438		16.7304	16.3843	16.3084	16.6813	16.6517	16.221	17.024	16.5032	16.3546	16.6468	16.5453	16.1705	16.8772	16.4437	16.3315	16.6641	16.5985	16.1958		17.7171	16.5863	16.3118	16.3806	16.6958	16.8316	16.7922	16.7581	16.5408	16.8817	16.7498	16.6471	17.2523	16.8302	16.711
FKBP5_HUMAN	Peptidyl-prolyl cis-trans isomerase FKBP5 OS	FKBP5	0.389832	0.386688	0.111352	0.269597	0.234432	0.0350214	0.0558603	0.155579	-0.167661	0.548514	0.475896	0.475896		16.4056	16.0029	15.9531	16.1474	16.2025	15.8713	16.3493	15.952	15.9029	16.0538	16.1858	15.9734	16.3774	15.9774	15.928	16.1006	16.1941	15.9223		16.972	16.1	15.8666	16.209	16.376	15.6444	16.4853	15.9918	15.975	16.1978	16.2214	15.8387	16.0053	15.937	16.0026
FKBP9_HUMAN	Peptidyl-prolyl cis-trans isomerase FKBP9 OS	FKBP9	0.385534	0.388694	0.335638	0.021654	0.0618686	0.384718	0.288135	0.339553	0.336569	0.629194	0.512203	0.512203		14.3339	14.4221	13.468	14.0147	13.9221	14.2824	14.3718	14.202	13.4606	14.6663	14.3757	14.8603	14.3529	14.312	13.4643	14.3405	14.1489	14.5713		16.3985	14.5734	13.6211	14.1135	14.2151	14.2821	15.0267	14.9468	14.0392	14.569	14.108	14.8083	15.7761	14.8714	14.1128
FLII_HUMAN	Protein flightless-1 homolog OS	FLII	0.0564227	0.224777	-0.495233	0.891305	0.476877	0.0331782	0.738101	0.558764	-0.0783969	0.831798	0.575903	0.575903		13.8464	13.9246	14.7538	14.0214	13.8101	14.5165	13.9861	14.5343	15.1795	13.7224	14.6356	13.9219	13.9163	14.2294	14.9667	13.8719	14.2228	14.2192		12.6494	14.0138	14.0073	13.6752	14.128	13.9811	14.0604	14.7889	13.9273	13.8165	14.4366	14.5957	14.2007	13.8571	13.9253
FLNB_HUMAN	Filamin-B OS	FLNB	0.460484	0.408213	0.148571	0.707414	0.412086	0.0228361	0.880816	0.599777	-0.0277757	0.489873	0.452525	0.452525		18.1119	18.1532	18.4712	18.0358	18.0671	18.0796	18.5904	18.1731	18.0948	18.2703	18.2505	18.4493	18.3512	18.1631	18.283	18.153	18.1588	18.2644		19.4103	18.0585	18.292	18.162	17.9894	18.3529	18.1819	18.264	18.3184	18.1207	18.4025	18.2232	19.1931	17.926	18.1449
FLOT2_HUMAN	Flotillin-2 OS	FLOT2	0.246007	0.340465	0.461475	0.0249541	0.0646958	-0.374037	0.205436	0.283826	-0.506021	0.483125	0.449078	0.449078		14.4622	14.4843	14.0227	14.9879	14.6862	14.1525	14.1832	14.2968	13.4549	14.0219	14.3508	15.2799	14.3227	14.3906	13.7388	14.5049	14.5185	14.7162		15.9664	14.0633	14.8224	14.5968	15.3462	14.1654	14.2378	13.6175	13.7075	13.8904	14.1692	14.3252	15.4382	13.122	13.3648
FINC_HUMAN	Fibronectin OS	FN1	0.104033	0.276671	0.606536	0.332051	0.263882	-0.188619	0.498131	0.461232	0.158304	0.35161	0.389763	0.389763		18.7087	18.3959	17.351	18.0271	17.6813	18.0008	18.5532	18.5361	17.139	18.5289	18.2615	18.4773	18.6309	18.466	17.245	18.278	17.9714	18.2391		20.4025	18.5363	17.9047	18.5578	19.1025	17.9659	18.1877	17.5656	17.5263	18.1271	17.8961	18.3959	19.8462	18.5529	17.3399
FBP1L_HUMAN	Formin-binding protein 1-like OS	FNBP1L	0.387431	0.387431	-0.412872	0.538367	0.353028	0.173146	0.942282	0.613389	0.020883	0.795889	0.568414	0.568414		12.7534	12.4452	13.6164	12.061	12.4983	12.5562	12.9352	12.8868	14.5947	13.2897	12.922	12.6488	12.8443	12.666	14.1056	12.6754	12.7101	12.6025		10.6547	12.704	12.9952	12.4715	12.9091	13.392	12.6339	13.4994	13.5764	12.2372	13.5973	13.0984	11.9461	12.9257	13.3635
FSCN1_HUMAN	Fascin OS	FSCN1	0.387863	0.38747	0.0810859	0.627467	0.385851	-0.0494738	0.162951	0.258848	0.188437	0.789395	0.568845	0.568845		15.9097	16.2202	15.3423	15.7396	15.7429	15.4748	16.1873	16.2757	15.8548	16.3555	15.3397	15.3604	16.0485	16.248	15.5985	16.0475	15.5413	15.4176		16.3693	16.1055	15.7962	15.8696	15.7965	15.451	16.3465	15.9861	15.475	15.7883	15.41	15.5986	16.7551	16.5316	15.6331
FRIH_HUMAN	Ferritin heavy chain OS	FTH1	0.0289664	0.21758	0.548442	0.639753	0.389697	-0.0962016	0.7425	0.558871	0.138626	0.897711	0.596565	0.596565		14.5329	14.9945	14.7068	15.1307	15.2141	14.8487	14.6621	14.9721	14.0643	14.73	14.8837	15.3409	14.5975	14.9833	14.3856	14.9304	15.0489	15.0948		14.9466	15.0821	15.178	15.2332	16.3739	15.5174	15.1858	14.5401	14.7832	14.3632	14.7506	14.8404	16.383	15.1572	15.0272
FUBP1_HUMAN	Far upstream element-binding protein 1 OS	FUBP1	0.0324142	0.232814	0.433964	0.491632	0.33466	0.0599224	0.489411	0.454762	0.1184	0.157484	0.281473	0.281473		17.5052	17.6836	17.1975	17.6267	17.9083	17.392	18.1211	17.5287	17.2336	17.6967	17.6342	17.5264	17.8132	17.6061	17.2155	17.6617	17.7713	17.4592		18.9324	17.8477	17.7102	17.8752	18.1819	17.5833	17.997	17.7382	17.255	17.9775	17.5251	17.3937	18.4653	18.1041	17.3573
FUBP3_HUMAN	Far upstream element-binding protein 3 OS	FUBP3	0.0414151	0.222691	0.633006	0.738995	0.422858	-0.0418928	0.781263	0.57086	0.0661789	0.0696565	0.200503	0.200503		13.2481	13.1671	12.599	13.3986	13.4404	12.9506	13.3752	12.8664	12.6734	13.0524	13.0931	13.0538	13.3117	13.0167	12.6362	13.2255	13.2668	13.0022		15.0398	13.3676	13.279	13.4407	13.8978	13.2321	13.1302	13.2352	12.4276	13.6055	12.8629	12.9464	14.1467	13.5789	12.7826
FUCO_HUMAN	Tissue alpha-L-fucosidase OS	FUCA1	0.235529	0.333948	-0.287915	0.232264	0.213459	-0.300797	0.311548	0.358297	-0.324129	0.845157	0.578996	0.578996		16.956	17.5779	17.317	17.4978	16.0982	17.6337	17.5545	17.5397	19.3354	17.5709	17.197	17.1697	17.2553	17.5588	18.3262	17.5344	16.6476	17.4017		16.633	17.3846	17.1996	17.2943	16.9813	17.5036	17.3657	16.8142	17.9914	17.4106	15.5617	17.7754	16.5572	16.5572	17.4825
FUS_HUMAN	RNA-binding protein FUS OS	FUS	0.00609575	0.124963	0.524366	0.0183032	0.0565245	0.222603	0.432017	0.429563	0.15736	0.0246166	0.133596	0.133596		18.5759	18.8349	18.7974	19.2439	19.1472	18.7366	18.7394	18.628	17.4186	18.9169	18.59	18.5247	18.6577	18.7315	18.108	19.0804	18.8686	18.6307		18.8265	19.0832	19.081	19.7316	19.4771	19.0237	19.1883	18.9657	18.3007	19.1953	19.0236	18.739	18.6728	19.1422	18.9279
FXR1_HUMAN	Fragile X mental retardation syndrome-related protein 1 OS	FXR1	0.250616	0.341559	0.240437	0.225206	0.209494	0.208155	0.173868	0.263436	0.191868	0.514028	0.462937	0.462937		13.7745	13.9101	13.6856	14.2181	13.2616	13.6022	14.3611	14.1491	14.3106	14.1589	14.1934	14.1905	14.0678	14.0296	13.9981	14.1885	13.7275	13.8963		15.1722	14.1359	13.8066	14.3348	14.0194	13.8814	14.9726	14.0717	13.8316	14.4512	13.8075	14.022	14.612	14.4196	14.0602
G3BP1_HUMAN	Ras GTPase-activating protein-binding protein 1 OS	G3BP1	0.752274	0.509455	-0.0691661	0.456653	0.322072	0.132907	0.013166	0.0842947	0.482643	0.0105145	0.102394	0.102394		14.5133	14.6617	14.7508	15.2728	14.0763	14.7919	14.9275	14.5034	15.3506	14.2918	14.8879	14.5302	14.7204	14.5826	15.0507	14.7823	14.4821	14.661		13.6843	14.917	14.8392	14.898	14.6394	14.8863	14.2053	15.0922	15.0017	15.2595	14.8882	14.6297	14.7943	15.3203	15.295
G3BP2_HUMAN	Ras GTPase-activating protein-binding protein 2 OS	G3BP2	0.142842	0.304235	0.253681	0.283993	0.24072	0.230308	0.139125	0.236378	0.250508	0.343879	0.385293	0.385293		15.6846	15.2246	15.4606	15.4097	15.3684	15.1959	15.6251	14.5072	15.3937	14.5905	15.3494	15.2334	15.6548	14.8659	15.4271	15.0001	15.3589	15.2146		16.2155	15.54	15.3202	15.4685	15.2134	15.286	15.2831	15.7995	15.4924	15.615	15.3241	15.3893	16.1959	15.6519	15.341
G6PD_HUMAN	Glucose-6-phosphate 1-dehydrogenase OS	G6PD	0.0696672	0.240535	-0.459572	0.694168	0.409481	0.0476269	0.0527523	0.153861	0.446537	0.0269501	0.13632	0.13632		15.1151	14.8828	14.6987	14.8906	14.7792	14.9425	15.2815	15.1073	15.016	15.2304	14.5094	14.2396	15.1983	14.995	14.8573	15.0605	14.6443	14.5911		13.8128	14.7726	14.4998	14.4764	14.5853	14.4422	15.0489	15.2086	14.5588	15.5242	14.7987	14.493	14.8336	15.4519	15.3749
GALE_HUMAN	UDP-glucose 4-epimerase OS	GALE	0.213433	0.326116	-0.272689	0.751327	0.427295	-0.0293015	0.522336	0.47403	0.140774	0.7332	0.548846	0.548846		15.575	15.9154	16.5611	16.2919	16.6806	16.1172	16.0656	15.4755	17.1782	15.9008	16.1531	15.6335	15.8203	15.6955	16.8696	16.0964	16.4168	15.8753		15.5049	16.1193	16.0994	15.9208	15.616	15.8773	15.7269	15.9964	16.5613	16.2152	16.2581	15.8403	15.1301	16.0682	16.6736
GALM_HUMAN	Aldose 1-epimerase OS	GALM	0.723623	0.49933	-0.182251	0.260856	0.228011	0.184299	0.101226	0.205187	-0.391339	0.630655	0.511793	0.511793		16.0677	17.0861	15.8303	15.6652	15.2038	15.7778	16.3087	16.5529	16.1298	15.949	16.1254	14.5274	16.1882	16.8195	15.9801	15.8071	15.6646	15.1526		13.6465	17.1372	16.0041	15.7966	15.9665	15.9676	16.0725	16.776	15.7415	16.2345	16.1556	15.7377	15.2772	15.8223	15.661
GALT7_HUMAN	N-acetylgalactosaminyltransferase 7 OS	GALNT7	0.163525	0.30944	-1.20007	0.251684	0.223011	0.193707	0.907626	0.605854	-0.0207148	0.711785	0.540583	0.540583		14.2077	14.5449	15.0483	14.1831	14.6983	14.5097	14.2184	14.2889	15.412	14.6946	14.5054	14.9129	14.2131	14.4169	15.2301	14.4389	14.6019	14.7113		9.46527	14.2374	14.2538	14.6924	13.651	14.1119	14.3534	14.7505	15.1504	14.4003	15.4697	14.65	13.6008	14.7571	14.9745
GANAB_HUMAN	Neutral alpha-glucosidase AB OS	GANAB	0.955322	0.579554	0.00737122	0.194229	0.193309	-0.0837837	0.120948	0.22319	-0.294553	0.386019	0.406706	0.406706		18.4075	18.619	18.0609	18.5574	18.7349	18.4594	18.661	18.4875	17.8364	18.8929	18.6704	18.5394	18.5343	18.5533	17.9487	18.7251	18.7026	18.4994		18.2048	18.4108	18.5177	18.6083	18.7028	18.5631	18.6704	18.4598	17.9246	18.4657	18.5151	18.4251	18.592	18.382	18.0514
G3P1_STAEQ	Glyceraldehyde-3-phosphate dehydrogenase 1 OS	gapA1	0.483007	0.413645	0.159932	0.231976	0.213428	-0.0892477	0.0618052	0.161834	0.226603	0.250496	0.344805	0.344805		18.2499	18.5382	18.1638	18.8054	18.5311	18.1171	18.6612	18.0766	18.4834	18.3494	18.0609	18.4546	18.4556	18.3074	18.3236	18.5774	18.296	18.2859		19.5545	18.3314	18.6736	18.3629	17.9594	18.3235	18.2783	18.3925	18.1089	18.723	18.1317	18.0759	18.9052	18.6114	18.6149
G3P_HUMAN	Glyceraldehyde-3-phosphate dehydrogenase OS	GAPDH	0.437739	0.402933	-0.131981	0.208938	0.201271	-0.147834	0.274944	0.329556	0.183079	0.0310152	0.144276	0.144276		19.0376	19.1692	18.8864	19.7311	19.2486	19.0592	19.557	19.1059	19.0808	19.032	18.9035	18.6209	19.2973	19.1375	18.9836	19.3815	19.076	18.8401		18.6564	19.1642	19.3693	19.1034	18.6489	18.9819	18.7496	19.1324	19.1923	19.1963	18.8486	18.7099	18.8188	19.516	19.5895
SYG_HUMAN	Glycine--tRNA ligase OS	GARS	0.246134	0.339685	-0.838525	0.387792	0.293464	0.0636938	0.0119431	0.0830479	0.296066	0.371896	0.401155	0.401155		14.5849	14.6122	14.9695	15.0802	15.3389	14.8442	14.8541	14.5498	15.262	14.8631	14.7315	14.4005	14.7195	14.581	15.1157	14.9716	15.0352	14.6223		10.7018	14.6007	14.6947	14.7088	14.8615	14.4468	14.7958	14.8758	15.0435	15.1997	14.9587	14.5542	14.7308	15.0918	15.2456
PUR2_HUMAN	Trifunctional purine biosynthetic protein adenosine-3 OS	GART	0.473378	0.411852	0.0820193	0.0676608	0.107034	-0.199245	0.902517	0.605136	0.0150106	0.47146	0.445387	0.445387		15.3907	15.4446	15.5131	16.0346	16.2305	15.3716	15.5627	15.2421	15.449	15.4383	15.9045	15.5696	15.4767	15.3434	15.4811	15.7364	16.0675	15.4706		15.4421	15.7078	15.7076	15.6932	15.7496	15.7674	15.3943	15.187	15.4538	15.4282	15.4936	15.4233	15.8091	15.4527	15.6858
VTDB_HUMAN	Vitamin D-binding protein OS	GC	0.209348	0.328546	-0.40233	0.400478	0.299556	-0.313606	0.137188	0.235371	-0.296643	0.105834	0.236143	0.236143		17.6464	16.6746	16.8027	15.897	16.5118	16.6688	17.3194	16.3733	16.8955	16.2217	17.2768	17.0097	17.4829	16.5239	16.8491	16.0594	16.8943	16.8393		16.1765	16.7389	16.2416	15.9137	15.8999	17.2642	15.5944	16.3022	16.6132	16.3951	16.5745	17.2878	17.4045	16.3887	16.5679
GCC2_HUMAN	GRIP and coiled-coil domain-containing protein 2 OS	GCC2	0.359464	0.381567	0.157991	0.227053	0.210281	-0.101723	0.0746328	0.175705	-0.438622	0.630392	0.512378	0.512378		13.86	13.9387	13.7048	13.289	14.6088	13.3578	14.0499	13.634	13.414	14.2909	14.0204	14.0241	13.955	13.7863	13.5594	13.7899	14.3146	13.6909		14.7785	13.6136	13.4452	14.1431	14.2051	13.8587	13.5612	13.726	13.6717	13.7707	14.2975	13.4588	14.2207	13.2789	13.3782
GSH1_HUMAN	Glutamate--cysteine ligase catalytic subunit OS	GCLC	0.658365	0.477752	-0.254493	0.483235	0.331361	-0.808384	0.804337	0.579652	-0.103737	0.629966	0.512431	0.512431		14.3518	14.2833	14.1791	14.7687	14.5444	14.6726	14.1759	14.5104	13.0918	14.8302	14.6569	13.9971	14.2638	14.3968	13.6354	14.7995	14.6007	14.3348		11.4622	14.7145	14.5922	14.5186	14.4145	14.8021	14.7805	14.5851	14.0313	14.9698	8.46444	14.3496	12.4072	14.7237	14.5451
GCN1L_HUMAN	Translational activator GCN1 OS	GCN1L1	0.0942831	0.26583	-0.41409	0.612276	0.382958	-0.108739	0.819059	0.584247	0.0399381	0.12577	0.252509	0.252509		13.3717	13.4402	13.6222	13.7255	13.9428	13.6452	13.5979	12.9774	13.9497	12.1221	13.5421	13.7527	13.4848	13.2088	13.786	12.9238	13.7425	13.699		12.6759	13.2811	13.2824	13.0917	13.4242	12.6049	13.5624	13.3358	13.2541	13.5967	13.3676	13.0757	13.5116	13.8017	13.2975
GDIA_HUMAN	Rab GDP dissociation inhibitor alpha OS	GDI1	0.28617	0.355544	-0.452528	0.164458	0.173331	0.081602	0.456103	0.442205	-0.196282	0.250532	0.3444	0.3444		15.2601	15.6694	15.2045	15.7629	15.5686	15.3608	15.7202	15.2489	15.927	15.8231	15.4555	15.2856	15.4901	15.4592	15.5658	15.793	15.512	15.3232		13.1722	15.435	15.4602	15.5644	15.2655	15.531	15.7451	15.5153	15.6399	15.7717	15.4458	15.5151	14.1121	15.3873	15.5593
GDIB_HUMAN	Rab GDP dissociation inhibitor beta OS	GDI2	0.105572	0.277763	-0.276763	0.634175	0.387705	0.0222144	0.145469	0.242833	0.141846	0.388614	0.408614	0.408614		17.6326	17.8793	18.2351	18.3137	17.9466	18.0019	18.3927	17.9699	18.4239	17.9878	17.8727	17.6042	18.0126	17.9246	18.3295	18.1508	17.9097	17.803		17.1764	18.0258	18.2334	17.8348	17.4296	17.7697	18.0638	18.1158	18.2074	18.106	17.9771	17.7934	17.7768	18.1931	18.418
EFGM_HUMAN	Elongation factor G, mitochondrial OS	GFM1	0.3851	0.389054	-0.565576	0.118186	0.143462	-0.151806	0.420916	0.422525	0.0800034	0.266983	0.349493	0.349493		13.8547	14.4255	14.4405	14.3909	14.5476	14.4446	14.4447	14.2483	14.7088	14.3189	14.7656	14.3274	14.1497	14.3369	14.5747	14.3549	14.6566	14.386		10.6449	14.4898	14.3593	14.7056	14.6893	14.1765	14.2081	14.2846	14.5605	14.1589	14.1646	14.1712	13.8253	14.5262	14.8625
GFPT1_HUMAN	Glutamine--fructose-6-phosphate aminotransferase [isomerizing] 1 OS	GFPT1	0.172886	0.31272	-0.584025	0.285129	0.24144	0.111023	0.46498	0.445058	0.234259	0.132796	0.2572	0.2572		16.9447	17.1998	17.9807	17.327	17.496	17.3402	17.2675	16.7928	18.4266	16.7216	17.1402	17.0686	17.1061	16.9963	18.2036	17.0243	17.3181	17.2044		15.0249	17.3731	17.1804	17.1367	16.582	17.0516	17.0504	17.3262	18.1029	17.4457	17.4763	17.1174	16.1539	17.6388	17.9892
GIMA1_HUMAN	GTPase IMAP family member 1 OS	GIMAP1	0.315479	0.363928	0.487452	0.11949	0.144212	0.232715	0.796701	0.577319	-0.0861695	0.0436736	0.16195	0.16195		12.9622	12.775	12.2103	14.0042	12.7	13.1596	12.9947	13.2262	12.5936	14.0192	13.398	14.4042	12.9784	13.0006	12.4019	14.0117	13.049	13.7819		14.786	12.7239	13.6534	13.6003	14.307	13.0778	13.6527	13.1043	12.927	13.9557	13.2488	13.7315	13.48	13.2919	13.0471
AGAL_HUMAN	Alpha-galactosidase A OS	GLA	0.0967832	0.266764	0.488251	0.434831	0.313795	-0.115311	0.0507578	0.150979	-0.75292	0.11874	0.246468	0.246468		16.3051	17.3456	15.5682	16.4314	16.9764	16.9698	16.4381	17.2481	16.2298	15.6874	17.2848	16.8707	16.3716	17.2969	15.899	16.0594	17.1306	16.9202		16.1838	17.2335	16.7661	17.3943	17.4013	17.6284	16.3532	17.0372	15.6737	16.3684	16.4972	17.0561	16.587	15.8065	15.5696
GSLG1_HUMAN	Golgi apparatus protein 1 OS	GLG1	0.73955	0.505009	-0.040539	0.916831	0.483755	0.00997971	0.910798	0.606814	-0.00870769	0.108705	0.237465	0.237465		16.0207	16.3592	16.1141	15.9532	16.2823	15.9499	16.0052	16.3014	16.2047	16.1059	16.2304	16.3976	16.013	16.3303	16.1594	16.0296	16.2563	16.1738		16.4886	16.0573	16.1018	16.0865	15.9989	15.986	15.9453	15.9814	16.4229	16.1131	16.4576	16.1019	16.2359	16.0907	16.2309
LGUL_HUMAN	Lactoylglutathione lyase OS	GLO1	0.7637	0.515066	-0.0337482	0.0990735	0.129629	-0.193624	0.0709213	0.17318	-0.278826	0.292721	0.362681	0.362681		16.1752	15.8453	16.0634	16.0037	16.3912	15.9902	16.8269	15.9161	16.2066	16.116	15.9273	16.6028	16.5011	15.8807	16.135	16.0599	16.1593	16.2965		16.8766	16.0645	15.885	16.0076	15.9203	16.076	15.8734	15.8831	15.9665	16.0123	16.1084	16.0269	15.8957	15.9057	15.9556
GLOD4_HUMAN	Glyoxalase domain-containing protein 4 OS	GLOD4	0.337966	0.374503	-0.264017	0.386287	0.293118	-0.0636139	0.824632	0.584648	-0.0355065	0.302235	0.364079	0.364079		16.4243	16.3976	16.8041	16.6522	16.7308	16.4145	16.7964	16.0552	17.0379	16.3373	16.3898	16.1784	16.6103	16.2264	16.921	16.4948	16.5603	16.2965		15.2314	16.534	16.9343	16.2757	16.098	16.4518	16.3601	16.4295	16.8165	16.3448	16.4236	16.3531	15.8779	16.5295	16.935
GLRX3_HUMAN	Glutaredoxin-3 OS	GLRX3	0.432809	0.401399	-0.281247	0.753765	0.427812	-0.0359748	0.392648	0.406188	-0.177617	0.681992	0.527961	0.527961		16.353	16.7699	16.4065	16.9218	16.9288	16.4989	16.696	16.3209	15.8043	16.6113	16.7515	15.8192	16.5245	16.5454	16.1054	16.7665	16.8401	16.1591		14.8719	16.4697	16.6538	16.3921	16.2479	16.6181	16.8487	16.5348	16.0244	16.6563	16.3709	16.2901	15.7273	16.4002	16.4878
GLRX5_HUMAN	Glutaredoxin-related protein 5, mitochondrial OS	GLRX5	0.0172701	0.180785	-0.784979	0.0883496	0.121066	-0.406877	0.978682	0.626595	-0.0068424	0.00113604	0.0369924	0.0369924		13.0929	13.4693	13.7561	13.4619	13.1562	13.8948	12.106	13.3673	15.4206	12.7535	13.3298	12.8236	12.5995	13.4183	14.5884	13.1077	13.243	13.3592		11.1291	13.2173	13.3872	12.0144	13.081	12.7771	13.1486	12.883	14.0197	12.5412	12.5459	12.7364	11.8919	12.8796	14.2234
GLSK_HUMAN	Glutaminase kidney isoform, mitochondrial OS	GLS	0.00420445	0.118205	-0.219258	0.00064834	0.0155602	-0.437809	0.0181979	0.0932087	-0.552728	0.0204801	0.127786	0.127786		15.4552	15.7012	15.8501	15.9307	16.0699	15.6019	16.2628	15.3085	15.9989	16.0666	15.7228	16.4154	15.859	15.5048	15.9245	15.9986	15.8964	16.0087		15.6448	15.4204	15.5294	15.8648	15.6712	15.7459	15.3347	15.0098	15.6069	15.793	15.3458	15.4748	14.8325	14.9486	15.3795
DHE3_HUMAN	Glutamate dehydrogenase 1, mitochondrial OS	GLUD1	0.265604	0.348009	-0.125629	0.0701357	0.108099	-0.207598	0.00136523	0.0367561	-0.256898	0.00920655	0.100981	0.100981		18.4991	18.9681	18.7465	18.4686	18.8149	18.709	19.1498	18.7091	18.9943	18.8818	18.788	19.3733	18.8244	18.8386	18.8704	18.6752	18.8014	19.0412		18.3714	18.685	18.6493	18.825	18.9794	18.7874	18.9392	18.4877	18.8883	18.3543	18.5342	18.6021	18.6405	18.5242	18.5893
GMDS_HUMAN	GDP-mannose 4,6 dehydratase OS	GMDS	0.554106	0.44042	-0.0967268	0.0986753	0.129309	-0.201407	0.270496	0.327213	-0.219906	0.999487	0.627767	0.627767		17.233	17.7569	17.3317	17.1321	18.1871	17.1336	17.2272	17.2481	17.5694	17.4901	18.0346	17.2505	17.2301	17.5025	17.4506	17.3111	18.1109	17.1921		16.6549	17.495	17.5766	17.5947	17.5573	17.3383	16.6494	17.2313	17.4522	17.3492	17.7556	17.1509	17.6854	17.3189	17.3579
GMFG_HUMAN	Glia maturation factor gamma OS	GMFG	0.228573	0.333209	0.304729	0.0478136	0.087502	0.167872	0.914401	0.607671	0.0180722	0.816833	0.572003	0.572003		16.3967	16.0657	16.2522	16.8561	16.0621	16.0406	16.3172	16.0753	15.8418	16.5114	15.5249	15.3291	16.3569	16.0705	16.047	16.6838	15.7935	15.6848		17.5124	16.1311	16.5939	16.1915	16.1086	15.9274	16.691	16.1657	16.0466	16.8643	16.1671	15.709	16.0728	16.1464	16.2984
GMPPA_HUMAN	Mannose-1-phosphate guanyltransferase alpha OS	GMPPA	0.812351	0.531132	-0.122831	0.133427	0.152488	-0.518962	0.49903	0.461251	0.206831	0.697662	0.533355	0.533355		12.701	13.0236	13.7271	13.7567	14.1486	13.4915	12.8527	13.0482	14.8285	12.5227	13.0578	12.5159	12.7769	13.0359	14.2778	13.1397	13.6032	13.0037		14.6035	12.8979	13.7168	12.718	11.7797	13.3843	10.9164	13.0148	13.7928	12.5971	13.251	13.1511	11.9374	13.3966	13.8541
GMPR2_HUMAN;GUAC_VIBF1;GUAC_VIBFM	GMP reductase 2 OS	GMPR2	0.615205	0.463169	-0.220421	0.0124038	0.0443371	0.324401	0.0272203	0.112525	0.428018	0.000219058	0.0175584	0.0175584		15.5472	15.4925	15.5268	15.4709	15.3994	15.5903	16.0144	15.5592	15.6642	15.5099	15.5471	15.1946	15.7808	15.5258	15.5955	15.4904	15.4732	15.3925		13.5618	15.6723	15.6922	15.3564	15.6541	15.9988	15.7415	15.8827	16.0898	15.7174	16.0029	15.7703	15.5471	15.9457	16.2136
GUAA_HUMAN	GMP synthase [glutamine-hydrolyzing] OS	GMPS	0.245516	0.340744	-0.23647	0.322985	0.260872	0.161271	0.02821	0.113925	0.407923	0.322858	0.374214	0.374214		14.8013	14.689	15.2176	15.3696	14.8252	15.0163	14.8986	15.0324	15.7352	15.1028	14.9203	14.5735	14.85	14.8607	15.4764	15.2362	14.8728	14.7949		13.8608	15.1405	15.0868	14.9255	14.8765	14.7821	15.7029	15.0854	15.3155	15.2649	14.8698	14.8201	15.592	15.3078	15.3615
GNA11_HUMAN	Guanine nucleotide-binding protein subunit alpha-11 OS	GNA11	0.911691	0.568147	0.0197106	0.757916	0.42872	0.0599322	0.567337	0.489485	-0.117875	0.223499	0.325714	0.325714		15.1793	15.7574	15.5975	15.2672	15.9767	15.3022	15.9721	15.3634	15.5696	15.5333	15.6335	16.7019	15.5757	15.5604	15.5836	15.4002	15.8051	16.0021		16.1442	15.5295	15.2524	15.7288	15.9363	15.4542	15.6452	15.3731	16.4732	15.4507	15.794	15.5505	16.256	15.5105	15.419
GNA13_HUMAN	Guanine nucleotide-binding protein subunit alpha-13 OS	GNA13	0.333341	0.372313	0.398693	0.193526	0.193296	-0.172834	0.220153	0.290403	-0.315722	0.581834	0.491704	0.491704		15.0991	15.3551	14.6469	15.1359	15.2715	14.9173	15.2495	15.2664	15.1369	15.9353	15.4014	15.8531	15.1743	15.3107	14.8919	15.5356	15.3364	15.3852		17.2854	14.9753	15.2585	15.3123	15.9264	15.2685	15.3361	15.1166	14.8466	14.8885	15.0331	15.3762	15.8632	14.9672	14.7332
GNAI2_HUMAN;GNAS2_HUMAN	Guanine nucleotide-binding protein G(i) subunit alpha-2 OS	GNAI2	0.282224	0.355581	0.237888	0.563105	0.363853	-0.0611979	0.461906	0.443734	-0.102315	0.121643	0.247563	0.247563		16.8606	16.937	16.3856	16.9797	16.6561	16.7162	16.9285	16.9111	16.8023	16.664	17.0114	17.494	16.8945	16.9241	16.5939	16.8219	16.8338	17.1051		17.7752	16.7615	17.0632	16.8604	17.4168	16.7234	17.2849	16.7271	16.5804	16.6326	16.5438	17.0372	17.3062	16.902	16.5128
GNAS1_HUMAN	Guanine nucleotide-binding protein G(s) subunit alpha isoforms XLas OS	GNAS	0.171386	0.312303	0.281815	0.418649	0.307131	0.18629	0.447366	0.436556	0.161117	0.194966	0.310634	0.310634		14.1396	14.2374	14.0467	14.7111	14.4698	14.7266	14.4602	14.5194	14.8862	14.3652	14.6813	15.2153	14.2999	14.3784	14.4665	14.5381	14.5755	14.971		14.7379	14.5194	15.022	14.6939	15.4032	14.5439	15.4817	14.5986	14.5719	14.5683	14.4118	14.7148	15.3496	14.3834	14.5517
GBB2_HUMAN	Guanine nucleotide-binding protein G(I)/G(S)/G(T) subunit beta-2 OS	GNB2	0.636771	0.471469	0.0550979	0.0436072	0.0836302	0.2419	0.907103	0.606275	0.0190088	0.0747987	0.206738	0.206738		17.6451	17.4741	17.5443	17.5509	17.0511	17.6223	17.4724	17.5608	17.8572	17.4091	17.4893	17.6147	17.5588	17.5175	17.7007	17.48	17.2702	17.6185		17.9558	17.6399	17.4656	17.3452	17.6023	17.4675	18.1846	17.4797	17.9894	17.5979	17.5081	17.8374	16.9568	17.6329	17.5949
GBLP_HUMAN	Guanine nucleotide-binding protein subunit beta-2-like 1 OS	GNB2L1	0.0724411	0.241634	0.15239	0.0311479	0.0699578	-0.139057	0.710216	0.548732	0.0573385	0.802589	0.569297	0.569297		18.9405	19.2723	19.2031	19.2498	19.404	19.0195	19.3832	19.2385	19.0401	19.3678	19.5668	19.3311	19.1618	19.2554	19.1216	19.3088	19.4854	19.1753		19.5438	19.2307	19.1384	19.5153	19.5311	19.4634	19.0953	19.0871	19.0104	19.3209	19.1599	19.0004	19.8594	19.4154	19.157
GLCNE_HUMAN	Bifunctional UDP-N-acetylglucosamine 2-epimerase/N-acetylmannosamine kinase OS	GNE	0.754562	0.510302	-0.116065	0.701983	0.41063	0.0590256	0.849486	0.591878	0.0610257	0.507102	0.460279	0.460279		13.3527	13.5721	14.5491	13.3966	14.4908	13.3011	13.7007	13.0192	14.9846	12.9611	13.4747	13.1892	13.5267	13.2957	14.7668	13.1788	13.9828	13.2451		14.6206	13.6724	14.0096	13.4927	12.7406	12.7637	13.2715	13.8996	14.5673	13.5852	13.9135	13.113	12.2916	13.7073	14.3491
GBG12_HUMAN	Guanine nucleotide-binding protein G(I)/G(S)/G(O) subunit gamma-12 OS	GNG12	0.687526	0.489173	0.0303842	0.413432	0.30517	0.0799939	0.737667	0.558839	-0.0304704	0.221106	0.324954	0.324954		16.2574	16.2585	16.1065	16.3382	15.9675	16.3988	16.4247	16.4701	16.4547	16.5692	16.7063	16.6931	16.3411	16.3643	16.2806	16.4537	16.3369	16.546		16.0671	16.424	16.2475	16.6243	16.3786	16.7633	16.7183	16.2782	16.6251	16.4451	16.2467	16.489	16.3268	16.3903	16.4278
GOGA2_HUMAN	Golgin subfamily A member 2 OS	GOLGA2	0.0834941	0.251248	0.324205	0.718264	0.414098	-0.0492347	0.382028	0.403145	-0.189372	0.416647	0.422732	0.422732		15.5476	14.9478	14.6949	14.7615	15.3911	14.3636	15.0443	14.8777	14.4628	15.534	15.2055	15.222	15.2959	14.9127	14.5788	15.1477	15.2983	14.7928		16.347	15.0121	14.7071	15.3782	15.396	15.1313	14.7481	14.9557	14.8436	14.9127	15.2013	15.0695	15.8364	14.7557	14.4531
GOGA3_HUMAN	Golgin subfamily A member 3 OS	GOLGA3	0.740106	0.505038	0.0428493	0.286688	0.241785	0.113197	0.918118	0.608985	0.0072656	0.703031	0.535888	0.535888		14.5814	14.7066	14.7446	14.4005	14.8282	15.162	14.7085	14.7916	14.2167	14.7381	14.5019	14.7952	14.6449	14.7491	14.4806	14.5693	14.6651	14.9786		15.0902	14.3995	14.5172	14.9023	14.5132	14.9223	14.372	14.7234	14.7138	14.9472	14.9108	15.0996	14.397	14.7049	14.7453
GOGA4_HUMAN	Golgin subfamily A member 4 OS	GOLGA4	0.0263676	0.214427	0.411006	0.842029	0.460185	-0.056232	0.633055	0.518897	0.0812467	0.64501	0.51581	0.51581		13.9523	13.4021	14.4404	14.466	13.5119	13.9362	13.5881	13.9606	13.1772	14.2731	12.8635	12.9967	13.7702	13.6813	13.8088	14.3695	13.1877	13.4665		14.5243	13.5771	14.1908	14.5644	13.8524	14.0413	13.3724	14.0163	13.359	13.4645	14.1129	13.6217	13.8889	13.2249	14.2707
GOGB1_HUMAN	Golgin subfamily B member 1 OS	GOLGB1	0.919843	0.570337	0.032553	0.351374	0.274562	0.0937994	0.337685	0.374413	-0.0879681	0.125844	0.252172	0.252172		14.4185	13.9506	14.1617	13.8625	14.324	13.991	14.0418	13.9664	14.5888	14.1677	14.1425	14.1611	14.2302	13.9585	14.3753	14.0151	14.2333	14.076		15.7902	13.8106	13.9523	13.7519	13.9914	13.7872	14.7423	14.0157	14.4956	13.8733	14.277	14.0471	14.4252	13.8188	14.0135
GOLM1_HUMAN	Golgi membrane protein 1 OS	GOLM1	0.0168263	0.178033	-0.661332	0.900933	0.478977	0.0140905	0.190869	0.271562	0.264473	0.966673	0.61758	0.61758		16.1049	15.9047	16.8246	15.6484	16.6357	16.3334	15.8069	15.6891	17.0085	16.0741	15.9068	16.135	15.9559	15.7969	16.9165	15.8613	16.2713	16.2342		14.9797	15.6905	15.859	15.7451	15.1716	15.6223	15.636	15.9679	16.6843	16.1827	16.5005	16.1491	15.6644	15.9169	16.7978
GOPC_HUMAN	Golgi-associated PDZ and coiled-coil motif-containing protein OS	GOPC	0.78665	0.520204	-0.0863322	0.349955	0.273708	-0.135833	0.897481	0.604461	-0.0247944	0.465338	0.445254	0.445254		14.1473	13.9491	14.4984	14.0214	14.8221	13.8009	13.7935	13.9666	14.2518	14.2733	14.0705	13.3615	13.9704	13.9578	14.3751	14.1474	14.4463	13.5812		12.558	13.8315	14.1274	14.4955	14.6157	14.3322	14.2395	13.865	14.1962	13.6565	13.9493	13.7567	14.5478	13.8645	14.1691
AATC_HUMAN	Aspartate aminotransferase, cytoplasmic OS	GOT1	0.333851	0.372459	-0.88826	0.0108571	0.0424183	-0.257389	0.657376	0.526904	-0.11614	0.0950024	0.223965	0.223965		16.3026	16.5806	16.3011	16.9045	16.9788	16.7239	16.8586	16.2505	16.8917	16.3718	16.4466	16.277	16.5806	16.4155	16.5964	16.6382	16.7127	16.5004		11.6368	16.6282	16.6573	16.246	15.963	16.983	16.1187	16.3545	16.3131	16.4493	16.2948	16.3692	15.3043	16.5563	16.7213
GPA33_HUMAN	Cell surface A33 antigen OS	GPA33	0.0921068	0.261945	-0.492868	0.0537334	0.0940335	-0.332767	0.183114	0.270042	-0.251329	0.144884	0.270071	0.270071		17.3505	17.6578	18.0949	17.2185	18.4123	17.6853	17.5068	16.7422	18.514	17.2323	17.8213	18.7665	17.4286	17.2	18.3045	17.2254	18.1168	18.2259		16.0497	17.1168	17.4336	17.4769	17.5584	17.9086	16.9689	17.398	18.0714	16.7364	17.8694	17.4604	17.5832	17.0753	17.5204
GPC4_HUMAN	Glypican-4 OS	GPC4	0.139916	0.301263	-0.554321	0.0762881	0.111641	0.338339	0.0958945	0.198598	0.842965	0.171321	0.294096	0.294096		12.0839	13.1086	14.7925	13.0468	12.6072	14.0215	12.3337	13.4623	15.0845	12.623	12.7338	13.1727	12.2088	13.2855	14.9385	12.8349	12.6705	13.5971		11.2173	13.4352	13.6796	12.5541	11.269	14.0541	12.3373	13.4542	14.8472	13.3459	13.6446	13.936	11.7399	13.8041	15.0874
GPD1L_HUMAN	Glycerol-3-phosphate dehydrogenase 1-like protein OS	GPD1L	0.776371	0.51688	0.132164	0.152792	0.166035	-0.194434	0.00541955	0.0618536	-0.561053	0.617818	0.507702	0.507702		15.3419	16.0215	16.2517	15.4719	16.2391	16.1797	15.9139	15.8202	16.1431	16.3319	15.9913	15.7937	15.6279	15.9209	16.1974	15.9019	16.1152	15.9867		17.9468	15.6227	15.7317	15.4611	15.9064	15.8742	15.846	15.8935	15.6606	15.433	16.003	15.7472	14.8847	15.4865	15.6607
GPDM_HUMAN	Glycerol-3-phosphate dehydrogenase, mitochondrial OS	GPD2	0.925852	0.57226	0.0182864	0.532687	0.350672	0.11364	0.804468	0.579349	-0.0371538	0.859754	0.583625	0.583625		14.353	13.8606	14.9129	13.8185	13.445	14.8931	14.0333	14.4988	14.9594	14.6461	14.5271	14.6327	14.1932	14.1797	14.9361	14.2323	13.986	14.7629		13.7647	14.7383	14.7701	13.8172	14.5802	14.7295	13.7432	14.5226	15.0336	14.0274	14.724	14.9213	14.2986	14.0965	14.7371
GEPH_HUMAN	Gephyrin OS	GPHN	0.733151	0.502382	-0.0456765	0.00913691	0.0401833	0.438931	0.21164	0.288225	0.235252	0.775163	0.563657	0.563657		14.5521	14.7513	15.3462	14.7239	14.9392	14.9503	14.8615	14.6054	15.0219	14.7976	14.7275	14.3662	14.7068	14.6784	15.1841	14.7607	14.8334	14.6583		14.2524	14.8968	14.7518	14.8881	14.944	14.8145	15.6417	15.1715	15.5721	15.0872	15.0585	14.9242	14.1436	15.0975	15.4367
G6PI_HUMAN	Glucose-6-phosphate isomerase OS	GPI	0.605607	0.457694	0.0396892	0.195495	0.19388	0.0953621	0.0467249	0.14689	0.233157	0.00943768	0.101382	0.101382		17.8275	18.1625	18.4307	18.4379	18.505	18.1557	18.4018	17.963	18.6462	18.2127	18.2311	17.9864	18.1146	18.0627	18.5385	18.3253	18.3681	18.071		18.3358	18.2653	18.5421	18.1832	18.18	18.212	18.3014	18.2629	18.4026	18.6036	18.3389	18.143	18.6392	18.4757	18.5961
CSN1_HUMAN	COP9 signalosome complex subunit 1 OS	GPS1	0.527294	0.431303	0.383754	0.000106535	0.00559307	1.08715	0.00709995	0.0677722	0.964515	9.46978e-05	0.0123344	0.0123344		13.0222	13.1754	13.4242	13.6172	13.1189	13.1022	13.2907	13.3397	13.5933	13.2341	13.0916	13.1105	13.1565	13.2575	13.5087	13.4257	13.1053	13.1063		10.7187	14.1972	14.4317	14.4685	14.1184	13.928	14.2988	14.7168	14.3639	14.4635	14.3229	13.9169	13.0529	14.3737	14.6185
GPX1_HUMAN	Glutathione peroxidase 1 OS	GPX1	0.524023	0.429699	-0.321196	0.0301425	0.0686171	0.343223	0.3195	0.363068	0.264606	0.465504	0.445005	0.445005		14.5993	14.7461	13.8171	14.7497	14.2914	14.7743	14.6697	14.8723	14.618	15.0606	14.4619	14.7181	14.6345	14.8092	14.2175	14.9052	14.3766	14.7462		12.269	14.7585	14.3435	14.0476	15.2401	15.1033	15.503	15.0926	14.3614	15.2978	14.4584	15.0354	15.7213	14.7955	13.882
GPX2_HUMAN	Glutathione peroxidase 2 OS	GPX2	0.786757	0.519925	-0.127677	0.914866	0.48363	0.0307575	0.702195	0.545747	0.121606	0.253887	0.346723	0.346723		16.1719	16.2774	16.5738	15.7434	16.0548	16.6656	15.9236	16.1981	16.9777	14.384	15.8742	16.5138	16.0477	16.2378	16.7757	15.0637	15.9645	16.5897		13.9745	16.3721	16.8744	16.3798	15.763	16.5492	16.5693	16.2066	16.3782	16.149	15.1948	16.3658	15.3667	15.8742	16.4149
GPX4_HUMAN	Phospholipid hydroperoxide glutathione peroxidase, mitochondrial OS	GPX4	0.460441	0.408543	0.155076	0.0269349	0.0657712	-0.361332	0.0814972	0.180914	-0.76184	0.21692	0.323827	0.323827		14.4786	15.3348	14.0299	15.3791	14.5976	14.703	14.8422	15.1358	14.9401	13.8198	14.9904	14.777	14.6604	15.2353	14.485	14.5994	14.794	14.74		14.6516	15.3232	15.5474	14.7549	14.4588	14.7087	14.3452	14.7418	13.8623	14.7773	14.2617	14.3578	12.1705	14.6407	14.222
GRB2_HUMAN	Growth factor receptor-bound protein 2 OS	GRB2	0.354233	0.381781	0.215198	0.011892	0.0434318	0.121514	0.160229	0.255684	0.151747	0.27203	0.352119	0.352119		16.4295	16.1657	16.297	16.7573	16.0887	16.3425	16.4602	16.3543	16.0351	16.3992	16.1115	16.3513	16.4449	16.26	16.166	16.5782	16.1001	16.3469		17.5706	16.2254	16.4827	16.1738	16.3814	16.3533	16.6036	16.3753	16.4167	16.6531	16.2035	16.3729	16.6865	16.556	16.5505
GRAP1_HUMAN	GRIP1-associated protein 1 OS	GRIPAP1	0.408554	0.393363	-0.242915	0.279174	0.239048	0.185412	0.511448	0.469424	-0.0917995	0.268536	0.350205	0.350205		13.6132	13.3507	13.2923	13.6103	13.4906	13.1409	13.8305	13.3841	13.4905	13.4862	13.0132	13.7311	13.7218	13.3674	13.3914	13.5483	13.2519	13.436		12.2139	13.3853	13.6821	13.2131	13.1211	13.6439	13.2413	13.709	13.8075	13.7452	13.8389	13.4874	13.0234	13.2196	13.5133
GRPE1_HUMAN	GrpE protein homolog 1, mitochondrial OS	GRPEL1	0.592081	0.454098	0.108073	0.797584	0.443395	-0.0231054	0.531516	0.47741	-0.0903893	0.999445	0.62812	0.62812		16.3882	16.2451	15.8121	16.2057	16.6342	15.8727	16.7468	15.8588	15.5166	16.4379	16.4249	16.0053	16.5675	16.052	15.6644	16.3218	16.5296	15.939		17.5945	15.8396	15.6988	16.1459	16.4509	15.9929	16.2991	16.0823	15.9018	16.3336	16.2529	16.0658	16.7076	16.3257	15.8524
GRSF1_HUMAN	G-rich sequence factor 1 OS	GRSF1	0.252963	0.342387	0.23983	0.216652	0.205172	0.0998037	0.377237	0.399293	0.089762	0.475233	0.445718	0.445718		15.5604	15.2499	15.2372	15.1407	15.3694	15.2921	15.8296	15.1072	15.2835	15.5501	15.606	15.3596	15.695	15.1785	15.2604	15.3454	15.4877	15.3259		16.7446	15.5474	14.9685	15.5534	15.4776	15.4403	15.7222	15.3206	15.1766	15.6814	15.4139	15.577	15.9753	15.5349	15.4675
GELS_HUMAN	Gelsolin OS	GSN	0.952842	0.580555	0.0107577	0.137183	0.154884	0.162163	0.218529	0.291557	-0.0657833	0.187677	0.305561	0.305561		20.2613	19.7737	20.3623	19.5427	20.2822	19.6153	20.4746	19.9011	19.9276	20.5412	19.6945	19.8038	20.368	19.8374	20.145	20.042	19.9883	19.7095		21.2174	19.6741	19.9059	19.8319	19.77	19.7555	20.1697	20.0499	20.3374	20.057	20.4189	20.0304	20.3767	19.7855	20.1706
ERF3A_HUMAN	Eukaryotic peptide chain release factor GTP-binding subunit ERF3A OS	GSPT1	0.829948	0.536576	0.0193789	0.341412	0.268526	-0.0992317	0.942345	0.61305	-0.00965387	0.839639	0.578258	0.578258		16.3387	16.4522	16.4961	16.5135	17.0323	16.2989	16.8678	16.1709	16.2708	16.5886	16.6756	16.1191	16.6033	16.3116	16.3835	16.5511	16.854	16.209		16.6921	16.4878	16.4367	16.6555	16.4531	16.3035	16.2197	16.2561	16.3425	16.7827	16.506	16.21	16.8663	16.5196	16.6304
GSHR_HUMAN	Glutathione reductase, mitochondrial OS	GSR	0.867014	0.552553	-0.0471637	0.0113723	0.0430305	-0.406178	0.502477	0.463214	-0.135988	0.475005	0.445906	0.445906		17.1899	17.4002	17.0924	17.5714	17.1786	17.3748	17.0456	17.2712	17.2441	16.1334	16.8915	16.4343	17.1177	17.3357	17.1683	16.8524	17.0351	16.9046		15.8923	17.4621	17.7244	16.9988	16.7003	17.3529	16.2328	16.9149	16.8752	16.6198	16.6075	16.7265	16.2764	17.397	17.5451
GSHB_HUMAN	Glutathione synthetase OS	GSS	0.60338	0.456712	0.103363	0.0528823	0.0929313	-0.224386	0.537767	0.479741	0.139551	0.0744335	0.207379	0.207379		16.6408	16.6754	16.6292	16.5794	17.6854	16.5836	16.8839	16.507	16.8978	16.7538	16.6185	16.191	16.7624	16.5912	16.7635	16.6666	17.1519	16.3873		17.7447	16.436	16.6876	16.6884	16.8507	16.5357	16.4978	16.6157	16.6375	16.2855	16.5995	16.3406	17.4808	17.3	16.6675
GSTM4_HUMAN	Glutathione S-transferase Mu 4 OS	GSTM4	0.668041	0.482638	0.178206	0.11288	0.140265	-0.171084	0.0375367	0.131818	0.406185	0.195781	0.310982	0.310982		13.8287	13.8731	14.267	14.5049	13.7748	13.8309	12.8072	14.2205	14.6886	14.1239	13.5986	12.9279	13.318	14.0468	14.4778	14.3144	13.6867	13.3794		15.3551	13.6819	14.5637	13.7954	13.9289	12.9674	13.238	14.0667	14.1738	13.7659	13.5697	13.3825	14.3521	14.3038	14.609
GSTO1_HUMAN	Glutathione S-transferase omega-1 OS	GSTO1	0.16707	0.311358	-0.849263	0.128263	0.149848	-0.308048	0.897969	0.604402	-0.0419238	0.92691	0.604784	0.604784		16.1003	16.7884	17.5791	17.1452	16.6885	16.9728	17.0155	16.6076	17.8755	16.7277	16.4832	15.9258	16.5579	16.698	17.7273	16.9364	16.5859	16.4493		13.3173	16.9531	17.2887	16.529	15.2863	16.485	15.588	16.9618	17.1895	16.7899	16.3903	16.1871	15.0521	16.8916	17.501
GSTP1_HUMAN	Glutathione S-transferase P OS	GSTP1	0.456415	0.408284	-0.253184	0.00104129	0.0174937	-0.448655	0.548689	0.481306	0.0966124	0.406415	0.416815	0.416815		19.0091	19.3223	19.6335	19.7052	19.8747	19.3961	19.4975	19.1663	20.5079	19.2819	19.4843	19.1539	19.2533	19.2443	20.0707	19.4936	19.6795	19.275		17.5202	19.5521	19.9594	19.6789	19.2961	19.4907	18.6285	19.0574	19.7309	19.0447	19.1343	18.7287	18.6535	19.6548	20.1455
GTF2I_HUMAN	General transcription factor II-I OS	GTF2I	0.829126	0.536397	0.0902993	0.0876434	0.120492	-0.26323	0.389638	0.404668	0.181008	0.418087	0.423369	0.423369		13.6131	13.8831	14.1641	14.2816	14.1372	13.9602	14.1953	14.4549	14.6341	14.2608	14.3368	14.0402	13.9042	14.169	14.3991	14.2712	14.237	14.0002		12.8037	13.9624	14.1177	14.3132	14.486	15.8396	14.0736	13.9337	13.7409	14.189	13.6832	13.7809	14.8852	14.6361	14.1563
GUAC_ALISL	GMP reductase OS	guaC	0.393044	0.387919	-0.197146	0.641398	0.389851	-0.064241	0.212202	0.288617	-0.265064	0.127775	0.25312	0.25312		15.8061	15.9114	16.6086	15.1657	16.0999	15.8094	16.2277	15.8808	16.304	16.179	15.9744	16.0994	16.0169	15.8961	16.4563	15.6723	16.0371	15.9544		14.9084	15.9139	16.1112	16.0185	15.7706	16.1276	15.6798	15.6806	16.6787	15.3583	16.4729	15.7773	14.8963	15.5608	16.4496
BGLR_HUMAN	Beta-glucuronidase OS	GUSB	0.38112	0.38782	0.159508	0.387679	0.293643	-0.129278	0.593102	0.499004	0.175242	0.12501	0.251468	0.251468		14.1812	14.5324	14.5372	14.1336	14.6232	14.2528	14.2534	14.458	16.0814	14.4751	14.3922	14.0606	14.2173	14.4952	15.3093	14.3043	14.5077	14.1567		14.097	14.4221	14.9802	14.5288	15.2206	14.699	14.4287	14.306	14.9459	13.99	14.0339	14.5103	15.8278	14.2329	14.7887
H10_HUMAN	Histone H1.0 OS	H1F0	0.645227	0.474871	0.194559	0.0234356	0.0645439	-0.401876	0.227184	0.293772	-0.375271	0.403656	0.417686	0.417686		17.0435	15.7359	15.6962	15.5024	15.3878	15.4229	16.8393	16.6483	15.6614	16.606	16.3381	16.0515	16.9414	16.1921	15.6788	16.0542	15.863	15.7372		19.0901	15.9177	15.3896	15.6837	16.002	15.551	16.1801	15.6188	15.5256	15.4559	15.4843	15.7907	17.8405	15.6513	15.3234
H1X_HUMAN	Histone H1x OS	H1FX	0.24862	0.340254	0.491053	0.0251387	0.0647744	-0.583418	0.430985	0.429757	-0.343634	0.519568	0.464713	0.464713		15.9683	15.1282	15.1929	15.6229	15.3942	14.9289	15.6146	15.5111	15.0966	16.2169	15.5214	15.5252	15.7915	15.3197	15.1447	15.9199	15.4578	15.227		17.9981	15.2084	15.5162	15.9095	16.2284	14.9463	15.5827	14.269	14.8384	14.8296	14.662	15.1785	17.2221	15.1468	14.9455
H2AV_HUMAN	Histone H2A.V OS	H2AFV	0.76854	0.515855	0.0616021	7.04924e-05	0.00592136	-0.740102	0.52699	0.475786	-0.153685	0.271183	0.351458	0.351458		20.5886	20.8496	20.4195	21.031	21.2282	20.5966	20.4578	21.1289	21.3277	21.1582	21.2096	20.6606	20.5232	20.9893	20.8736	21.0946	21.2189	20.6286		21.3392	20.3801	20.797	21.2178	21.5388	20.4249	19.9165	20.1107	20.3101	20.1986	20.3679	19.9838	21.4161	20.6563	20.8266
H2AY_HUMAN	Core histone macro-H2A.1 OS	H2AFY	0.211811	0.327193	0.209361	0.0608146	0.101965	-0.338746	0.306948	0.355343	-0.276579	0.370255	0.401463	0.401463		15.9929	15.8173	16.0933	16.4713	16.3884	16.0554	16.6595	17.2137	16.3628	17.2223	16.987	16.54	16.3262	16.5155	16.228	16.8468	16.6877	16.2977		16.7586	16.0379	16.7234	16.9831	17.0514	16.6037	15.8613	16.251	16.2335	15.9228	16.3123	16.2885	17.0013	16.2512	16.2812
HCDH_HUMAN	Hydroxyacyl-coenzyme A dehydrogenase, mitochondrial OS	HADH	0.549537	0.439272	-0.0636941	0.141545	0.157272	-0.27257	0.988098	0.628409	-0.00508618	0.0329176	0.147211	0.147211		17.4172	17.9639	17.5882	17.8157	18.7148	17.6254	17.8989	17.9065	17.769	17.626	17.9886	17.791	17.658	17.9352	17.6786	17.7209	18.3517	17.7082		17.2992	18.2015	17.6027	17.7356	18.0271	17.8043	17.608	17.6644	17.7833	17.6103	17.3635	17.3876	18.1279	19.133	17.622
ECHA_HUMAN	Trifunctional enzyme subunit alpha, mitochondrial OS	HADHA	0.595682	0.454381	-0.0675811	0.00917662	0.0399397	-0.29725	0.0215251	0.100899	-0.470062	0.372975	0.401073	0.401073		17.9503	18.6049	18.1485	18.18	18.3897	18.057	18.6146	18.37	17.9359	18.1864	18.7384	18.8652	18.2825	18.4875	18.0422	18.1832	18.564	18.4611		18.2067	18.2535	18.2949	18.4859	18.123	18.251	17.7859	18.3112	17.8964	18.0809	18.1823	17.9803	17.9294	18.3016	17.9902
ECHB_HUMAN	Trifunctional enzyme subunit beta, mitochondrial OS	HADHB	0.647922	0.476143	0.113572	0.13863	0.155889	-0.245493	0.123809	0.223751	-0.323619	0.804255	0.570091	0.570091		18.1798	18.7567	18.0835	18.6272	18.4295	18.5544	18.5223	18.7217	18.2688	17.1148	18.9147	18.8612	18.351	18.7392	18.1762	17.871	18.6721	18.7078		18.1691	18.8158	18.615	18.9186	18.0521	18.6281	17.9311	18.6933	17.72	18.2325	18.2913	18.1762	17.9174	18.5739	18.1328
SYHC_HUMAN	Histidine--tRNA ligase, cytoplasmic OS	HARS	0.192902	0.322816	0.225014	0.68459	0.405826	-0.0783954	0.222435	0.292312	-0.223475	0.811926	0.57164	0.57164		15.4506	15.6844	16.0308	16.2092	16.2961	16.0737	15.9584	15.7148	16.3815	15.8456	16.7947	16.4626	15.7045	15.6996	16.2062	16.0274	16.5454	16.2681		16.4576	16.1017	16.169	16.3207	16.2345	16.5178	15.7955	16.3786	15.8674	15.8596	15.9054	16.1743	15.6104	16.1509	15.9615
HBA_HUMAN	Hemoglobin subunit alpha OS	HBA1	0.881149	0.557589	-0.0672877	0.720329	0.41472	-0.193917	0.328061	0.368017	-0.198546	0.255807	0.346169	0.346169		24.1451	23.2368	20.8893	24.1951	21.9119	22.9213	23.9606	23.1273	22.5094	23.3362	23.2997	22.6191	24.0529	23.182	21.6994	23.7657	22.6058	22.7702		23.4437	22.8688	22.568	22.3048	22.2835	24.2033	21.4004	23.6265	22.1802	23.4198	22.8531	23.4326	23.3835	23.7011	21.7112
HBB_HUMAN	Hemoglobin subunit beta OS	HBB	0.648414	0.476149	-0.234084	0.861223	0.466727	0.0829202	0.4744	0.449567	-0.172688	0.518443	0.464903	0.464903		24.5523	23.1647	20.8363	24.2065	21.82	22.6201	24.3729	23.1502	23.1991	23.7317	23.2996	22.8508	24.4626	23.1574	22.0177	23.9691	22.5598	22.7354		23.4655	22.5829	22.4308	22.0089	22.9068	24.1028	22.3674	23.5747	22.7622	24.0882	22.9521	23.655	23.6991	23.4507	21.5857
HBD_HUMAN	Hemoglobin subunit delta OS	HBD	0.271967	0.349824	-0.599161	0.799609	0.443933	-0.166188	0.484101	0.453036	-0.475198	0.984353	0.622388	0.622388		13.0359	11.4093	8.89794	12.425	10.1822	10.7464	12.9978	11.4707	15.8944	12.1074	11.6059	11.4076	13.0169	11.44	12.3962	12.2662	10.894	11.077		11.9591	10.8339	10.751	10.5011	10.9927	12.4575	9.94399	11.7622	11.891	13.3266	11.291	11.8784	11.8499	11.7609	9.48976
HBG1_HUMAN;HBG2_HUMAN	Hemoglobin subunit gamma-1 OS	HBG1	0.444262	0.403279	-0.413585	0.587608	0.373084	0.17387	0.441152	0.433717	0.251922	0.297803	0.364642	0.364642		22.3681	21.8931	19.7828	23.0505	19.8875	21.7365	21.6668	21.6829	22.5417	21.4198	21.6112	20.8641	22.0175	21.788	21.1623	22.2351	20.7494	21.3003		20.4762	21.3113	21.4646	20.2175	20.6956	22.6058	20.7886	22.2991	21.5723	22.2185	21.3613	22.056	21.2358	22.1073	20.9136
HCFC1_HUMAN	Host cell factor 1 OS	HCFC1	0.0494665	0.226395	0.177944	0.525428	0.346981	-0.048634	0.253355	0.314447	-0.254205	0.259293	0.346834	0.346834		15.3001	15.3978	15.0665	15.6998	15.6119	15.1234	15.3015	14.9466	14.6484	15.4239	15.2207	15.3316	15.3008	15.1722	14.8574	15.5618	15.4163	15.2275		15.4907	15.2916	15.3405	15.5278	15.5779	15.3752	15.3764	15.1975	14.978	15.5871	15.1385	14.9668	14.6416	15.41	15.2591
HDAC1_HUMAN	Histone deacetylase 1 OS	HDAC1	0.522852	0.429096	-0.0963879	0.459809	0.323484	-0.0521248	0.848795	0.591789	-0.028401	0.919166	0.60351	0.60351		15.1267	15.3711	15.8179	15.5883	15.2328	15.2661	15.0854	15.6673	16.188	15.3722	15.6371	15.3036	15.106	15.5192	16.003	15.4802	15.435	15.2849		14.5353	15.6143	15.7351	15.9057	15.1919	15.2677	15.0994	15.6061	15.7631	15.6044	15.4071	15.0354	14.6457	15.3618	15.6814
HDGF_HUMAN	Hepatoma-derived growth factor OS	HDGF	0.215275	0.327405	0.367326	0.804381	0.445993	-0.0309321	0.468549	0.445228	0.164042	0.659454	0.521755	0.521755		17.1781	17.4341	17.1771	17.6073	17.5434	17.3019	17.4623	17.4687	17.264	17.6521	17.6839	17.5616	17.3202	17.4514	17.2205	17.6297	17.6137	17.4318		18.9553	17.7393	17.4514	17.5681	17.6389	17.5184	17.8582	17.1949	17.2157	17.4666	17.4624	17.2839	18.4373	17.727	17.359
VIGLN_HUMAN	Vigilin OS	HDLBP	0.566401	0.443741	0.076597	0.545526	0.355778	0.0483873	0.583786	0.494734	0.0669673	0.401741	0.416117	0.416117		16.6209	16.6228	17.0307	16.7445	17.1869	16.5674	17.0231	16.551	16.5548	16.8669	16.6066	16.6935	16.822	16.5869	16.7928	16.8057	16.8967	16.6304		17.4223	16.8374	16.6202	16.8834	16.7416	16.4892	16.7151	16.7847	16.5721	17.059	17.0246	16.6693	16.5109	17.1338	16.7653
HEBP1_HUMAN	Heme-binding protein 1 OS	HEBP1	0.730236	0.502133	-0.0398158	0.00555271	0.0345502	0.277516	0.975638	0.625791	0.00431582	0.509488	0.460839	0.460839		14.8089	14.9633	14.5488	15.0875	15.6382	13.1065	15.2263	14.9336	14.706	15.8247	15.3024	13.3014	15.0176	14.9484	14.6274	15.4561	15.4703	13.204		15.3757	14.8871	14.3448	15.0942	15.6202	13.163	15.4547	15.3143	14.7371	15.5577	15.7264	13.5986	14.5011	15.3156	14.8066
HECD3_HUMAN	E3 ubiquitin-protein ligase HECTD3 OS	HECTD3	0.0436908	0.22747	-0.389206	0.586905	0.37292	0.0660675	0.773155	0.569294	0.0395642	0.636039	0.51416	0.51416		13.4474	14.1963	14.8877	14.1814	14.0866	14.0709	13.9685	13.7525	14.8441	13.8795	13.7716	13.9627	13.708	13.9744	14.8659	14.0304	13.9291	14.0168		13.1336	13.7838	14.1419	13.7671	13.1844	14.1786	13.4397	14.4474	14.8235	14.283	14.0838	13.8437	13.2839	13.9379	14.6783
HERC6_HUMAN	Probable E3 ubiquitin-protein ligase HERC6 OS	HERC6	0.839112	0.541434	0.111578	0.000546892	0.0139209	4.28464	0.0278193	0.113659	1.73138	0.011057	0.10196	0.10196		9.10038	9.31833	10.5429	11.0488	8.82268	8.47128	9.41793	8.12047	11.1055	9.14453	10.3547	11.3319	9.25916	8.7194	10.8242	10.0967	9.58867	9.90158		8.48975	10.5667	9.07041	10.0212	10.5697	10.3413	13.8288	14.2937	14.2313	12.0989	14.7535	14.8913	11.3761	12.5447	12.4878
HEXA_HUMAN	Beta-hexosaminidase subunit alpha OS	HEXA	0.175926	0.31532	0.161885	0.480135	0.330044	-0.0822674	0.873454	0.597088	0.0273867	0.423453	0.426729	0.426729		16.0227	16.3586	15.5288	15.828	15.6812	15.9062	16.4296	16.2956	15.9748	16.062	15.9791	15.8275	16.2261	16.3271	15.7518	15.945	15.8301	15.8669		16.4085	16.2357	15.757	15.97	16.4427	16.1046	16.1781	15.8562	15.8548	15.872	15.5542	16.1382	16.992	16.1184	15.8546
HEXB_HUMAN	Beta-hexosaminidase subunit beta OS	HEXB	0.209398	0.328101	0.134247	0.200121	0.196841	-0.171803	0.131126	0.230623	-0.168781	0.513317	0.463096	0.463096		16.3471	16.6298	15.8981	16.7641	16.1684	16.5829	17.0888	16.8536	16.6513	16.2849	16.8453	16.506	16.7179	16.7417	16.2747	16.5245	16.5069	16.5444		16.5992	16.9147	16.5413	16.3544	16.9067	16.7992	16.4826	16.2882	16.1218	16.473	16.059	16.8547	16.7594	16.5414	16.2936
HGS_HUMAN	Hepatocyte growth factor-regulated tyrosine kinase substrate OS	HGS	0.668777	0.482461	-0.138376	0.972015	0.496046	-0.00453691	0.850441	0.59215	0.015679	0.0345521	0.147554	0.147554		15.3416	15.4462	15.8565	15.6535	15.7725	15.2762	15.8582	15.6035	15.5526	15.2098	15.4474	15.535	15.5999	15.5248	15.7046	15.4316	15.6099	15.4056		14.0357	15.9978	15.731	15.7569	15.3202	15.6045	15.067	15.7536	15.6932	15.748	15.6891	15.2984	15.2752	15.6256	15.6304
HIBCH_HUMAN	3-hydroxyisobutyryl-CoA hydrolase, mitochondrial OS	HIBCH	0.295778	0.358872	-0.397743	0.688696	0.407972	-0.118352	0.131809	0.231437	0.161661	0.557625	0.47941	0.47941		13.4864	13.7956	14.5835	14.6666	14.7835	14.5491	12.5207	14.3656	15.0152	13.313	13.4644	13.1126	13.0035	14.0806	14.7993	13.9898	14.1239	13.8308		10.9547	13.9403	14.9458	13.5688	14.0791	13.9529	13.978	14.0975	14.555	12.8493	13.8029	13.8353	12.8782	14.5348	14.7438
HINT1_HUMAN	Histidine triad nucleotide-binding protein 1 OS	HINT1	0.52624	0.430799	0.194393	0.0469566	0.0866892	0.24808	0.109133	0.210644	0.112233	0.924392	0.604656	0.604656		16.4514	17.1755	17.6607	17.7903	17.9389	17.6516	17.3133	17.0686	17.6791	17.7949	17.5256	17.6191	16.8823	17.1221	17.6699	17.7926	17.7323	17.6353		18.4225	17.2543	17.8501	17.5599	17.2891	17.6248	17.4273	17.564	17.8815	18.0926	17.6548	17.7026	16.9597	17.5044	17.7319
H14_HUMAN	Histone H1.4 OS	HIST1H1E	0.701393	0.492627	0.16237	0.0132278	0.0466865	-0.447001	0.26131	0.320907	-0.4319	0.0592959	0.189528	0.189528		20.873	19.8166	19.4661	19.9112	19.6991	19.6771	20.8776	20.61	19.5135	20.5544	20.5077	19.4144	20.8753	20.2133	19.4898	20.2328	20.1034	19.5458		22.9138	19.6566	19.2981	19.7099	20.4849	19.3713	20.3455	19.5025	19.1209	19.9821	19.3042	19.5231	21.9093	19.2135	19.2262
H4_HUMAN	Histone H4 OS	HIST1H4A	0.739225	0.505137	-0.0553205	0.000898888	0.0167792	-0.443862	0.0647145	0.164131	-0.521322	0.432835	0.429128	0.429128		20.8252	20.8309	20.3959	21.3856	20.9639	21.0761	21.1784	21.6846	21.0198	21.3261	21.5594	21.1012	21.0018	21.2578	20.7078	21.3558	21.2617	21.0887		21.3638	20.7522	21.174	21.123	21.1297	20.799	20.3265	20.7232	20.325	20.9845	20.7875	20.8637	21.3888	20.7267	20.4352
H31T_HUMAN	Histone H3.1t OS	HIST3H3	0.740507	0.504961	-0.0833193	0.0265789	0.0652816	-0.258431	0.12835	0.227647	-0.147428	0.0136731	0.109595	0.109595		21.7656	21.1556	21.638	21.5662	21.4542	21.495	21.9295	22.1131	21.5366	22.0386	21.6974	21.3738	21.8476	21.6344	21.5873	21.8024	21.5758	21.4344		22.9171	21.1415	21.4655	21.3423	21.3769	21.1385	21.4297	21.2033	21.471	21.3252	21.5065	21.3955	21.858	21.4782	21.7248
HXK1_HUMAN	Hexokinase-1 OS	HK1	0.570462	0.444446	0.195909	0.0223575	0.0628103	0.131483	0.86592	0.593871	-0.0129137	0.146484	0.270632	0.270632		16.4332	16.8889	16.8758	16.4545	16.6686	16.5686	17.012	16.8142	17.0275	16.8015	16.9784	17.0518	16.7226	16.8516	16.9516	16.628	16.8235	16.8102		18.5171	16.8555	16.7187	16.4866	16.5733	16.8118	16.7898	16.9682	17.0525	16.8491	17.0977	16.8191	16.9622	16.6189	16.7849
HXK2_HUMAN	Hexokinase-2 OS	HK2	0.0500653	0.227024	-0.393665	0.204316	0.199101	0.226552	0.652709	0.525168	-0.168859	0.0314346	0.144294	0.144294		15.0483	15.5622	15.7418	15.223	15.3265	15.2449	15.3131	15.3592	16.1496	15.573	15.5353	15.4899	15.1807	15.4607	15.9457	15.398	15.4309	15.3674		14.4244	15.3895	15.3516	15.3286	14.5955	15.3318	15.502	15.6464	15.6669	16.2844	15.5507	15.4923	13.4843	15.3664	15.333
1C18_HUMAN	HLA class I histocompatibility antigen, Cw-18 alpha chain OS	HLA-C	0.386778	0.388753	0.283157	0.0771418	0.112109	0.593149	0.26243	0.32153	0.35324	0.140631	0.266432	0.266432		16.5858	15.5665	16.2316	15.2327	15.0046	16.2657	15.9519	15.5141	16.3832	14.9087	16.4243	17.2178	16.2688	15.5403	16.3074	15.0707	15.7145	16.7418		17.1873	16.2744	16.8409	14.7116	16.4734	15.8547	16.7235	16.9555	16.8817	15.1686	16.9932	16.4798	15.7928	16.1016	16.9259
1C18_HUMAN	HLA class I histocompatibility antigen, Cw-18 alpha chain OS	HLA-C	0.386778	0.388753	0.283157	0.0771418	0.112109	0.593149	0.26243	0.32153	0.35324	0.140631	0.266432	0.266432		12.7941	11.653	12.2073	11.0921	11.2604	12.6599	12.2682	11.4495	12.2011	10.8977	12.5994	13.5598	12.5312	11.5513	12.2042	10.9949	11.9299	13.1098		13.4068	12.2218	12.8069	10.5653	12.6099	12.0992	13.5356	12.6369	12.69	10.8672	13.3841	13.1989	11.68	11.6791	12.8944
DPB1_HUMAN	HLA class II histocompatibility antigen, DP beta 1 chain OS	HLA-DPB1	0.617006	0.463815	0.150577	0.00559284	0.0340433	-0.994283	0.786759	0.573678	-0.10178	0.160424	0.283325	0.283325		15.248	15.5024	15.5191	15.9934	15.8237	15.5266	15.3708	16.0175	15.4887	15.8398	16.0823	15.9296	15.3094	15.76	15.5039	15.9166	15.953	15.7281		16.1143	15.1303	16.4347	15.459	16.5164	15.4198	14.0142	15.1014	15.0307	14.0221	15.0117	15.0252	16.2895	15.7319	16.2992
DRA_HUMAN	HLA class II histocompatibility antigen, DR alpha chain OS	HLA-DRA	0.436998	0.403383	0.325428	0.000366883	0.0114141	-0.419748	0.678182	0.53581	-0.0798249	0.113153	0.241115	0.241115		17.6372	16.7965	16.0663	17.0836	16.6068	17.1208	17.6147	17.1932	17.0376	16.9745	17.2731	17.3897	17.6259	16.9948	16.5519	17.029	16.94	17.2552		19.598	17.0015	16.6916	16.4269	17.7604	16.871	17.2612	16.4533	16.093	16.6902	16.3801	17.0006	18.1414	17.1085	16.6928
2B1B_HUMAN	HLA class II histocompatibility antigen, DRB1-11 beta chain OS	HLA-DRB1	0.470026	0.410023	0.259651	0.00985845	0.0409955	-0.440203	0.122009	0.223188	0.491197	0.436699	0.430095	0.430095		12.3011	14.131	13.0967	12.907	12.5825	14.0501	12.5455	14.3806	13.1595	12.164	13.5949	14.4009	12.4233	14.2558	13.1281	12.5355	13.0887	14.2255		13.6584	14.0506	13.6996	11.6898	14.1172	13.9992	11.6499	13.6556	13.0567	12.0338	12.5663	14.0534	13.7914	14.3631	13.9539
2B1B_HUMAN	HLA class II histocompatibility antigen, DRB1-11 beta chain OS	HLA-DRB1	0.470026	0.410023	0.259651	0.00985845	0.0409955	-0.440203	0.122009	0.223188	0.491197	0.436699	0.430095	0.430095		19.4656	17.4499	16.785	18.6017	18.4283	18.1159	19.6069	17.7542	16.8337	18.4742	18.6044	18.7787	19.5362	17.6021	16.8094	18.538	18.5163	18.4473		20.3088	17.4378	17.5532	17.9348	19.2149	18.1628	18.5981	16.7698	16.7693	17.8086	17.8011	18.1998	20.4114	17.7498	17.4046
2B1B_HUMAN	HLA class II histocompatibility antigen, DRB1-11 beta chain OS	HLA-DRB1	0.470026	0.410023	0.259651	0.00985845	0.0409955	-0.440203	0.122009	0.223188	0.491197	0.436699	0.430095	0.430095		13.8974	17.0524	15.4938	14.0688	13.8497	16.5629	15.0416	17.0738	16.652	13.9822	15.0996	16.7044	14.4695	17.0631	16.0729	14.0255	14.4747	16.6337		15.6601	16.9296	15.856	12.9271	14.8389	16.5543	14.5299	16.4434	15.6213	14.6579	13.8274	16.7046	14.753	17.0755	16.1633
DRB4_HUMAN	HLA class II histocompatibility antigen, DR beta 4 chain OS	HLA-DRB4	0.03832	0.220508	0.800815	0.0157982	0.052041	1.03525	0.0053946	0.0622454	1.9404	0.18684	0.306594	0.306594		7.99467	12.5708	11.1249	13.7963	8.87359	8.8248	9.22352	14.0715	9.92862	9.34315	8.37261	10.0578	8.6091	13.3211	10.5267	11.5697	8.6231	9.44129		9.5197	15.0508	10.612	12.5132	9.88061	9.31962	9.34304	14.7609	10.4294	12.6191	10.6401	10.5101	12.3485	15.2249	12.8601
HLAE_HUMAN	HLA class I histocompatibility antigen, alpha chain E OS	HLA-E	0.411619	0.394769	0.458421	0.00595022	0.0344702	1.35152	0.0154606	0.0912	0.7612	0.0882059	0.219882	0.219882		15.6398	15.9781	15.9032	16.4537	16.7423	17.227	16.0662	16.1964	16.0812	16.1378	16.5753	18.4547	15.853	16.0873	15.9922	16.2957	16.6588	17.8409		18.6784	16.4909	15.581	16.064	17.3507	17.3136	18.2318	18.0979	16.6076	17.6547	17.7794	18.4658	17.0071	17.1719	15.8622
HLAG_HUMAN	HLA class I histocompatibility antigen, alpha chain G OS	HLA-G	0.193867	0.322238	-0.680777	0.048347	0.0875248	1.06134	0.0754883	0.174204	0.373268	0.563582	0.483335	0.483335		13.8282	11.1271	11.0689	9.95407	12.0765	14.7228	13.6902	9.26294	11.7824	10.1717	12.0518	15.6286	13.7592	10.195	11.4256	10.0629	12.0642	15.1757		11.2965	9.54	10.4639	10.1868	12.8704	14.2403	16.6758	10.1986	11.8465	11.1994	12.9794	16.1508	14.4301	10.285	11.1181
HM13_HUMAN	Minor histocompatibility antigen H13 OS	HM13	0.0328947	0.231202	-0.905851	0.344019	0.270071	-0.132697	0.750348	0.561558	-0.0677133	0.220475	0.324944	0.324944		14.7807	14.7498	15.1433	14.998	15.6673	14.996	14.3011	14.4031	16.1448	13.6796	15.1553	15.1934	14.5409	14.5764	15.644	14.3388	15.4113	15.0947		14.1101	14.0233	13.8651	14.4228	14.4472	13.3026	14.5782	14.5242	15.0723	14.6534	15.0433	14.9386	14.7548	14.5817	14.6682
HMCN1_HUMAN	Hemicentin-1 OS	HMCN1	0.0669789	0.237932	-0.55437	0.202698	0.197984	-0.587623	0.0108848	0.079923	-0.88562	0.0460794	0.167299	0.167299		17.3088	16.3234	16.1943	15.3055	16.1957	16.354	16.7965	15.7134	16.5893	15.8451	16.8793	16.6078	17.0526	16.0184	16.3918	15.5753	16.5375	16.4809		16.2844	16.1579	15.5884	14.602	15.4019	16.6957	14.7142	15.058	16.198	15.3232	16.2112	17.0262	15.8722	15.2352	15.9067
HMGB1_HUMAN	High mobility group protein B1 OS	HMGB1	0.053804	0.230188	0.55479	0.529769	0.349298	0.112368	0.24502	0.308479	0.242832	0.0880603	0.220045	0.220045		19.6454	19.8164	19.3135	20.1421	19.9866	19.8755	19.9835	19.8611	19.4046	20.0511	20.2185	19.9743	19.8144	19.8387	19.3591	20.0966	20.1025	19.9249		21.3281	20.0721	20.2339	20.2186	20.4819	20.1305	20.4782	19.9103	19.8064	20.2019	19.6187	19.795	20.7196	20.2368	19.9083
HMGB2_HUMAN	High mobility group protein B2 OS	HMGB2	0.32046	0.366666	0.246926	0.120252	0.144924	0.14594	0.112569	0.214515	0.25398	0.000694944	0.0278512	0.0278512		18.2329	18.3244	18.8023	19.0474	18.6019	18.678	19.1737	18.7179	18.3485	19.1591	18.7827	18.7299	18.7033	18.5211	18.5754	19.1033	18.6923	18.7039		19.9779	18.6686	18.7181	18.7524	18.6762	18.9876	19.1877	18.67	18.7897	19.1273	18.6354	18.7648	19.437	18.951	18.9648
HMGB3_HUMAN	High mobility group protein B3 OS	HMGB3	0.133914	0.2988	0.281254	0.810531	0.448515	0.0436861	0.0878242	0.189354	0.404242	0.0218389	0.130035	0.130035		15.3605	15.2942	15.7324	15.6539	16.0995	15.4831	15.8277	15.5086	16.0159	16.07	15.8602	15.4998	15.5941	15.4014	15.8742	15.8619	15.9799	15.4915		16.4941	15.8399	15.6636	15.954	16.0509	15.888	16.2485	15.6469	15.6116	16.0357	15.4144	15.508	16.8429	15.7656	15.8559
HMCS1_HUMAN	Hydroxymethylglutaryl-CoA synthase, cytoplasmic OS	HMGCS1	0.531308	0.433146	-0.124306	0.915573	0.483395	-0.0147635	0.166075	0.260656	-0.252891	0.251945	0.34543	0.34543		15.6265	15.1222	15.4674	15.4296	15.4503	15.1276	15.7841	15.0346	15.8005	14.9128	15.1619	14.5941	15.7053	15.0784	15.634	15.1712	15.3061	14.8609		14.9578	15.4371	15.4176	15.3172	14.7614	15.119	15.1906	15.2013	15.3615	15.419	15.2996	15.1952	14.8558	15.2032	15.2321
HMCS2_HUMAN	Hydroxymethylglutaryl-CoA synthase, mitochondrial OS	HMGCS2	0.0340249	0.235778	0.900404	0.369741	0.284677	-0.163788	0.369983	0.395603	-0.395714	0.35513	0.392829	0.392829		18.4096	18.4058	18.0118	19.2592	17.3167	17.7516	17.9925	18.0095	18.1485	18.9463	19.4488	18.0732	18.2011	18.2077	18.0802	19.1027	18.3827	17.9124		20.5494	19.1472	18.2151	19.5997	19.0668	18.711	18.2528	18.3033	18.4828	18.4588	17.995	17.4112	19.4128	18.2369	17.8927
ROA1_HUMAN	Heterogeneous nuclear ribonucleoprotein A1 OS	HNRNPA1	0.0103642	0.152214	0.405791	0.275321	0.236957	-0.11116	0.801806	0.578623	-0.0484984	0.355451	0.392768	0.392768		21.2879	20.6391	20.4042	21.0068	20.8705	20.4279	20.7588	20.5294	20.2641	21.0031	21.002	20.6949	21.0234	20.5842	20.3341	21.0049	20.9362	20.5614		21.7571	20.8278	20.7274	21.0452	21.3504	21.1712	20.5801	20.7941	20.3543	20.8566	20.7067	20.4855	21.6753	20.7347	20.3676
ROA2_HUMAN	Heterogeneous nuclear ribonucleoproteins A2/B1 OS	HNRNPA2B1	0.0109413	0.153804	0.499581	0.0152038	0.0510847	0.312951	0.266247	0.323564	0.19239	0.253432	0.346557	0.346557		21.8279	21.6032	21.4609	21.7784	21.4056	21.5799	21.8837	21.8812	20.3982	21.6513	21.5897	21.194	21.8558	21.7422	20.9295	21.7149	21.4977	21.3869		22.6877	21.8628	21.5448	22.1393	22.3234	21.5664	21.9572	21.7948	21.4621	22.111	22.0402	21.6394	22.4811	22.0872	21.3839
ROA3_HUMAN	Heterogeneous nuclear ribonucleoprotein A3 OS	HNRNPA3	0.0602921	0.229063	0.429275	0.305642	0.252696	0.0729797	0.809789	0.580395	-0.0236738	0.198689	0.309467	0.309467		19.3917	19.2002	19.219	19.2468	19.5611	19.0755	19.4405	19.4372	18.539	19.059	19.0775	19.0771	19.4161	19.3187	18.879	19.1529	19.3193	19.0763		20.4725	19.1752	19.2064	19.4672	20.1361	19.2804	19.2258	19.3893	19.0171	19.3404	19.3079	19.3196	19.5952	19.2883	19.1075
ROAA_HUMAN	Heterogeneous nuclear ribonucleoprotein A/B OS	HNRNPAB	0.0629095	0.233596	0.459687	0.0109584	0.0424196	0.35177	0.0424899	0.142084	0.407577	0.086068	0.219273	0.219273		18.0111	17.9281	18.317	18.1355	18.2932	17.9288	18.1039	17.5823	17.977	17.8453	17.581	17.6323	18.0575	17.7552	18.147	17.9904	17.9371	17.7806		19.181	17.9375	18.0242	18.4413	18.8443	17.9975	18.8365	18.0853	18.3298	18.2904	18.259	17.9773	19.0908	18.2518	18.1527
HNRPC_HUMAN	Heterogeneous nuclear ribonucleoproteins C1/C2 OS	HNRNPC	0.0104871	0.149555	0.70459	0.0588538	0.100075	0.218411	0.508562	0.467183	0.112829	0.0870678	0.220206	0.220206		20.2624	20.3076	20.0459	20.6335	20.7462	20.3321	20.5392	20.1513	19.1343	19.7598	20.093	20.3106	20.4008	20.2295	19.5901	20.1966	20.4196	20.3213		21.851	20.5663	20.4361	20.9601	21.0032	20.5687	20.7432	20.2786	19.9885	20.6928	20.4652	20.3001	20.8533	20.4411	20.2021
HNRPD_HUMAN	Heterogeneous nuclear ribonucleoprotein D0 OS	HNRNPD	0.0596062	0.229111	0.230644	0.9361	0.4884	-0.012994	0.172621	0.263832	-0.233408	0.764268	0.560034	0.560034		19.0107	19.1373	18.5985	19.0464	19.5816	18.5185	18.739	19.1379	19.1415	19.3885	18.9576	19.048	18.8749	19.1376	18.87	19.2175	19.2696	18.7832		19.0372	18.9571	19.1325	19.5301	19.7896	19.0902	19.5781	18.7682	18.8612	19.0355	19.0467	18.7852	19.1452	18.4952	18.6595
HNRDL_HUMAN	Heterogeneous nuclear ribonucleoprotein D-like OS	HNRNPDL	0.0833731	0.251654	0.259007	0.574787	0.368566	-0.0828819	0.210353	0.287592	-0.335337	0.234507	0.332911	0.332911		16.7895	17.0925	15.9131	17.3814	17.2312	16.5064	16.8115	16.9781	16.9511	17.7577	16.9594	16.7644	16.8005	17.0353	16.4321	17.5696	17.0953	16.6354		17.1577	17.01	17.0988	17.4978	17.5821	16.7758	17.2943	16.721	16.3265	17.3554	16.6423	16.7314	17.2626	16.8019	16.0866
HNRPF_HUMAN	Heterogeneous nuclear ribonucleoprotein F OS	HNRNPF	0.332662	0.371977	0.0830463	0.388036	0.293385	0.0580739	0.0142258	0.0873512	0.123314	0.680287	0.527033	0.527033		18.2691	18.2993	18.3979	18.4344	18.5418	18.2137	18.4514	18.2015	18.3342	18.4286	18.1112	18.0994	18.3603	18.2504	18.3661	18.4315	18.3265	18.1566		18.799	18.2658	18.2572	18.4775	18.447	18.1432	18.6678	18.23	18.2556	18.589	18.307	18.1904	18.5291	18.4679	18.492
HNRH1_HUMAN	Heterogeneous nuclear ribonucleoprotein H OS	HNRNPH1	0.00734201	0.126746	0.377331	0.0846635	0.117355	-0.221729	0.14902	0.246799	-0.226191	0.624925	0.511124	0.511124		17.8551	17.8985	17.5743	17.8117	18.19	17.4086	18.0201	17.6146	17.3627	18.2035	18.1684	17.91	17.9376	17.7565	17.4685	18.0076	18.1792	17.6593		18.6459	18.2215	17.6504	18.3758	18.6029	17.7763	17.7534	17.4915	17.5168	18.0014	17.5145	17.4007	18.2375	17.5208	17.2852
HNRH3_HUMAN	Heterogeneous nuclear ribonucleoprotein H3 OS	HNRNPH3	0.0114096	0.153795	0.929396	0.000654613	0.0152743	1.1015	0.00546747	0.0617295	0.941223	0.00486745	0.0745864	0.0745864		16.2944	15.9574	16.5208	16.3431	16.0822	15.9397	16.2227	15.3495	15.7174	15.2394	13.7673	15.1177	16.2585	15.6535	16.1191	15.7913	14.9247	15.5287		16.9936	16.5889	16.2527	16.7956	16.8627	16.3587	17.2732	16.8219	16.8417	16.6918	16.6911	16.5651	16.7934	16.8294	16.6472
HNRPK_HUMAN	Heterogeneous nuclear ribonucleoprotein K OS	HNRNPK	0.0458461	0.227841	0.330124	0.185917	0.187705	-0.0595827	0.710897	0.548048	0.0528442	0.830558	0.575426	0.575426		19.8124	19.7672	19.7662	19.9057	20.3395	19.6578	20.2775	19.9368	19.4678	20.081	19.6546	19.3968	20.0449	19.852	19.617	19.9934	19.9971	19.5273		20.8737	19.7524	19.7902	20.2812	20.3949	19.92	19.8579	19.7976	19.6109	19.9603	19.8476	19.5998	20.6534	19.9816	19.7147
HNRPL_HUMAN	Heterogeneous nuclear ribonucleoprotein L OS	HNRNPL	0.00632512	0.127019	0.416337	0.467857	0.326412	-0.0853026	0.828903	0.585699	0.0348607	0.151208	0.275934	0.275934		18.9726	18.6757	18.4439	18.7816	19.1295	18.5341	19.2533	18.3682	17.8177	18.5991	18.7218	18.653	19.1129	18.5219	18.1308	18.6904	18.9257	18.5935		19.5605	19.004	18.8114	19.2787	19.1407	18.6781	18.6748	18.5299	18.3874	18.8318	18.637	18.4026	19.5268	18.716	18.5802
HNRPM_HUMAN	Heterogeneous nuclear ribonucleoprotein M OS	HNRNPM	0.000507765	0.0624551	0.689185	0.407436	0.302605	0.111228	0.746699	0.560424	0.0578705	0.0507743	0.176356	0.176356		18.733	19.2688	18.413	18.7348	18.7799	18.4078	19.5584	18.6972	17.4156	18.621	19.035	18.8159	19.1457	18.983	17.9143	18.6779	18.9075	18.6119		19.7432	19.741	18.8898	19.4324	19.6221	18.9469	19.0786	18.8309	18.4628	19.1178	18.8806	18.5368	19.5094	18.7244	18.6478
HNRPR_HUMAN	Heterogeneous nuclear ribonucleoprotein R OS	HNRNPR	0.681818	0.486519	-0.169004	0.00190438	0.0231838	-0.541218	0.106818	0.209252	-0.291535	0.892338	0.594132	0.594132		17.2632	16.6082	16.2871	17.1531	17.566	16.6407	16.9988	17.3678	16.8972	16.3075	17.0339	17.1723	17.131	16.988	16.5921	16.7303	17.3	16.9065		15.0792	16.8869	17.0324	17.2513	17.3573	17.0268	16.4626	16.4588	16.1181	16.5908	16.5445	16.226	17.1543	17.1252	16.3708
HNRPU_HUMAN	Heterogeneous nuclear ribonucleoprotein U OS	HNRNPU	0.0206371	0.191575	0.526575	0.0706391	0.107689	0.0915487	0.675459	0.53406	0.0715616	0.187454	0.305676	0.305676		18.9089	19.1758	18.9915	19.1984	18.8788	18.924	19.3744	19.3632	18.4301	19.1361	19.3453	19.1386	19.1417	19.2695	18.7108	19.1672	19.112	19.0313		20.2765	19.4116	19.2342	19.6284	19.8875	19.1537	19.2131	19.2072	18.8081	19.4096	19.1907	19.1531	19.8364	18.9007	19.0475
HNRL1_HUMAN	Heterogeneous nuclear ribonucleoprotein U-like protein 1 OS	HNRNPUL1	0.5883	0.451903	0.205667	0.144573	0.158954	0.349646	0.0200742	0.0989572	0.288665	0.663776	0.522397	0.522397		15.3391	15.385	16.2397	15.9705	16.3249	15.783	15.6577	15.3849	16.1867	15.5173	15.7567	15.8537	15.4984	15.385	16.2132	15.7439	16.0408	15.8183		14.1053	16.1502	16.1369	16.7529	16.6925	16.0957	16.2319	16.0537	16.2981	16.6927	15.9496	15.5715	15.9233	15.9837	16.2176
HNRL2_HUMAN	Heterogeneous nuclear ribonucleoprotein U-like protein 2 OS	HNRNPUL2	0.119716	0.288726	0.303577	0.250359	0.22325	0.0493367	0.682336	0.537878	0.0400321	0.273924	0.352382	0.352382		17.6659	17.665	17.5092	17.7512	17.5975	17.4995	17.8527	17.4844	17.3222	17.809	17.5775	17.6834	17.7593	17.5747	17.4157	17.7801	17.5875	17.5915		18.8437	17.6692	17.5793	17.8395	17.9327	17.6658	17.8563	17.553	17.6242	17.7497	17.6449	17.5765	18.0822	17.7609	17.6269
HPT_HUMAN	Haptoglobin OS	HP	0.209748	0.327606	0.631948	0.0106059	0.0420232	0.923733	0.0315491	0.118733	1.11117	0.165799	0.28987	0.28987		17.4457	17.6968	16.6254	17.3763	16.9168	17.3701	17.6611	17.8558	16.054	17.7625	17.329	16.7427	17.5534	17.7763	16.3397	17.5694	17.1229	17.0564		20.0419	17.6985	16.3691	17.0699	17.9446	18.0858	17.8695	18.9328	16.8053	19.4103	17.7365	18.2062	20.349	19.2005	17.1854
HPCA_HUMAN	Neuron-specific calcium-binding protein hippocalcin OS	HPCA	0.987682	0.590808	-0.0044093	0.57593	0.369017	0.0871702	0.0218952	0.102178	-0.556566	0.731649	0.548079	0.548079		13.8991	14.5197	14.1389	14.8214	15.1172	14.3616	14.8441	14.7632	14.4045	15.5438	15.1352	14.6645	14.3716	14.6414	14.2717	15.1826	15.1262	14.5131		13.042	14.8704	14.6782	15.5186	15.1157	14.8552	13.7784	14.7698	14.4257	15.2617	15.4998	14.8942	13.4634	14.5581	14.1709
PGDH_HUMAN	15-hydroxyprostaglandin dehydrogenase [NAD(+)] OS	HPGD	0.201557	0.324071	-1.10117	0.09101	0.122907	-0.505922	0.173485	0.263236	-0.570472	0.0742715	0.20804	0.20804		15.063	15.2614	15.6753	14.7577	14.8201	15.3519	15.0381	14.5093	17.1427	13.827	14.8403	14.7194	15.0505	14.8854	16.409	14.2923	14.8302	15.0356		10.4464	14.8253	14.9305	13.9973	14.1868	15.5098	14.8816	15.1265	15.6794	12.7746	14.3651	14.6404	13.2416	14.546	14.9656
HPRT_HUMAN	Hypoxanthine-guanine phosphoribosyltransferase OS	HPRT1	0.0573018	0.22554	-0.254362	0.0460353	0.0863162	-0.415282	0.253173	0.314593	-0.482213	0.696153	0.534555	0.534555		12.713	13.9643	13.767	14.2291	13.9473	13.7149	13.9199	13.7796	15.2276	13.9621	13.9083	14.0211	13.3165	13.872	14.4973	14.0956	13.9278	13.868		0	13.758	13.9787	14.123	13.552	13.5772	13.4936	13.8082	13.8559	13.3402	13.2006	13.387	11.0535	13.3665	14.1107
HEMO_HUMAN	Hemopexin OS	HPX	0.0988688	0.268748	-0.904375	0.0693074	0.108616	-0.495227	0.563149	0.487876	0.055275	0.0422344	0.163599	0.163599		16.6654	15.4431	14.5393	14.7499	14.7245	14.6408	14.7229	14.7986	14.7155	14.636	14.0158	14.1299	15.6942	15.1208	14.6274	14.6929	14.3701	14.3854		12.8874	14.4043	14.169	13.341	13.8425	14.8205	14.2114	14.8871	14.1031	14.7452	13.8823	14.0903	15.5973	15.0686	14.4088
UK114_HUMAN	Ribonuclease UK114 OS	HRSP12	0.107863	0.276398	-0.479107	0.0743229	0.110302	0.120875	0.468604	0.444877	0.0201091	0.000743398	0.0286897	0.0286897		15.4201	15.6472	15.5982	15.3706	15.4992	15.5749	15.6918	15.5297	16.0605	15.8087	15.5083	15.4059	15.5559	15.5885	15.8294	15.5896	15.5038	15.4904		13.8919	15.5779	15.4511	15.1954	15.1938	15.3729	15.7582	15.7234	16.0625	15.4545	15.6329	15.6514	15.512	15.6403	15.7653
DHI2_HUMAN	Corticosteroid 11-beta-dehydrogenase isozyme 2 OS	HSD11B2	0.327833	0.36994	-0.33479	0.15462	0.167157	-0.172995	0.392739	0.405882	-0.19012	0.22095	0.325184	0.325184		17.0149	17.3778	17.9454	16.5104	18.215	17.547	17.1921	16.515	18.7363	16.8244	17.4606	18.0653	17.1035	16.9464	18.3408	16.6674	17.8378	17.8061		15.9621	17.0127	17.1179	17.4453	17.5356	17.6198	16.5337	17.0237	18.216	16.775	17.5423	17.5735	16.8862	16.8808	17.5711
HCD2_HUMAN	3-hydroxyacyl-CoA dehydrogenase type-2 OS	HSD17B10	0.330337	0.371064	-0.541521	0.00964337	0.0405022	-0.481337	0.00554282	0.0619145	-0.461296	0.109405	0.237996	0.237996		17.0727	17.8603	17.3557	17.644	17.9661	17.4323	17.7224	17.7319	17.8083	17.8469	18.0829	18.2715	17.3976	17.7961	17.582	17.7455	18.0245	17.8519		14.4076	17.4807	17.8301	17.9756	18.0248	17.4294	17.1903	17.218	17.5256	17.1303	17.1925	17.2527	17.2617	17.2432	17.3423
DHB11_HUMAN	Estradiol 17-beta-dehydrogenase 11 OS	HSD17B11	0.96926	0.584765	0.0101794	0.105699	0.134527	-0.634299	0.163099	0.258692	-0.641125	0.502629	0.457814	0.457814		14.2559	15.749	15.789	15.6662	15.1948	16.0185	14.3033	14.7771	16.1581	12.6519	15.9744	15.7869	14.2796	15.2631	15.9736	14.159	15.5846	15.9027		15.0763	15.2143	15.788	14.5834	14.567	15.9946	15.1999	14.4854	15.2084	13.2904	14.5829	14.5898	12.5857	14.577	15.5202
DHB12_HUMAN	Estradiol 17-beta-dehydrogenase 12 OS	HSD17B12	0.624224	0.466745	-0.0780474	0.254364	0.224439	-0.176715	0.00925902	0.0753641	-0.154709	0.345046	0.385771	0.385771		16.3531	16.1891	16.3008	16.2784	16.3889	16.0701	16.2027	16.0511	15.9972	16.2705	15.9932	16.1498	16.2779	16.1201	16.149	16.2744	16.1911	16.11		16.884	16.1422	15.8938	15.878	16.0666	15.7896	16.0989	16.125	16.398	15.8261	16.1806	15.4336	16.2359	15.9481	16.1094
DHB4_HUMAN	Peroxisomal multifunctional enzyme type 2 OS	HSD17B4	0.518854	0.429036	-0.0908064	0.00580953	0.03461	-0.360668	0.864268	0.593513	-0.0146189	0.804619	0.569961	0.569961		15.5372	16.0358	15.8223	15.7784	15.5409	15.7327	15.4428	15.6153	16.6988	15.5391	16.3104	15.8752	15.49	15.8255	16.2606	15.6588	15.9257	15.804		15.4662	16.1242	15.757	15.8233	15.4881	15.7608	15.2453	15.668	15.923	15.4234	15.2878	15.253	15.6792	15.7679	16.047
DHB8_HUMAN	Estradiol 17-beta-dehydrogenase 8 OS	HSD17B8	0.177196	0.311915	-0.489277	0.0323638	0.0709806	-0.398989	0.0242361	0.106924	-0.328355	0.0942561	0.223216	0.223216		14.8447	15.3434	14.9686	14.9529	14.8048	15.2217	15.084	14.9009	15.3037	15.9035	15.3406	15.2963	14.9643	15.1222	15.1362	15.4282	15.0727	15.259		13.3441	15.3428	14.8999	14.4141	14.4052	15.6408	14.4498	14.846	15.0951	14.4227	14.79	14.9851	14.1901	14.8515	14.9682
HSDL2_HUMAN	Hydroxysteroid dehydrogenase-like protein 2 OS	HSDL2	0.417859	0.396121	-0.634877	0.0558075	0.0966562	-0.468122	0.0235875	0.105841	-0.539637	0.702407	0.535804	0.535804		13.7824	14.9994	13.5796	14.3163	14.8746	14.2767	14.7168	14.5618	14.7089	14.5632	15.2108	14.8979	14.2496	14.7806	14.1443	14.4397	15.0427	14.5873		10.0629	14.8692	14.1055	14.9539	14.7032	14.7404	13.6795	14.4255	13.8197	14.5183	13.7341	14.2586	13.3736	14.6677	14.0852
HS90A_HUMAN	Heat shock protein HSP 90-alpha OS	HSP90AA1	0.337231	0.374955	0.064128	0.409361	0.303766	0.0575349	0.134344	0.233159	-0.166322	0.460144	0.441908	0.441908		20.1413	20.3488	19.941	20.4013	20.598	20.0919	20.4083	20.2326	19.9615	20.4222	20.2856	20.0904	20.2748	20.2907	19.9512	20.4117	20.4418	20.0912		20.2028	20.2223	20.2732	20.4537	20.4678	20.2264	20.2688	20.5681	20.0992	20.383	20.2747	20.213	20.2199	20.3794	19.9852
HS904_HUMAN	Putative heat shock protein HSP 90-alpha A4 OS	HSP90AA4P	0.980864	0.589597	-0.00692185	0.00956973	0.0403948	0.813461	0.0550624	0.155418	0.613544	0.942224	0.608301	0.608301		11.0395	10.2362	9.91923	10.5179	10.1244	10.2572	10.3269	10.3534	11.5255	10.7163	10.1318	10.08	10.6832	10.2948	10.7223	10.6171	10.1281	10.1686		10.4264	10.2029	10.1948	10.1911	11.4415	10.1159	12.2141	11.115	10.8753	11.0197	11.1995	11.0714	10.6419	11.7051	10.9143
HS90B_HUMAN	Heat shock protein HSP 90-beta OS	HSP90AB1	0.366042	0.383992	0.102907	0.762023	0.429885	-0.031043	0.244746	0.308503	-0.195268	0.776288	0.563295	0.563295		19.9797	20.0404	19.7345	20.3232	20.7763	20.0356	20.3009	20.2764	19.9527	20.4924	20.3261	20.1244	20.1403	20.1584	19.8436	20.4078	20.5512	20.08		19.9291	20.0299	20.279	20.5681	20.5842	20.4084	20.1605	20.405	19.9856	20.253	20.1235	20.0674	20.3577	20.1623	19.9491
ENPL_HUMAN	Endoplasmin OS	HSP90B1	0.594811	0.454774	-0.0425098	0.52178	0.344843	-0.0320222	0.7104	0.54847	-0.0522564	0.298694	0.364022	0.364022		20.9825	21.0022	20.4695	20.9686	21.3962	21.0897	20.7432	20.9408	20.6717	20.9347	20.9969	21.0006	20.8628	20.9715	20.5706	20.9517	21.1965	21.0452		20.5865	20.7975	20.8076	20.9416	21.2693	20.9407	21.0043	20.9977	20.5412	20.809	21.0268	21.0273	21.3033	21.0249	20.6663
HSP71_HUMAN	Heat shock 70 kDa protein 1A/1B OS	HSPA1A	0.234005	0.335169	-0.248319	0.500956	0.337994	0.0774488	0.00350303	0.0510859	-0.264348	0.0276448	0.137827	0.137827		19.5806	19.8515	19.8181	19.4381	20.1363	19.8356	20.0559	19.6419	20.0128	19.7333	19.4937	20.3337	19.8183	19.7467	19.9155	19.5857	19.815	20.0847		18.9085	19.1146	19.6932	19.8845	19.8872	19.988	19.8693	20.0544	20.338	19.2961	19.8972	19.9755	19.4792	19.5559	19.5966
HSP72_HUMAN	Heat shock-related 70 kDa protein 2 OS	HSPA2	0.0145665	0.166668	0.180699	0.78918	0.44018	0.0290668	0.0559828	0.155097	0.15997	0.427865	0.427046	0.427046		15.3879	14.5398	14.0313	15.0092	15.1389	14.8477	15.3051	15.1541	14.4492	15.1181	15.4027	15.2347	15.3465	14.8469	14.2402	15.0637	15.2708	15.0412		15.3641	14.9504	14.5598	15.3664	15.4964	15.1565	15.5113	14.4839	14.4564	15.3248	15.0698	15.1376	15.6521	15.0035	14.1774
GRP78_HUMAN	78 kDa glucose-regulated protein OS	HSPA5	0.74925	0.508106	0.0644592	0.0496485	0.0887336	0.145198	0.344135	0.377577	0.124024	0.0698679	0.200557	0.200557		20.9042	20.5916	20.8058	20.6683	21.0831	20.7187	20.9079	20.7744	20.3434	20.9719	20.7253	20.7292	20.906	20.683	20.5746	20.8201	20.9042	20.724		21.8897	20.4914	20.3079	20.7308	21.0075	20.5713	20.9372	20.9204	20.7111	20.7603	21.1224	21.0315	21.5452	20.8702	20.6885
HSP7C_HUMAN	Heat shock cognate 71 kDa protein OS	HSPA8	0.219543	0.326823	0.111585	0.941912	0.489911	0.00615933	0.480743	0.452312	-0.0667978	0.930613	0.606062	0.606062		20.6739	20.5124	20.4371	20.8074	20.9469	20.2391	20.7202	20.414	20.5956	20.8563	21.0041	20.6716	20.697	20.4632	20.5164	20.8319	20.9755	20.4553		20.9146	20.6306	20.4566	21.0892	20.7787	20.7393	20.6396	20.7158	20.6058	20.9095	20.6394	20.4662	20.8553	20.5962	20.4762
GRP75_HUMAN	Stress-70 protein, mitochondrial OS	HSPA9	0.064101	0.234481	0.286619	0.87331	0.471756	-0.0202574	0.04862	0.150593	-0.303295	0.864691	0.58545	0.58545		20.0119	19.8521	19.1957	19.9562	19.6629	19.5533	20.0973	19.5331	19.2162	19.4065	20.3161	20.1206	20.0546	19.6926	19.2059	19.6814	19.9895	19.837		19.9849	19.9728	19.8333	20.311	19.999	20.0799	19.6105	19.7834	19.4069	20.0188	19.708	19.8118	19.5851	19.8464	19.0902
HSPB1_HUMAN	Heat shock protein beta-1 OS	HSPB1	0.0623328	0.233215	0.704615	0.134351	0.152301	0.214658	0.211489	0.28877	0.470002	0.765632	0.560638	0.560638		18.7091	18.5428	17.5961	18.4946	18.4189	18.7982	18.8705	18.4945	17.1299	18.453	18.5764	19.081	18.7898	18.5187	17.363	18.4738	18.4977	18.9396		20.7874	18.6771	18.2401	18.8111	19.3256	18.969	19.1944	18.3978	17.7648	19.0596	18.389	19.065	20.7716	18.955	17.8672
HSPB6_HUMAN	Heat shock protein beta-6 OS	HSPB6	0.619806	0.464854	-0.641406	0.884027	0.474191	0.0415758	0.00509366	0.0600937	1.55276	0.197635	0.310611	0.310611		13.6301	13.8048	11.9974	14.3582	13.4166	15.1671	14.6127	15.1488	12.1592	13.5173	13.4583	14.6851	14.1214	14.4768	12.0783	13.9378	13.4374	14.9261		8.00908	13.798	14.4751	13.9405	14.9243	13.9824	14.3038	13.379	12.3548	14.8666	13.5469	14.7761	16.5441	15.2293	13.5683
CH60_HUMAN	60 kDa heat shock protein, mitochondrial OS	HSPD1	0.506721	0.423271	0.147959	0.0648649	0.104581	0.0913785	0.772671	0.569337	0.0491929	0.397814	0.413283	0.413283		20.6218	20.5173	20.405	20.4579	20.613	20.4771	20.8449	20.4787	20.2354	20.7462	20.6359	20.7439	20.7334	20.498	20.3202	20.602	20.6244	20.6105		21.908	20.4425	20.3099	20.5281	20.6445	20.4431	20.8421	20.5177	20.5876	20.686	20.627	20.6763	21.3758	20.6398	20.6605
CH10_HUMAN	10 kDa heat shock protein, mitochondrial OS	HSPE1	0.450641	0.40496	0.19033	0.62702	0.385858	0.0631486	0.373633	0.397482	0.145049	0.489715	0.45278	0.45278		20.0232	20.4953	20.4514	20.5134	20.6243	20.4187	20.3421	20.2642	20.1001	20.5568	20.3673	20.3392	20.1827	20.3797	20.2758	20.5351	20.4958	20.379		21.5062	20.3703	20.4639	20.3312	20.4419	20.2766	20.6175	20.4855	20.6256	20.3938	20.1376	20.367	20.869	20.5964	20.6386
PGBM_HUMAN	Basement membrane-specific heparan sulfate proteoglycan core protein OS	HSPG2	0.21898	0.32648	0.269303	0.328558	0.263348	-0.143861	0.528592	0.476004	-0.14373	0.133683	0.257482	0.257482		18.9289	18.0529	18.0424	18.1445	18.657	18.5051	18.321	18.271	18.0516	18.3804	18.492	18.7608	18.625	18.162	18.047	18.2624	18.5745	18.6329		19.7338	18.0342	18.1424	18.492	19.0308	18.4865	18.5359	17.8258	18.1827	18.1774	17.8895	18.8293	19.3152	18.3331	17.7873
HS105_HUMAN	Heat shock protein 105 kDa OS	HSPH1	0.638558	0.472082	-0.101838	0.0610198	0.101902	0.245423	0.100099	0.204482	0.245779	0.15619	0.280121	0.280121		14.6121	14.983	15.0986	15.4487	15.401	14.7045	15.0378	15.3483	14.7681	15.3643	14.8324	14.8005	14.825	15.1656	14.9334	15.4065	15.1167	14.7525		13.7521	15.0059	15.2289	15.4945	15.3015	14.8058	14.761	15.798	15.3081	15.5763	15.4291	14.7996	15.4699	15.3279	15.4247
HTAI2_HUMAN	Oxidoreductase HTATIP2 OS	HTATIP2	0.287467	0.356257	-0.42159	0.0362818	0.0765748	-0.242189	0.0248881	0.10623	-0.445219	0.527995	0.467038	0.467038		15.453	16.3675	15.6708	15.8442	14.6417	15.1217	15.2602	16.1627	16.5364	15.8936	15.5016	14.9801	15.3566	16.2651	16.1036	15.8689	15.0716	15.0509		13.2232	16.3554	15.8738	15.792	14.6674	15.2753	15.1335	16.0044	15.692	15.816	14.5427	15.0748	14.2458	15.9281	15.6453
HTSF1_HUMAN	HIV Tat-specific factor 1 OS	HTATSF1	0.339509	0.374526	0.250684	0.0775402	0.1123	0.35305	0.108573	0.210724	0.300213	0.926828	0.605109	0.605109		14.7406	14.8678	15.063	15.0013	15.1077	14.7291	14.7313	14.7848	15.0138	14.8332	14.8368	14.5608	14.736	14.8263	15.0384	14.9173	14.9723	14.6449		16.1311	14.7052	14.9264	14.8512	15.2402	14.7851	15.8248	15.0027	15.1284	15.211	14.9967	15.0898	15.7533	15.1988	15.2705
HTRA2_HUMAN	Serine protease HTRA2, mitochondrial OS	HTRA2	0.386899	0.388478	0.12506	0.0292544	0.0678832	-0.24802	0.0793938	0.178127	-0.529677	0.393746	0.411106	0.411106		14.5758	15.3	14.5332	15.1565	14.8221	15.1762	14.9425	15.2146	13.9708	14.7627	15.2782	15.2	14.7592	15.2573	14.252	14.9596	15.0502	15.1881		14.672	15.3505	15.0161	14.8901	15.1468	15.1412	14.1421	14.9394	14.1795	14.7735	14.9563	14.9873	13.4156	15.1002	14.5433
SYIC_HUMAN	Isoleucine--tRNA ligase, cytoplasmic OS	IARS	0.0920446	0.262527	-0.885385	0.0431922	0.0834055	-0.486383	0.0710583	0.173112	-0.311821	0.58663	0.490979	0.490979		13.8404	13.6149	14.0979	13.9108	13.7594	13.6978	13.5972	13.6066	14.4692	15.4405	13.9415	13.7839	13.7188	13.6107	14.2835	14.6757	13.8504	13.7409		11.1395	13.6463	13.6935	13.1031	13.0578	13.9276	13.1114	13.2008	13.723	13.4651	13.5936	13.8679	13.0672	13.7945	14.0096
SYIM_HUMAN	Isoleucine--tRNA ligase, mitochondrial OS	IARS2	0.819071	0.533046	-0.0336935	0.896709	0.477941	0.0186763	0.0789552	0.177903	-0.160687	0.646032	0.515835	0.515835		15.1937	16.1369	15.814	15.6864	15.6228	15.5956	16.2071	15.6989	15.6649	15.7203	16.4319	15.8966	15.7004	15.9179	15.7394	15.7033	16.0273	15.7461		16.1376	16.2466	15.493	15.5204	15.9231	15.3117	15.5087	15.3779	16.0022	15.8519	16.0851	16.1208	15.367	15.8277	15.76
IDE_HUMAN	Insulin-degrading enzyme OS	IDE	0.0281943	0.215064	0.151116	0.0407654	0.0803826	-0.248327	0.858677	0.591997	-0.0424804	0.560429	0.481027	0.481027		15.4293	15.8133	15.2763	15.635	16.427	15.4018	15.6402	15.3343	15.4913	15.9467	15.7946	15.5289	15.5347	15.5738	15.3838	15.7908	16.1108	15.4654		15.6494	15.6042	15.555	16.1523	16.1543	15.6509	15.4821	15.317	15.2923	15.6968	15.4803	15.1008	16.4966	15.2504	15.553
IDHC_HUMAN	Isocitrate dehydrogenase [NADP] cytoplasmic OS	IDH1	0.355645	0.382883	-0.287507	0.608929	0.382002	-0.0301257	0.932415	0.611515	-0.00730301	0.479235	0.448664	0.448664		19.3776	19.1683	19.2812	19.2335	19.3533	19.2666	19.27	19.0601	19.5241	19.1813	19.3567	18.7365	19.3238	19.1142	19.4027	19.2074	19.355	19.0016		17.7085	19.1982	19.342	19.2959	18.8981	19.2369	19.0867	19.2496	19.4005	19.1283	19.2661	19.0927	18.9907	19.2862	19.5039
IDHP_HUMAN	Isocitrate dehydrogenase [NADP], mitochondrial OS	IDH2	0.47613	0.412059	-0.0746369	0.0420196	0.0818944	-0.0578029	0.543172	0.480076	-0.047699	0.921578	0.604333	0.604333		18.7971	18.844	18.9488	18.7745	18.619	18.8737	18.9428	18.8801	19.0878	18.6882	18.9052	18.8561	18.8699	18.862	19.0183	18.7314	18.7621	18.8649		19.2198	18.8848	18.7276	18.6495	18.5595	18.6196	18.8044	18.7598	18.8979	18.6753	18.7858	18.8386	18.556	18.8193	19.034
IDH3A_HUMAN	Isocitrate dehydrogenase [NAD] subunit alpha, mitochondrial OS	IDH3A	0.222662	0.328978	-0.117052	0.0290341	0.067935	-0.223573	0.398034	0.40814	-0.151903	0.284885	0.357651	0.357651		16.8868	17.2789	17.6869	16.9291	17.7835	17.1529	17.2792	17.1827	17.4687	17.2406	17.3546	17.5672	17.083	17.2308	17.5778	17.0849	17.5691	17.3601		16.6078	17.1951	17.4653	17.0437	17.3888	17.5028	16.7318	17.058	17.4498	16.5766	17.3815	17.3664	17.6266	17.1877	17.3417
IDH3B_HUMAN	Isocitrate dehydrogenase [NAD] subunit beta, mitochondrial OS	IDH3B	0.117847	0.287034	-0.232476	0.51952	0.344161	-0.0637654	0.484684	0.452372	0.139757	0.0330477	0.147161	0.147161		13.9792	14.5094	15.5515	14.8299	14.7012	15.0933	14.8681	14.8037	15.8636	14.2491	14.7353	14.6078	14.4237	14.6566	15.7076	14.5395	14.7182	14.8505		14.1544	14.9422	15.2427	14.3555	14.1308	14.6756	14.3236	14.8665	15.3647	14.2317	14.7967	14.9302	13.7711	15.2193	15.5836
IDH3G_HUMAN	Isocitrate dehydrogenase [NAD] subunit gamma, mitochondrial OS	IDH3G	0.0556043	0.226093	-0.187827	0.0582961	0.0999362	-0.0928427	0.0313181	0.118715	-0.151572	0.518982	0.464986	0.464986		15.6665	15.8937	16.1719	15.5698	16.0174	15.7993	15.8803	15.7604	16.0945	15.6537	15.8442	15.8793	15.7734	15.827	16.1332	15.6117	15.9308	15.8393		15.851	15.8098	15.7871	15.4481	15.5716	15.5209	15.6131	15.5875	16.0684	15.5337	15.8958	15.8598	15.7139	15.7861	15.9927
IF16_HUMAN	Gamma-interferon-inducible protein 16 OS	IFI16	0.519389	0.429117	0.256538	0.13134	0.151754	0.477871	0.21449	0.289851	0.445437	0.245136	0.340576	0.340576		14.7552	15.5694	14.939	16.4522	15.356	15.7436	15.5138	16.2096	15.8514	16.0619	15.5397	15.9487	15.1345	15.8895	15.3952	16.2571	15.4479	15.8461		16.5819	15.7795	16.327	15.2682	16.0889	15.4639	16.843	16.2185	15.9777	16.0929	15.6351	16.0702	16.9341	16.4168	16.0052
IGHA1_HUMAN	Ig alpha-1 chain C region OS	IGHA1	0.491209	0.4174	0.174494	0.16115	0.171133	-0.181143	0.418734	0.421544	-0.0821974	0.257849	0.345789	0.345789		21.7274	20.5899	19.9714	19.8885	20.9753	20.4908	22.0485	20.4461	19.7663	20.6313	20.9196	20.585	21.8879	20.518	19.8688	20.2599	20.9474	20.5379		23.0814	20.0889	19.786	20.1767	21.4135	20.5204	21.8427	19.9044	19.6263	20.0782	21.1587	20.3228	22.1429	20.3333	19.7253
IGHG1_HUMAN	Ig gamma-1 chain C region OS	IGHG1	0.675678	0.485305	0.134023	0.00955014	0.0405157	-0.947657	0.0266551	0.111951	-0.806379	0.0550903	0.183988	0.183988		21.3994	20.6171	19.5689	20.4099	21.1341	19.662	21.0277	20.3687	19.0547	21.3821	20.3227	20.4021	21.2136	20.4929	19.3118	20.896	20.7284	20.0321		22.446	19.6341	19.8402	20.4877	20.6689	20.402	19.5964	19.8442	19.1427	19.5723	19.3563	19.4769	21.2524	19.5685	19.015
IGHG2_HUMAN	Ig gamma-2 chain C region OS	IGHG2	0.583866	0.450607	0.156241	0.228122	0.210574	0.109387	0.0561589	0.155176	0.583248	0.514159	0.462654	0.462654		18.4437	18.8432	18.0955	19.341	17.695	18.5287	18.8939	19.3681	18.7482	19.307	18.4854	18.7543	18.6688	19.1056	18.4219	19.324	18.0902	18.6415		18.4643	18.9546	19.1493	18.5074	18.9677	19.1463	18.7879	19.4317	18.7539	19.1661	18.1628	18.606	20.3354	19.4265	18.774
IGHM_HUMAN	Ig mu chain C region OS	IGHM	0.547853	0.439354	-0.195731	0.0451059	0.0853356	-0.484978	0.0833428	0.182312	0.650006	0.799025	0.568317	0.568317		18.5536	18.6054	18.7408	19.5013	17.4199	18.3501	17.8797	18.5728	19.2895	18.1973	17.2787	18.2232	18.2166	18.5891	19.0151	18.8493	17.3493	18.2867		18.9077	17.8954	18.7523	17.5835	17.9189	18.074	18.1561	17.5659	18.1331	18.0988	17.2761	18.1663	19.6638	18.7498	18.9627
IGJ_HUMAN	Immunoglobulin J chain OS	IGJ	0.389666	0.387696	0.385295	0.58978	0.373616	0.0849751	0.17281	0.263353	0.29054	0.468675	0.444772	0.444772		19.298	19.3965	18.4091	19.016	19.2526	19.364	18.8899	19.0705	18.0273	19.5616	18.6775	18.8923	19.094	19.2335	18.2182	19.2888	18.965	19.1282		21.419	18.9293	18.0906	18.9652	19.4362	19.3992	19.5042	19.1486	18.7818	18.8778	18.8497	19.2755	20.2088	19.4419	18.5824
LAC2_HUMAN	Ig lambda-2 chain C regions OS	IGLC2	0.502012	0.420409	-0.289168	0.000439997	0.0127447	-1.40886	0.00320982	0.0495634	-1.94014	0.000172861	0.0150101	0.0150101		20.9187	20.1268	18.8262	18.7659	20.0516	18.1886	19.7536	18.773	16.8512	19.6392	19.0788	19.3022	20.3362	19.4499	17.8387	19.2025	19.5652	18.7454		21.8226	18.5717	18.0868	18.3687	18.5932	17.96	18.7966	17.6527	17.0498	18.073	17.6629	17.4498	19.7003	16.9874	16.6152
ILF2_HUMAN	Interleukin enhancer-binding factor 2 OS	ILF2	0.439856	0.404125	0.601577	0.821719	0.452619	-0.0895573	0.286745	0.339056	0.462979	0.964933	0.617226	0.617226		13.0059	14.4317	14.2196	14.4517	14.172	13.8899	12.7672	13.9494	16.6477	13.6209	14.1442	13.8417	12.8866	14.1906	15.4336	14.0363	14.1581	13.8658		17.0319	13.9331	14.951	14.0033	14.0627	14.1984	14.6702	13.843	14.9291	13.7068	13.6049	13.2795	14.3254	13.4968	14.6612
ILF3_HUMAN	Interleukin enhancer-binding factor 3 OS	ILF3	0.316917	0.364306	0.19852	0.396756	0.297833	-0.0952301	0.382551	0.402483	0.100341	0.141517	0.267139	0.267139		16.1924	16.8811	16.6833	17.0436	17.0743	16.7976	17.0763	17.124	17.4767	17.1714	17.0478	16.8994	16.6343	17.0025	17.08	17.1075	17.061	16.8485		17.6324	16.879	17.0624	17.4733	17.1993	16.6787	17.0119	16.7294	16.9574	17.058	16.7388	16.667	17.2354	17.1207	17.1401
ILK_HUMAN	Integrin-linked protein kinase OS	ILK	0.412725	0.39391	0.161343	0.441546	0.315659	0.161064	0.0255898	0.107909	0.284456	0.796272	0.568298	0.568298		15.769	16.1701	15.4313	15.7692	15.4236	15.9737	16.1895	16.2159	15.4979	15.6361	15.4787	15.9978	15.9792	16.193	15.4646	15.7026	15.4512	15.9858		16.6119	16.1266	15.9679	15.6697	15.9037	15.4647	16.7006	15.5072	15.7596	16.0509	15.718	16.0066	16.1738	16.4928	15.6701
ILKAP_HUMAN	Integrin-linked kinase-associated serine/threonine phosphatase 2C OS	ILKAP	0.747022	0.507294	0.146589	0.0158903	0.0517358	0.417598	0.0030488	0.0500194	0.591329	0.00202397	0.043937	0.043937		13.4433	13.5172	13.1028	13.8798	13.9533	13.0705	14.1166	13.5159	13.3547	13.7738	14.1093	13.6894	13.7799	13.5165	13.2288	13.8268	14.0313	13.38		11.9242	13.8466	13.9541	14.316	14.0574	14.5446	14.1993	14.0549	13.9105	14.0709	13.974	14.0593	14.1922	14.3657	14.1937
IMPA1_HUMAN	Inositol monophosphatase 1 OS	IMPA1	0.379046	0.386509	-1.30679	0.882132	0.47378	-0.0176442	0.00733372	0.0658154	-0.242775	0.815959	0.571775	0.571775		14.2174	14.8268	14.1283	14.9941	14.8779	14.1864	14.721	14.3578	14.8248	15.0144	14.2935	14.4137	14.4692	14.5923	14.4766	15.0043	14.5857	14.3001		6.40098	14.4683	14.4949	14.9794	14.511	14.7329	14.4441	14.4964	14.6678	14.568	14.4759	14.67	14.151	14.3133	14.4198
IMDH2_HUMAN	Inosine-5'-monophosphate dehydrogenase 2 OS	IMPDH2	0.03285	0.232549	0.515296	0.111934	0.139296	-0.110079	0.0395354	0.135661	0.183392	0.126686	0.252887	0.252887		15.6479	15.5368	15.7154	16.2085	15.6222	15.515	15.7884	15.7506	15.3574	15.5587	15.5303	15.3061	15.7181	15.6437	15.5364	15.8836	15.5763	15.4106		17.0706	16.0229	15.7333	16.2078	16.1629	15.6629	15.4702	15.5188	15.3382	16.0108	15.3825	15.3877	15.903	15.9443	15.7754
IPO5_HUMAN	Importin-5 OS	IPO5	0.231802	0.334939	0.295256	0.718253	0.414377	-0.0429368	0.816135	0.582953	0.0305845	0.74223	0.552431	0.552431		15.6401	15.9278	15.8237	16.1959	16.2643	15.5373	15.7693	15.5298	15.8737	15.5538	16.0291	15.6787	15.7047	15.7288	15.8487	15.8748	16.1467	15.608		17.034	15.8504	15.6655	16.1755	16.3176	15.6402	15.9799	15.7212	15.6167	15.9945	15.6564	15.6854	16.1826	15.9141	15.6415
IPO7_HUMAN	Importin-7 OS	IPO7	0.419803	0.396435	0.0981576	0.376918	0.287828	0.119542	0.121321	0.223486	0.228106	0.0732463	0.205721	0.205721		15.5365	15.3485	15.0484	15.8157	15.6522	15.4123	15.6274	15.0525	15.8507	14.7776	15.3429	14.7706	15.582	15.2005	15.4495	15.2967	15.4975	15.0915		16.077	15.5413	15.3813	15.095	15.3963	15.2157	15.8214	15.4207	15.0482	15.7455	15.4419	15.3571	15.2441	15.5757	15.5855
IQGA1_HUMAN	Ras GTPase-activating-like protein IQGAP1 OS	IQGAP1	0.631707	0.469486	-0.0521351	0.012304	0.0441681	-0.390745	0.158727	0.254447	-0.362567	0.66493	0.522123	0.522123		18.1464	18.8349	18.2226	17.8319	18.3432	18.0051	18.9968	18.4791	18.8095	18.595	18.6705	18.8212	18.5716	18.657	18.5161	18.2134	18.5068	18.4132		18.0774	18.5873	18.4328	18.2705	18.772	18.4252	17.7085	18.1834	18.2657	18.0232	18.2164	18.1366	19.1388	17.5594	18.2302
IQGA2_HUMAN	Ras GTPase-activating-like protein IQGAP2 OS	IQGAP2	0.21696	0.325937	-0.160333	0.402232	0.300066	0.0761992	0.193437	0.274101	-0.310671	0.0824304	0.214196	0.214196		13.9922	14.8386	15.1097	14.4958	14.6316	14.524	14.8845	14.8385	15.7579	14.5586	14.8083	14.7694	14.4383	14.8385	15.4338	14.5272	14.7199	14.6467		14.2374	14.7036	15.0148	14.8545	14.2841	14.5481	14.6439	14.6933	15.2145	14.7898	14.8909	14.8293	13.1998	14.7767	14.9303
I2BP2_HUMAN	Interferon regulatory factor 2-binding protein 2 OS	IRF2BP2	0.0354166	0.221974	0.384115	0.0834649	0.117046	-0.263801	0.916583	0.608351	0.0166617	0.609415	0.504377	0.504377		14.7959	15.2825	14.9847	14.991	16.0167	14.8367	15.3542	14.8242	14.6208	15.1394	14.5671	15.3943	15.075	15.0534	14.8028	15.0652	15.2919	15.1155		15.6054	15.536	14.9448	15.7715	15.8976	14.9531	14.2887	14.7394	14.9023	14.9527	14.9665	14.9714	15.4363	15.5962	14.8173
ISG15_HUMAN	Ubiquitin-like protein ISG15 OS	ISG15	0.0237642	0.203339	-0.752844	2.61755e-05	0.00314106	5.77144	1.27159e-05	0.00667583	3.57897	0.0042271	0.0688224	0.0688224		11.3442	12.6987	11.8552	11.4763	11.2313	11.4594	11.341	12.2601	11.7482	11.7173	10.7131	11.8309	11.3426	12.4794	11.8017	11.5968	10.9722	11.6451		10.2252	11.3415	11.4888	11.7568	10.202	10.3065	19.0556	18.0188	17.0926	16.9204	16.1903	17.1889	14.5595	16.4602	15.9875
ISOC1_HUMAN	Isochorismatase domain-containing protein 1 OS	ISOC1	0.101142	0.273416	-0.814865	0.159393	0.169481	-0.387023	0.715263	0.548996	-0.0715872	0.285664	0.358197	0.358197		14.8211	14.4479	14.674	13.9846	13.9589	14.1289	14.5135	13.8725	15.3963	13.9793	14.5282	14.2786	14.6673	14.1602	15.0352	13.982	14.2435	14.2037		13.8272	14.7601	12.8778	13.7829	12.5746	13.58	14.445	13.651	13.6916	14.421	13.8629	13.8983	14.4464	14.7921	14.4384
IST1_HUMAN	IST1 homolog OS	IST1	0.687423	0.489453	0.0643183	0.0838059	0.117328	0.197215	0.147039	0.245064	0.175815	0.129587	0.253814	0.253814		15.1871	15.641	15.8494	15.7882	15.5962	15.785	15.6974	15.5088	16.0397	15.2894	15.6819	15.6708	15.4423	15.5749	15.9446	15.5388	15.639	15.7279		16.1167	15.746	15.8244	15.7556	15.3038	15.5068	15.6971	15.9611	16.1814	15.9683	15.683	15.5598	15.1941	16.0237	16.1429
ITA1_HUMAN	Integrin alpha-1 OS	ITGA1	0.436266	0.403086	0.282597	0.14166	0.156985	0.202091	0.173267	0.263286	0.320276	0.356826	0.393037	0.393037		14.4355	14.5689	14.1949	14.5879	14.6715	14.8836	14.5731	14.4541	14.5963	13.8877	14.7831	15.5236	14.5043	14.5115	14.3956	14.2378	14.7273	15.2036		16.2083	14.1584	14.6378	14.5776	15.1554	14.5382	15.0255	14.2983	14.5203	14.7488	14.7668	15.433	15.6731	14.7143	14.5403
ITA3_HUMAN	Integrin alpha-3 OS	ITGA3	0.212855	0.326755	0.203378	0.0979484	0.128758	-0.229768	0.178872	0.267925	-0.225647	0.0871268	0.219821	0.219821		15.9303	15.5197	15.6283	15.4523	16.1763	15.5725	15.8397	15.7845	15.4203	16.2323	15.7751	15.8853	15.885	15.6521	15.5243	15.8423	15.9757	15.7289		16.6263	15.4745	15.3505	16.0151	16.3058	16.0564	15.1845	15.3778	15.5301	15.482	15.9939	15.6613	15.6695	15.4233	15.5038
ITA5_HUMAN	Integrin alpha-5 OS	ITGA5	0.0364072	0.22114	0.486161	0.71932	0.414423	0.090371	0.243422	0.307573	-0.731492	0.298941	0.363898	0.363898		14.6306	14.5982	13.4277	14.8329	14.1666	14.8177	14.3073	14.9534	15.4448	13.7728	15.0478	15.0366	14.469	14.7758	14.4363	14.3028	14.6072	14.9271		0	14.9371	14.65	15.2902	15.3117	15.291	15.3971	14.2457	14.3281	14.7581	14.081	15.2504	11.0895	14.1755	13.7916
ITA6_HUMAN	Integrin alpha-6 OS	ITGA6	0.535062	0.434048	-0.0812849	0.0109314	0.0425111	-0.173351	0.00458726	0.0594645	-0.203226	0.0011471	0.0362204	0.0362204		17.0937	16.7205	16.8663	16.7569	16.8914	16.8825	17.1065	16.9556	17.5501	16.8936	16.8958	17.2384	17.1001	16.8381	17.2082	16.8252	16.8936	17.0605		16.6353	16.8039	16.8173	17.0399	16.8242	17.3173	16.7426	16.6558	16.9858	16.7291	16.7705	17.0016	17.0436	16.7168	16.8593
ITAV_HUMAN	Integrin alpha-V OS	ITGAV	0.825233	0.535639	0.0420126	0.545079	0.355762	0.10769	0.88895	0.602192	-0.042099	0.948144	0.610609	0.610609		14.8189	15.1369	14.4458	14.3932	15.143	14.7063	14.9046	14.7575	15.0248	15.1029	15.0563	15.6299	14.8618	14.9472	14.7353	14.7481	15.0997	15.1681		14.7359	15.0425	14.2218	15.1047	15.8074	14.8998	15.7036	14.9717	14.8569	14.7356	14.6924	15.246	16.2158	14.3434	14.4121
ITB1_HUMAN	Integrin beta-1 OS	ITGB1	0.235688	0.333693	0.310083	0.956943	0.492846	0.00453792	0.702772	0.545792	0.113908	0.910498	0.600088	0.600088		17.4893	17.1813	17.5345	17.4033	17.8359	17.7001	17.6716	17.0081	17.4192	17.409	17.321	18.3188	17.5804	17.0947	17.4768	17.4062	17.5784	18.0095		18.4791	17.2973	16.9532	18.1452	18.268	17.8637	17.9183	17.0759	17.3867	17.5314	17.424	17.8369	18.6957	17.8207	17.127
ITB4_HUMAN	Integrin beta-4 OS	ITGB4	0.456697	0.407795	0.15532	0.953032	0.492039	0.0108497	0.539519	0.48008	-0.109145	0.251601	0.345413	0.345413		16.4463	15.6768	16.2045	15.3991	16.3191	16.0677	15.5268	15.3904	16.2605	15.709	14.6363	16.4548	15.9865	15.5336	16.2325	15.554	15.4777	16.2612		15.9656	15.3014	15.9016	16.2376	16.2683	16.3031	15.7263	15.6085	16.0993	15.3526	16.3267	15.9974	15.2268	15.8907	16.2842
ITIH1_HUMAN	Inter-alpha-trypsin inhibitor heavy chain H1 OS	ITIH1	0.529487	0.432737	0.173198	0.0281753	0.0672366	0.308927	0.38295	0.401294	0.221232	0.500029	0.456244	0.456244		15.5927	15.3937	15.2429	14.8602	15.5327	15.1758	15.8518	15.7809	15.374	16.3937	15.8933	15.7995	15.7223	15.5873	15.3084	15.6269	15.713	15.4877		17.0107	15.5787	14.7245	15.5033	16.0656	15.6019	15.8839	16.1346	15.2056	15.921	16.1606	15.9935	16.9296	16.0881	15.1063
ITIH2_HUMAN	Inter-alpha-trypsin inhibitor heavy chain H2 OS	ITIH2	0.850364	0.544764	-0.0149969	0.459648	0.323641	-0.138022	0.423326	0.424134	-0.174158	0.620744	0.508903	0.508903		16.9834	16.718	16.0265	15.6648	16.6348	16.1961	16.8358	16.4319	16.7847	16.5368	17.3763	17.1709	16.9096	16.575	16.4056	16.1008	17.0056	16.6835		16.7771	16.5624	16.1767	16.244	16.8864	16.9434	16.1896	16.4129	16.4233	16.4649	16.4713	16.8899	17.4391	16.2893	16.2232
IVD_HUMAN	Isovaleryl-CoA dehydrogenase, mitochondrial OS	IVD	0.299066	0.359757	-0.103857	0.643481	0.389989	-0.0384734	0.158544	0.254543	-0.161619	0.43368	0.42793	0.42793		16.4773	16.6125	17.0546	16.4431	17.0381	17.0062	16.8828	16.3056	16.6349	16.5904	16.901	17.0327	16.6801	16.459	16.8448	16.5168	16.9695	17.0195		16.9369	16.5088	16.5547	16.4096	16.7014	16.755	16.298	16.3919	16.9974	16.4549	17.0903	17.0262	16.2182	16.4823	16.8276
JAGN1_HUMAN	Protein jagunal homolog 1 OS	JAGN1	0.190542	0.32105	-1.07704	0.613006	0.383129	-0.204299	0.263882	0.322182	-0.427228	0.0889609	0.219662	0.219662		14.3998	13.9526	13.938	13.1747	14.3647	13.5723	13.5683	11.6354	14.8553	10.8091	14.6591	14.5167	13.984	12.794	14.3966	11.9919	14.5119	14.0445		10.7431	13.5562	13.3382	13.1207	12.0085	12.494	13.1799	13.4555	13.837	13.2365	13.7875	13.0009	13.7653	12.9752	13.3687
PLAK_HUMAN	Junction plakoglobin OS	JUP	0.495855	0.419537	-0.0850518	0.45668	0.321822	0.0932429	0.922191	0.609761	0.00895351	0.936457	0.606834	0.606834		16.7615	17.3102	17.9405	17.182	17.8046	17.6546	17.6922	17.3338	17.9737	17.5773	17.7513	17.7778	17.2269	17.322	17.9571	17.3796	17.778	17.7162		17.0913	17.4955	17.414	17.6188	17.5674	17.6825	17.7846	17.6179	17.8988	17.3573	17.7895	17.4911	17.6139	17.4146	17.7921
SYK_HUMAN	Lysine--tRNA ligase OS	KARS	0.955237	0.57986	0.00963416	0.736821	0.421902	-0.0563497	0.0545442	0.155629	-0.249746	0.129131	0.253876	0.253876		16.0348	16.7201	16.3905	16.7754	16.8528	16.4971	16.5416	16.6168	16.8015	16.406	17.0117	16.832	16.2882	16.6684	16.596	16.5907	16.9323	16.6645		16.9513	16.5056	16.5856	16.8582	16.4881	16.4091	16.9304	16.7263	16.1897	16.5784	16.6363	16.3409	16.3805	16.527	16.4219
KCD12_HUMAN	BTB/POZ domain-containing protein KCTD12 OS	KCTD12	0.994123	0.591783	-0.00227162	0.3342	0.265338	0.116682	0.0291563	0.115525	0.363914	0.604567	0.500762	0.500762		15.3184	16.0456	14.7612	15.7632	15.4104	15.5366	15.6318	16.2225	15.0371	15.4898	15.176	15.5667	15.4751	16.134	14.8991	15.6265	15.2932	15.5517		14.3287	16.1029	15.8485	15.2413	15.7315	15.7133	15.6941	15.8674	15.411	15.6812	15.2441	15.782	15.6708	16.367	15.3655
KHDR1_HUMAN	KH domain-containing, RNA-binding, signal transduction-associated protein 1 OS	KHDRBS1	0.376656	0.38527	0.200028	0.164445	0.173535	0.170231	0.0429866	0.142385	0.301234	0.0214482	0.129936	0.129936		16.9167	16.8398	16.7596	17.19	17.7042	16.9686	17.4154	16.8161	16.6187	17.0596	16.8903	17.162	17.1661	16.8279	16.6892	17.1248	17.2972	17.0653		16.3687	17.1472	17.0129	17.7797	17.6495	17.4126	16.9293	17.2606	17.1351	17.3191	17.4392	17.1086	17.4313	17.4248	17.3675
FUBP2_HUMAN	Far upstream element-binding protein 2 OS	KHSRP	0.00362309	0.11141	0.438921	0.00175298	0.0226539	0.606461	0.117659	0.220217	0.312208	0.00644369	0.0860811	0.0860811		18.0938	18.0907	17.6341	18.1118	17.8999	17.7957	18.4593	17.866	17.7136	18.2109	18.1124	17.9965	18.2765	17.9783	17.6738	18.1613	18.0061	17.8961		19.0379	18.3264	18.1163	18.3732	18.6058	18.1661	19.1412	18.8336	18.3417	18.6923	18.2248	18.3974	19.146	18.6988	18.0187
K1324_HUMAN	UPF0577 protein KIAA1324 OS	KIAA1324	0.0744113	0.244069	-0.799827	0.11843	0.143344	-0.257809	0.587519	0.496694	-0.124008	0.33613	0.383203	0.383203		15.2596	14.8345	15.5453	15.2059	15.5061	15.0989	15.1473	15.1761	15.3802	14.3415	14.8085	14.9878	15.2034	15.0053	15.4628	14.7737	15.1573	15.0434		12.6698	14.3338	14.9677	14.4516	14.5311	14.8931	14.7318	14.5063	14.9533	14.3848	15.4349	15.0878	14.2037	14.9401	15.0637
SHOT1_HUMAN	Shootin-1 OS	KIAA1598	0.519745	0.429051	0.106791	0.0388314	0.0791709	-0.332404	0.283055	0.335449	-0.187194	0.7169	0.541704	0.541704		14.858	15.0241	14.76	13.8778	15.6911	14.2472	15.633	14.4925	14.7342	14.4544	14.9564	14.5994	15.2455	14.7583	14.7471	14.1661	15.3238	14.4233		14.889	14.7469	14.9266	14.9431	15.254	14.5451	14.8251	14.2728	14.6275	14.091	14.5166	14.3366	15.4455	14.4083	14.6028
KI13B_HUMAN	Kinesin-like protein KIF13B OS	KIF13B	0.261377	0.344766	-1.04352	0.696902	0.41023	-0.0767799	0.240207	0.304979	-0.360327	0.660547	0.521827	0.521827		14.42	14.3578	15.0728	14.2777	14.5287	14.673	14.5814	14.6204	15.0136	14.3759	14.3071	14.2496	14.5007	14.4891	15.0432	14.3268	14.4179	14.4613		9.36302	14.5157	14.5478	14.3382	13.9108	14.3025	14.3229	14.596	14.2584	14.2838	15.0349	14.2823	12.8839	14.2653	14.7483
KINH_HUMAN	Kinesin-1 heavy chain OS	KIF5B	0.0274212	0.21246	0.753095	0.474446	0.327742	0.0954604	0.807035	0.580005	-0.0787872	0.222544	0.325232	0.325232		18.1114	18.3764	17.2377	17.3814	17.786	17.4146	18.2245	18.2417	16.9405	18.5549	17.9549	18.1688	18.1679	18.3091	17.0891	17.9682	17.8705	17.7917		19.9464	18.8169	17.8087	18.227	18.9463	17.9698	18.6872	17.9911	17.4289	17.9074	17.8217	17.9328	19.4359	18.1105	17.3138
KLC1_HUMAN	Kinesin light chain 1 OS	KLC1	0.699013	0.492361	0.0887777	0.00627806	0.0346946	0.303054	0.00323813	0.0485719	0.379197	0.0805705	0.215268	0.215268		14.6019	14.2264	14.1994	14.405	14.3021	14.1348	14.4459	14.0722	14.5897	14.3384	14.2294	13.9005	14.5239	14.1493	14.3946	14.3717	14.2658	14.0176		13.5646	14.4965	14.4483	14.6686	14.7296	14.3479	14.9918	14.6213	14.7179	14.6895	14.3119	14.2089	14.7355	14.5451	14.6517
KLC4_HUMAN	Kinesin light chain 4 OS	KLC4	0.48524	0.414116	0.116525	0.244713	0.220557	0.174541	0.014725	0.0883498	0.256844	0.27251	0.351865	0.351865		15.4452	15.314	15.6669	14.9587	15.5406	15.1221	15.764	14.9494	15.0433	15.0125	15.0956	14.9277	15.6046	15.1317	15.3551	14.9856	15.3181	15.0249		15.0546	15.3623	15.2604	15.4738	15.6058	15.3621	15.1347	15.4324	15.647	15.3531	15.7023	15.1977	15.5431	15.4843	15.6383
IMA4_HUMAN	Importin subunit alpha-4 OS	KPNA3	0.574944	0.446171	0.134795	0.260401	0.227851	-0.209896	0.378215	0.399926	0.114226	0.727095	0.545452	0.545452		14.2243	13.2924	14.5755	14.6159	14.8348	14.4171	14.1543	14.3795	14.648	13.5915	13.5911	14.3445	14.1893	13.8359	14.6118	14.1037	14.213	14.3808		13.2484	14.3629	14.7144	14.6206	14.4763	14.7206	13.9608	14.1812	14.43	14.1087	13.329	14.0654	13.9217	14.2986	14.5025
IMA3_HUMAN	Importin subunit alpha-3 OS	KPNA4	0.790772	0.52083	0.0410775	0.126013	0.148459	-0.11413	0.0512656	0.152059	-0.280987	0.246534	0.341153	0.341153		15.8548	15.9	15.9514	15.7434	16.404	15.4148	16.078	15.9043	16.2179	16.0658	16.0948	16.1172	15.9664	15.9021	16.0847	15.9046	16.2494	15.766		15.5192	15.8868	15.8332	16.4254	16.3575	16.0975	16.1138	15.7583	15.9551	15.6446	15.9931	15.7234	16.1973	15.4101	15.7115
IMB1_HUMAN	Importin subunit beta-1 OS	KPNB1	0.260727	0.344832	-0.204366	0.00304147	0.029366	0.212528	0.654519	0.525819	0.103454	0.122389	0.248594	0.248594		17.6225	17.4996	17.7741	17.8258	17.7021	17.656	17.7065	17.4565	17.8599	17.4373	17.5708	17.4299	17.6645	17.4781	17.817	17.6316	17.6364	17.5429		16.7008	17.6137	17.6716	17.579	17.3962	17.583	17.8582	17.7787	17.9477	17.9947	17.7883	17.678	16.6869	17.8716	18.1033
RASK_HUMAN	GTPase KRas OS	KRAS	0.00922868	0.141891	-0.553736	0.0251582	0.0646265	-0.157934	0.806665	0.580136	0.0863971	0.0244726	0.13351	0.13351		13.8851	13.8549	14.2463	14.1003	13.5413	14.2112	13.8537	14.168	15.678	13.5691	13.9432	13.841	13.8694	14.0114	14.9622	13.8347	13.7422	14.0261		12.9415	13.9925	14.1788	13.237	13.0768	13.6969	13.6194	13.7751	14.6906	13.8022	13.7616	13.8495	12.5865	13.9296	14.7089
K2C1_HUMAN	Keratin, type II cytoskeletal 1 OS	KRT1	0.0851472	0.253893	0.692214	0.12154	0.14564	0.432666	0.230453	0.296903	-0.424565	0.372147	0.401011	0.401011		21.2421	19.192	19.3583	19.2564	19.4025	19.4142	20.8516	19.2305	19.7538	20.6637	19.0615	19.7368	21.0468	19.2112	19.556	19.96	19.232	19.5755		23.1992	19.7001	20.4505	20.0577	19.8023	19.525	21.7959	20.6536	19.4781	20.0748	19.4978	19.6775	20.8111	19.6227	18.2384
K1C10_HUMAN	Keratin, type I cytoskeletal 10 OS	KRT10	0.0356202	0.221837	0.707704	0.285388	0.241416	0.275526	0.112336	0.21446	-0.572738	0.29104	0.36189	0.36189		20.6179	18.6738	18.7137	18.8583	19.0828	18.7449	20.8383	18.7085	19.5809	20.0121	18.6242	19.3178	20.7281	18.6911	19.1473	19.4352	18.8535	19.0314		22.5687	19.3913	19.5393	19.8819	19.6345	19.1171	20.7329	19.9357	18.68	19.8124	19.1912	19.1876	20.194	18.9541	17.7757
K1C13_HUMAN	Keratin, type I cytoskeletal 13 OS	KRT13	0.0683012	0.237485	-0.335919	0.0180808	0.0564604	-0.748284	0.000758458	0.03063	-0.867807	0.0152758	0.115344	0.115344		20.5727	19.5129	19.2477	18.569	19.241	18.5838	18.8562	18.3276	18.3724	18.6705	18.3416	18.6284	19.7144	18.9202	18.8101	18.6198	18.7913	18.6061		19.81	18.4054	18.2022	18.3781	18.0138	18.6369	17.9125	18.2223	18.4576	17.9862	18.2695	18.1242	18.498	17.8516	18.2384
K1C14_HUMAN	Keratin, type I cytoskeletal 14 OS	KRT14	0.197839	0.324997	0.429803	0.0365503	0.0765641	0.279102	0.0440371	0.143155	-0.402077	0.0279895	0.136925	0.136925		17.2933	16.1142	16.1769	15.845	16.1741	16.1316	17.4839	16.188	15.9578	17.2013	15.7878	16.5669	17.3886	16.1511	16.0674	16.5232	15.981	16.3492		19.1756	16.3211	16.3888	16.2153	16.3806	16.5577	17.6794	16.7943	16.4031	16.5848	16.3586	16.3148	16.8998	16.0312	15.4241
K1C16_HUMAN	Keratin, type I cytoskeletal 16 OS	KRT16	0.132383	0.297407	0.391751	0.235034	0.214596	0.18129	0.0435506	0.142013	-0.491984	0.020805	0.128277	0.128277		16.155	15.048	15.1626	14.9098	15.1135	15.144	16.767	15.3144	14.6882	16.2194	14.7733	15.6933	16.461	15.1812	14.9254	15.5646	14.9434	15.4186		17.7883	15.5323	15.3256	15.2296	15.3022	15.6669	16.4279	15.4743	15.6304	15.5479	15.2819	15.2196	15.7467	14.8711	14.3587
K1C18_HUMAN	Keratin, type I cytoskeletal 18 OS	KRT18	0.251876	0.341857	0.114022	0.489601	0.333819	-0.0749509	0.0119547	0.0825821	-0.406489	0.110272	0.237895	0.237895		21.4106	21.5692	21.7047	21.2142	21.5976	21.3076	21.8128	21.4729	21.3506	21.7946	21.6614	21.4585	21.6117	21.521	21.5276	21.5044	21.6295	21.3831		21.989	21.6495	21.3412	21.658	21.5467	21.6771	21.1368	21.4426	21.7153	21.4242	21.8062	21.2026	20.7722	21.3002	21.4289
K1C19_HUMAN	Keratin, type I cytoskeletal 19 OS	KRT19	0.640367	0.473064	0.0492741	0.84039	0.459888	-0.0251112	0.00846004	0.0705003	-0.251839	0.357138	0.392137	0.392137		21.9689	21.9122	22.336	21.8057	22.3269	22.0761	22.3858	21.9836	21.7543	22.1169	21.4602	22.1588	22.1773	21.9479	22.0452	21.9613	21.8935	22.1174		21.9193	22.141	21.9006	22.2989	21.8087	22.3699	21.6477	22.1057	22.2504	21.912	22.1162	21.9601	21.8769	21.7522	22.0174
K22E_HUMAN	Keratin, type II cytoskeletal 2 epidermal OS	KRT2	0.0348011	0.225291	0.619163	0.345299	0.27057	0.247729	0.19536	0.27497	-0.426034	0.203388	0.314904	0.314904		19.5822	17.6928	17.7645	17.669	17.8085	17.8776	19.1035	17.5939	18.8637	18.8042	17.8805	18.1391	19.3429	17.6434	18.3141	18.2366	17.8445	18.0083		20.847	18.3831	18.6753	18.8815	18.4144	17.9034	19.6795	18.8602	17.7241	18.5406	17.8963	18.1755	19.3026	18.0012	16.9042
K1C20_HUMAN	Keratin, type I cytoskeletal 20 OS	KRT20	0.765292	0.515433	0.0440496	0.574757	0.368828	-0.0859584	0.00582398	0.0623998	-0.531339	0.169148	0.292292	0.292292		21.8832	21.8948	22.0067	21.3568	21.7841	21.7209	22.3225	21.4367	20.954	21.5071	21.5058	21.9444	22.1028	21.6658	21.4804	21.4319	21.645	21.8326		21.7527	22.0358	21.5668	21.7544	21.2366	22.0766	21.4714	21.717	21.7091	21.4582	21.8563	21.4309	21.0436	21.2237	21.2503
K2C3_HUMAN	Keratin, type II cytoskeletal 3 OS	KRT3	0.0882091	0.258327	0.426983	0.0745751	0.110482	-0.554376	0.0507116	0.15127	-0.56112	0.120201	0.24607	0.24607		9.43727	8.41182	8.4136	7.73208	7.93167	8.19599	9.496	9.24384	9.07082	9.03024	7.85198	8.54083	9.46664	8.82783	8.74221	8.38116	7.89182	8.36841		9.59912	9.79747	8.65005	9.33294	8.55653	8.30386	9.22162	8.27408	7.12739	8.52366	7.60828	7.59678	9.46146	7.7779	7.66606
K1H1_HUMAN	Keratin, type I cuticular Ha1 OS	KRT31	0.878009	0.557035	-0.0948019	0.141123	0.15722	-0.397454	0.0736397	0.174541	-0.790188	0.0724086	0.205585	0.205585		9.07092	9.10752	8.97866	8.70366	8.54025	9.26583	7.69449	8.32294	10.8739	10.8625	8.12918	8.23126	8.3827	8.71523	9.92628	9.78309	8.33472	8.74855		8.2301	8.30458	8.5407	8.61198	8.25909	11.3753	8.69384	8.68311	9.10421	8.55035	8.13622	8.33812	7.48101	7.85555	8.44103
KT33A_HUMAN	Keratin, type I cuticular Ha3-I OS	KRT33A	0.878009	0.557035	-0.0948019	0.141123	0.157011	-0.397454	0.0736397	0.174148	-0.790188	0.0724086	0.205026	0.205026		13.4173	13.4539	13.325	13.05	12.8866	13.6122	12.0409	12.6693	15.2203	15.2089	12.4756	12.5776	12.7291	13.0616	14.2727	14.1295	12.6811	13.0949		12.5765	12.651	12.8871	12.9584	12.6055	15.7217	13.0402	13.0295	13.4506	12.8967	12.4826	12.6845	11.8274	12.2019	12.7874
KRT34_HUMAN	Keratin, type I cuticular Ha4 OS	KRT34	0.275716	0.35143	1.00867	0.824635	0.45363	-0.106467	0.481547	0.452257	-0.373634	0.687614	0.53113	0.53113		9.88939	9.72328	10.1515	9.93969	9.98653	11.4488	10.3756	10.6351	13.3696	13.9198	10.0643	9.29398	10.1325	10.1792	11.7605	11.9297	10.0254	10.3714		12.1772	10.7191	10.8635	11.0613	10.8009	14.8288	11.4574	10.6518	10.1755	10.682	10.5227	10.2705	11.2884	10.1267	9.68278
K2C4_HUMAN	Keratin, type II cytoskeletal 4 OS	KRT4	0.276189	0.351578	-0.303811	0.00558184	0.0342244	-1.06234	0.000915109	0.0331332	-0.908658	0.0014688	0.0382623	0.0382623		17.2228	15.693	15.4105	14.9614	15.2608	14.7562	15.1702	14.9665	13.8976	15.0526	14.3059	14.2024	16.1965	15.3297	14.6541	15.007	14.7834	14.4793		17.0844	14.7106	14.115	14.1872	14.4697	14.0602	14.5829	13.9188	14.0987	13.4312	13.8511	14.1933	15.0528	14.0035	14.0236
K2C5_HUMAN	Keratin, type II cytoskeletal 5 OS	KRT5	0.290647	0.357496	-0.141979	0.15721	0.168439	-0.183874	0.0055712	0.0615764	-0.581383	0.036835	0.153528	0.153528		22.1928	22.2159	22.4702	21.719	22.0506	22.1071	22.4884	21.9521	22.1207	22.2914	22.0949	22.1582	22.3406	22.084	22.2954	22.0052	22.0728	22.1326		22.2696	22.193	21.8079	22.0546	21.5344	22.2194	21.6765	22.1531	22.1325	21.8845	22.13	21.8508	21.1769	21.6719	21.8766
K2C6A_HUMAN	Keratin, type II cytoskeletal 6A OS	KRT6A	0.00551609	0.117996	-0.730683	2.5894e-06	0.00217509	-1.56982	0.000271807	0.0237831	-1.68138	0.000525999	0.0260996	0.0260996		17.667	16.082	15.9009	15.4228	15.6462	14.915	15.5635	14.7367	14.8361	15.1442	14.322	14.6642	16.6152	15.4094	15.3685	15.2835	14.9841	14.7896		16.3522	14.2713	14.4731	14.2482	14.1857	14.5358	14.7587	13.8789	13.7671	13.8445	13.3862	13.3959	14.6753	13.2499	13.39
K2C8_HUMAN	Keratin, type II cytoskeletal 8 OS	KRT8	0.650472	0.476948	-0.0595837	0.564769	0.363808	-0.0493878	0.00129519	0.0357883	-0.208409	0.127336	0.252731	0.252731		23.3498	23.3785	23.4452	23.1029	23.289	23.343	23.5572	23.2389	23.5312	23.5409	23.3589	23.2337	23.4535	23.3087	23.4882	23.3219	23.3239	23.2884		23.2597	23.5136	22.9803	23.44	23.0806	23.5529	23.1497	23.5048	23.5927	23.2003	23.3727	23.0679	23.1921	23.1025	23.3748
KRT81_HUMAN	Keratin, type II cuticular Hb1 OS	KRT81	0.32639	0.369158	0.771669	0.176324	0.181956	-0.490954	0.225628	0.292842	-0.486578	0.266585	0.350292	0.350292		13.6257	13.0571	13.325	13.3544	13.1153	13.6685	13.4411	12.9199	15.4341	16.0061	13.2271	13.3711	13.5334	12.9885	14.3795	14.6803	13.1712	13.5198		15.1314	13.4217	13.8063	13.6553	13.5745	17.3134	13.7189	13.1266	13.3357	12.9492	13.1514	13.0453	13.5439	13.6389	13.347
KRT82_HUMAN	Keratin, type II cuticular Hb2 OS	KRT82	0.568779	0.443837	0.743301	0.970844	0.49575	0.0218583	0.591767	0.49828	-0.165789	0.695515	0.534853	0.534853		9.49296	8.87897	10.4582	9.2563	9.61113	9.45113	7.97322	9.38821	10.9061	10.9145	9.04009	8.78626	8.73309	9.13359	10.6822	10.0854	9.32561	9.1187		8.30324	8.73477	9.47023	9.54156	9.6072	15.8814	10.4838	9.43767	9.67092	7.92737	9.72113	9.96882	9.48249	8.92484	9.51894
KRT85_HUMAN	Keratin, type II cuticular Hb5 OS	KRT85	0.953875	0.580466	-0.0267573	0.0310729	0.0699766	-0.613503	0.0986988	0.20241	-0.702623	0.0795172	0.213549	0.213549		10.3831	9.59923	10.1817	9.26862	10.5479	9.94302	10.0431	9.25806	10.7152	12.1974	9.91337	10.362	10.2131	9.42864	10.4485	10.733	10.2306	10.1525		10.1711	9.08588	9.71187	9.95521	9.86773	12.2541	9.55872	9.81452	9.53247	9.73622	9.44892	9.43449	10.8933	9.07013	9.53417
K1C9_HUMAN	Keratin, type I cytoskeletal 9 OS	KRT9	0.104003	0.277341	0.655614	0.097457	0.128919	0.351862	0.414721	0.419516	-0.199671	0.260187	0.346694	0.346694		20.722	19.5423	19.4851	19.2898	20.1642	19.3808	20.4295	19.3874	18.9414	20.461	19.3894	19.8873	20.5757	19.4648	19.2133	19.8754	19.7768	19.634		22.7952	19.489	19.9192	20.1006	20.3685	19.8013	21.3128	20.3361	19.7231	19.7888	19.634	19.8564	21.377	19.457	18.9897
KTN1_HUMAN	Kinectin OS	KTN1	0.442273	0.404458	-0.113392	0.0616068	0.10187	-0.199597	0.0170764	0.0933864	-0.382432	0.194132	0.31073	0.31073		16.656	16.7845	16.0829	15.9909	16.656	16.2879	17.1746	16.8493	16.0929	17.1732	16.7623	16.7101	16.9153	16.8169	16.0879	16.582	16.7091	16.499		17.3372	16.4173	16.1045	16.1133	16.4379	16.5198	16.484	16.4127	16.2045	16.3824	16.521	16.4081	16.936	16.3772	15.9172
LAD1_HUMAN	Ladinin-1 OS	LAD1	2.00088e-05	0.0196887	1.31546	0.0113723	0.043225	1.08353	0.00680743	0.0668019	0.892134	0.00734485	0.0900393	0.0900393		14.5502	13.3191	14.2755	14.0158	14.0514	13.5031	14.3242	11.89	10.908	12.6163	13.2441	12.602	14.4372	12.6046	12.5917	13.316	13.6477	13.0525		15.985	14.0585	13.7817	14.7006	14.6166	14.4003	14.5779	14.7104	14.1548	14.3805	14.4317	13.8956	14.8033	14.0166	14.0483
LAMA4_HUMAN	Laminin subunit alpha-4 OS	LAMA4	0.168416	0.311507	0.526618	0.0764413	0.111671	0.361794	0.206647	0.284377	0.337488	0.6688	0.523977	0.523977		15.4194	15.2698	14.7994	15.5383	15.1366	15.264	15.4294	15.5402	14.9812	16.075	15.1955	15.7305	15.4244	15.405	14.8903	15.8066	15.166	15.4973		17.3495	15.6806	15.2074	15.7698	16.1223	15.2198	16.4631	15.3615	15.4813	15.8568	15.404	15.7938	16.7768	15.7766	15.2324
LAMA5_HUMAN	Laminin subunit alpha-5 OS	LAMA5	0.0492194	0.22738	0.551632	0.290981	0.244424	0.15327	0.0311478	0.119362	0.254751	0.263089	0.349222	0.349222		15.3444	14.7517	14.8831	15.3415	15.1652	15.1216	15.5268	15.1059	14.4226	15.0764	15.3382	15.5381	15.4356	14.9288	14.6529	15.209	15.2517	15.3299		16.6014	15.2085	15.4093	15.5914	16.2368	15.0703	15.9818	14.6262	15.0841	15.4182	15.1542	15.463	15.8194	15.2607	15.0979
LAMB1_HUMAN	Laminin subunit beta-1 OS	LAMB1	0.0942415	0.266476	0.630132	0.257503	0.226495	0.138649	0.315573	0.361738	-0.171663	0.613735	0.506744	0.506744		15.5401	15.3117	14.2981	15.3179	14.9388	15.1531	15.302	15.5746	14.7507	15.3848	15.295	15.4572	15.4211	15.4431	14.5244	15.3513	15.1169	15.3052		17.2366	15.2909	15.2861	15.6834	16.1995	15.2464	15.8102	15.1223	14.8534	15.4533	15.1413	15.6135	15.9545	14.9877	14.472
LAMC1_HUMAN	Laminin subunit gamma-1 OS	LAMC1	0.0803094	0.248504	0.564899	0.0281845	0.0670679	0.236656	0.184832	0.271053	0.170161	0.280562	0.35652	0.35652		17.9698	17.2565	17.2738	17.611	17.4703	17.5886	18.0946	17.8888	16.5951	18.0588	17.5032	17.7867	18.0322	17.5727	16.9344	17.8349	17.4868	17.6877		19.6335	17.7309	17.5201	18.0126	18.4563	17.5845	18.2579	17.8475	17.399	17.7612	17.632	18.071	18.5266	17.8482	17.2262
LAMP1_HUMAN	Lysosome-associated membrane glycoprotein 1 OS	LAMP1	0.167881	0.311102	0.450495	0.0393316	0.079229	0.383311	0.122053	0.22288	0.398684	0.000826866	0.0297102	0.0297102		16.6205	16.8025	16.6768	16.655	16.4782	16.6151	16.4807	16.6032	16.5602	16.5361	16.9073	16.8164	16.5506	16.7028	16.6185	16.5956	16.6927	16.7158		18.3624	16.9117	16.5958	16.92	17.0507	16.7384	17.5951	16.9335	16.8543	16.8198	16.823	17.1502	17.9982	16.9685	16.9086
LTOR1_HUMAN	Ragulator complex protein LAMTOR1 OS	LAMTOR1	0.480353	0.413533	-0.463789	0.56072	0.36259	-0.133336	0.996692	0.630438	-0.000939219	0.903486	0.599638	0.599638		14.2647	14.4428	14.1401	14.2339	14.93	13.9886	14.3185	14.0402	15.0148	13.6713	14.4277	14.9644	14.2916	14.2415	14.5775	13.9526	14.6788	14.4765		10.9265	14.7413	14.1421	14.4796	15.0976	14.0486	14.6558	14.1932	13.9857	14.4203	13.8047	14.3588	15.0525	14.4214	14.1338
LTOR2_HUMAN	Ragulator complex protein LAMTOR2 OS	LAMTOR2	0.00534655	0.119568	0.579958	0.745469	0.425982	-0.0425233	0.184564	0.271418	-0.279894	0.473416	0.446021	0.446021		14.877	14.9248	14.273	14.9201	15.0267	14.7515	15.3092	15.3491	14.331	15.1559	15.0867	15.429	15.0931	15.137	14.302	15.038	15.0567	15.0903		16.1223	15.4377	14.9555	15.3492	15.8722	15.4598	15.5258	14.975	14.2463	14.5368	15.1138	15.0642	15.4134	15.1349	14.3125
SYLC_HUMAN	Leucine--tRNA ligase, cytoplasmic OS	LARS	0.485224	0.414462	-0.348258	0.105601	0.134606	-0.320356	0.0267633	0.111958	-0.368561	0.042615	0.163253	0.163253		14.1935	14.948	14.3385	14.8445	15.0022	14.5321	14.9878	15.0393	14.8272	13.8331	15.3393	15.2214	14.5906	14.9937	14.5828	14.3388	15.1707	14.8768		12.3082	14.8019	14.6083	15.5498	14.5662	14.6296	14.057	14.4777	14.1819	14.8229	14.7401	14.3518	14.0558	14.8738	14.3588
LASP1_HUMAN	LIM and SH3 domain protein 1 OS	LASP1	0.130531	0.29801	0.43384	0.0166705	0.0538585	0.223527	0.659255	0.527203	0.083437	0.160146	0.283315	0.283315		19.0317	18.9023	18.9262	18.9753	19.0583	18.3977	19.7936	19.0978	17.9585	19.3683	18.6888	19.0374	19.4127	19	18.4424	19.1718	18.8735	18.7175		20.9376	19.0574	18.884	19.4152	19.3721	18.5547	19.5566	19.3047	18.6904	19.6422	19.025	18.7402	20.1543	19.0768	18.7375
LBR_HUMAN	Lamin-B receptor OS	LBR	0.0070532	0.128525	-0.453592	0.0116631	0.0435423	-0.418259	0.231506	0.297529	-0.312758	0.237416	0.335213	0.335213		14.5286	14.3051	14.0044	14.8648	14.352	14.4476	14.0747	13.6681	14.9244	14.0612	14.9743	15.1205	14.3017	13.9866	14.4644	14.463	14.6631	14.7841		13.9329	13.7577	14.0824	13.6524	14.4514	14.0645	14.1337	13.848	14.078	14.0832	13.8319	14.1785	14.9471	14.0066	13.8086
NGAL_HUMAN	Neutrophil gelatinase-associated lipocalin OS	LCN2	0.189689	0.320711	-0.665764	0.00263569	0.0283844	-1.29605	0.0067577	0.0669395	-1.36698	0.00810335	0.0959511	0.0959511		19.4394	17.0722	17.1499	17.0028	17.2031	16.612	15.2626	16.6618	16.1981	16.8756	16.38	16.256	17.351	16.867	16.674	16.9392	16.7915	16.434		14.8593	15.7204	16.1909	16.3883	16.8592	17.044	15.1011	15.7985	15.4276	16.016	15.1501	15.787	15.0261	14.9849	15.0373
PLSL_HUMAN	Plastin-2 OS	LCP1	0.429747	0.401206	0.313671	0.11349	0.140607	-0.170131	0.290124	0.341131	0.225443	0.821498	0.572959	0.572959		16.6009	17.0785	17.0765	18.4405	16.6669	17.1613	17.0747	17.1276	16.794	17.3468	16.3934	16.8787	16.8378	17.103	16.9352	17.8937	16.5301	17.02		17.8752	16.7288	18.3814	16.9655	17.1796	17.0713	16.7915	16.8343	16.79	17.5427	16.7166	16.624	17.3828	17.0451	17.4908
LDHA_HUMAN	L-lactate dehydrogenase A chain OS	LDHA	0.848202	0.544443	0.0309627	0.400504	0.299309	-0.090391	0.200945	0.27983	0.170768	0.0869568	0.22046	0.22046		16.6586	17.3883	17.5901	17.86	17.8036	17.3776	17.8485	17.5021	18.1343	17.4447	17.5835	17.2608	17.2536	17.4452	17.8622	17.6523	17.6935	17.3192		16.7959	17.5153	18.2269	18.1963	17.4418	17.2356	17.3229	17.6713	17.7346	17.6708	17.3021	16.9819	16.8703	17.7896	18.2106
LDHB_HUMAN	L-lactate dehydrogenase B chain OS	LDHB	0.357967	0.381624	-0.265714	0.479797	0.330082	-0.0626479	0.972176	0.624715	-0.00529479	0.110197	0.238721	0.238721		18.553	19.2142	19.0363	19.7064	19.6922	19.0628	19.2327	19.1812	19.4997	19.2622	19.4485	18.8925	18.8928	19.1977	19.268	19.4843	19.5704	18.9777		17.3584	19.3068	19.3523	19.402	19.2651	19.1121	19.0448	19.3384	19.0028	19.5385	19.292	18.7986	18.2124	19.4061	19.4113
LDHD_HUMAN	Probable D-lactate dehydrogenase, mitochondrial OS	LDHD	0.704608	0.493477	-0.0918561	0.00592003	0.034775	-0.286805	0.258443	0.319629	-0.14941	0.0250022	0.133602	0.133602		14.9247	15.0684	15.6042	14.5213	15.4829	15.6318	15.0371	14.844	15.9033	15.3049	15.5469	15.5792	14.9809	14.9562	15.7538	14.9131	15.5149	15.6055		15.8178	14.8212	14.836	14.8688	15.4573	15.3721	14.7408	14.5011	15.74	14.5247	15.2224	15.2745	15.3487	14.6141	15.4995
LETM1_HUMAN	LETM1 and EF-hand domain-containing protein 1, mitochondrial OS	LETM1	0.146787	0.302173	-0.208443	0.0784757	0.112491	-0.301746	0.00503125	0.061428	-0.567375	0.132799	0.256729	0.256729		16.1345	16.5295	16.1544	16.2004	16.2311	16.3851	16.3496	16.1525	16.4827	15.4636	16.4173	17.0498	16.242	16.341	16.3186	15.832	16.3242	16.7175		15.5589	16.2863	15.9151	16.0066	16.1815	16.5763	15.4932	16.0444	16.4246	15.5969	16.3144	16.0912	15.9443	15.2742	15.6735
LEG1_HUMAN	Galectin-1 OS	LGALS1	0.401768	0.389497	0.2914	0.0407823	0.0802275	0.506599	0.104164	0.207931	0.470705	0.480224	0.448783	0.448783		20.1209	19.8871	20.0131	19.8842	18.7942	20.5965	19.4773	20.1748	20.1957	19.964	19.4632	20.4493	19.7991	20.0309	20.1044	19.9241	19.1287	20.5229		21.167	20.0112	20.0283	19.4808	20.313	20.2581	20.9067	20.2118	20.6379	19.8089	20.0398	20.9445	21.0879	20.0979	20.1692
LEG3_HUMAN	Galectin-3 OS	LGALS3	0.297638	0.359357	-0.249211	0.12379	0.146662	-0.26356	0.0177726	0.0928417	-0.73768	0.243728	0.340435	0.340435		20.9458	21.5531	21.2445	20.7068	21.235	20.9362	21.5571	20.4413	21.1213	20.7134	21.452	21.5321	21.2514	20.9972	21.1829	20.7101	21.3435	21.2342		20.5471	21.2042	20.6151	20.9805	20.4582	21.4189	20.3884	20.9773	20.8319	20.872	21.1227	20.9456	20.4435	19.4496	20.6504
LG3BP_HUMAN	Galectin-3-binding protein OS	LGALS3BP	0.204542	0.324628	0.312966	0.000112884	0.0055778	1.64957	0.0548335	0.15603	0.952727	0.0243401	0.133486	0.133486		16.1362	16.6547	15.9765	15.4166	16.7494	16.0139	16.2664	16.8058	15.3398	16.2646	16.9193	16.6124	16.2013	16.7302	15.6582	15.8406	16.8343	16.3131		17.2643	16.9838	16.4023	15.6402	17.1441	16.021	18.1313	18.2273	17.7944	17.0892	18.0901	18.1429	18.4536	18.0194	17.3573
LEG4_HUMAN	Galectin-4 OS	LGALS4	0.127339	0.295523	-0.443446	0.049942	0.0890685	-0.431968	0.121421	0.2225	-0.287994	0.639274	0.515177	0.515177		20.4892	20.9692	21.4978	20.7115	20.5166	20.9891	21.0321	20.7287	21.8529	20.4568	21.077	21.0548	20.7606	20.8489	21.6754	20.5841	20.7968	21.022		19.8862	20.8668	20.8262	20.8781	19.6265	20.9433	19.7413	20.9224	21.1943	20.2968	20.6917	20.2496	19.9173	20.6049	21.268
LGMN_HUMAN	Legumain OS	LGMN	0.109286	0.277158	-0.643383	0.19169	0.192377	0.42312	0.242517	0.306799	0.325479	0.650866	0.518107	0.518107		15.4317	16.9676	16.3986	16.8208	16.127	16.9732	16.0761	16.7651	16.8887	16.4986	16.1283	15.7197	15.7539	16.8663	16.6436	16.6597	16.1276	16.3465		13.5807	16.9084	15.8798	16.0263	15.9578	16.1843	17.5144	17.0063	16.9066	16.4364	16.3374	16.7354	15.1086	17.3831	17.082
LIMA1_HUMAN	LIM domain and actin-binding protein 1 OS	LIMA1	0.0053844	0.117739	0.44323	0.0411907	0.0808416	0.334067	0.120038	0.222686	0.150228	0.282692	0.356617	0.356617		17.6629	17.2219	17.3509	17.2855	17.383	17.4068	17.8373	17.2277	16.6035	17.609	17.0084	17.6708	17.7501	17.2248	16.9772	17.4473	17.1957	17.5388		18.5042	17.5649	17.323	17.8884	17.8543	17.6584	17.7634	17.6176	17.5319	17.8065	17.9205	17.4983	17.9118	17.5452	17.396
LIMS1_HUMAN	LIM and senescent cell antigen-like-containing domain protein 1 OS	LIMS1	0.346865	0.377561	-1.07133	0.599856	0.378572	-0.0937403	0.46914	0.444984	0.228336	0.188006	0.30562	0.30562		14.1524	14.6097	14.0781	14.9272	14.3695	15.0162	14.5465	15.1783	15.2193	14.4004	14.5748	14.7057	14.3494	14.894	14.6487	14.6638	14.4721	14.861		8.13625	14.5824	14.8077	14.6415	14.6983	14.5949	14.8817	14.2978	14.7678	14.7301	14.0908	14.5584	13.3541	15.0029	14.7446
L2GL2_HUMAN	Lethal(2) giant larvae protein homolog 2 OS	LLGL2	0.712582	0.496236	-0.0899375	0.433331	0.313791	-0.0333859	0.161287	0.256982	-0.190063	0.196343	0.310455	0.310455		15.0265	15.1791	15.4312	14.8661	15.1	15.1265	15.4005	15.1729	15.7887	15.6003	15.2808	15.0161	15.2135	15.176	15.6099	15.2332	15.1904	15.0713		16.0109	15.2447	15.1613	15.0299	14.3254	15.1825	15.2198	15.1224	15.5595	15.0641	15.3146	15.0136	14.5241	15.3357	15.4314
LMAN1_HUMAN	Protein ERGIC-53 OS	LMAN1	0.448493	0.404507	0.11936	0.150499	0.164181	0.283326	0.115531	0.217397	0.359456	0.709576	0.539298	0.539298		15.8987	16.2482	16.2379	15.8886	16.0346	16.0606	15.8819	16.2692	16.8583	16.2964	16.377	16.5715	15.8903	16.2587	16.5481	16.0925	16.2058	16.316		16.6447	16.1571	16.5483	16.2873	16.3544	16.0358	16.9793	16.2862	16.5957	16.122	16.4579	16.5703	17.0925	16.3015	16.4839
LMAN2_HUMAN	Vesicular integral-membrane protein VIP36 OS	LMAN2	0.00332004	0.116676	-0.150585	0.202988	0.198037	-0.0599766	0.589529	0.497993	-0.0706956	0.0506839	0.176631	0.176631		17.1212	17.1717	16.9767	17.2007	17.4338	17.0726	17.0262	17.1638	17.3676	17.0325	17.3695	17.6301	17.0737	17.1677	17.1721	17.1166	17.4017	17.3513		17.031	16.9872	16.9312	16.9885	17.2873	17.1545	17.2112	17.0816	17.0393	17.0111	17.2846	17.2955	17.5794	17.1591	16.8704
LMNA_HUMAN	Prelamin-A/C OS	LMNA	0.137749	0.299217	0.472986	0.0697411	0.108286	0.249156	0.97407	0.625549	-0.00391637	0.85602	0.581848	0.581848		21.7766	21.4781	21.1142	21.4595	21.2392	21.5451	21.9213	21.5811	20.7457	21.6508	21.4025	21.7392	21.849	21.5296	20.93	21.5551	21.3208	21.6421		23.6145	21.6192	21.1598	21.6644	21.8645	21.7422	22.0378	21.4343	21.5998	21.6127	21.6416	21.9954	22.1756	21.618	21.1887
LMNB1_HUMAN	Lamin-B1 OS	LMNB1	0.13264	0.297306	0.562101	0.625792	0.386235	0.0549817	0.777134	0.569429	0.0752454	0.808579	0.570826	0.570826		18.878	19.3299	19.1432	19.3978	19.576	19.2928	19.6314	19.3534	18.4254	19.5881	19.3221	19.6989	19.2547	19.3416	18.7843	19.4929	19.4491	19.4959		21.2762	19.4374	19.303	19.6857	20.1007	19.388	19.5989	19.1994	19.1895	19.5214	19.3419	19.2973	20.3344	19.4736	19.2577
LMNB2_HUMAN	Lamin-B2 OS	LMNB2	0.167363	0.311313	0.531316	0.012771	0.0454562	0.513269	0.608888	0.507406	0.0976077	0.830208	0.57595	0.57595		18.4899	18.3186	17.8819	18.5066	18.2089	18.4288	18.646	18.5177	17.3602	18.7313	18.2492	18.6287	18.568	18.4181	17.621	18.619	18.229	18.5288		20.6408	18.4855	18.1181	18.6055	18.8544	18.4675	19.3098	18.7006	18.6434	18.7381	18.5763	19.0954	18.9858	18.7175	18.3051
LMO7_HUMAN	LIM domain only protein 7 OS	LMO7	0.570528	0.444145	0.131324	0.352504	0.274934	0.173904	0.880544	0.599981	-0.0369243	0.207892	0.317164	0.317164		14.5664	14.4775	15.1401	14.6143	15.026	14.931	14.9651	13.8741	14.6115	14.09	14.5504	14.7282	14.7657	14.1758	14.8758	14.3522	14.7882	14.8296		15.2395	14.8564	14.7211	14.6332	13.9955	15.1296	14.2109	14.6904	15.3104	14.7571	15.1227	14.7392	13.6187	14.4349	15.0748
LONM_HUMAN	Lon protease homolog, mitochondrial OS	LONP1	0.291674	0.35653	-0.281709	0.193433	0.193433	-0.266241	0.340146	0.374768	-0.123365	0.229431	0.329747	0.329747		15.1632	15.6093	15.6173	15.5594	15.6223	15.4855	15.2195	15.6125	16.3542	15.4589	15.6601	15.8268	15.1914	15.6109	15.9857	15.5092	15.6412	15.6562		13.8527	15.3784	15.7018	15.8475	15.814	15.3099	15.2618	15.2146	16.0001	15.7259	14.7679	15.0268	15.1667	15.109	15.6539
LPP_HUMAN	Lipoma-preferred partner OS	LPP	0.0365273	0.220508	0.547139	0.00797092	0.0387027	0.406912	0.00153897	0.0367254	0.698453	0.131224	0.25558	0.25558		17.3501	16.8023	16.9516	17.3653	17.6944	17.3881	17.5956	16.6567	16.5921	17.1084	17.1244	17.7204	17.4729	16.7295	16.7719	17.2369	17.4094	17.5543		17.3407	17.3197	17.3491	18.3847	18.3424	17.721	17.9415	17.1228	17.4401	17.8675	17.4842	17.7602	18.4941	17.7123	17.4782
LRBA_HUMAN	Lipopolysaccharide-responsive and beige-like anchor protein OS	LRBA	0.0548269	0.2286	-1.36671	0.00489079	0.0339526	-0.885021	0.00730144	0.0666654	-0.963085	0.540924	0.472855	0.472855		13.6257	14.3644	14.0457	13.7023	14.9275	13.8248	13.8125	13.8889	14.3809	13.6239	14.1785	14.2955	13.7191	14.1267	14.2133	13.6631	14.553	14.0601		9.73032	13.1342	13.7475	12.949	13.0293	13.5447	12.0477	12.9867	13.7549	13.1012	13.8776	13.2571	11.9799	13.0528	13.6387
LRP1_HUMAN	Prolow-density lipoprotein receptor-related protein 1 OS	LRP1	0.0911342	0.262211	0.786109	0.131363	0.151572	0.443397	0.31068	0.357691	0.261805	0.166403	0.289954	0.289954		15.919	15.2936	14.4755	15.1928	14.1492	15.5301	15.2763	15.9329	14.0893	15.9925	14.7476	15.1499	15.5976	15.6132	14.2824	15.5926	14.4484	15.34		17.5677	15.1795	14.8354	15.946	16.2467	15.8157	16.3859	15.5091	14.9292	15.1205	15.5716	16.0184	16.6943	15.2001	14.8402
LPPRC_HUMAN	Leucine-rich PPR motif-containing protein, mitochondrial OS	LRPPRC	0.541904	0.436361	0.107237	0.00862479	0.0398067	-0.468675	0.0549017	0.155802	-0.519958	0.956544	0.614121	0.614121		17.8201	18.2516	17.5398	18.1946	18.49	18.0348	18.3444	18.3111	17.3776	18.1705	18.517	18.4728	18.0822	18.2813	17.4587	18.1826	18.5035	18.2538		17.5916	18.2032	17.9608	18.776	18.4689	18.4051	17.1	17.7105	17.1712	17.924	18.1394	17.905	18.0399	17.932	17.5301
LRC47_HUMAN	Leucine-rich repeat-containing protein 47 OS	LRRC47	0.9152	0.568892	0.0148328	0.725961	0.417105	-0.0447062	0.710441	0.5481	-0.0658407	0.329939	0.379886	0.379886		15.9488	15.6076	15.4274	15.3069	15.7439	15.6115	16.2698	15.8558	15.4267	15.8607	16.4957	15.1229	16.1093	15.7317	15.427	15.5838	16.1198	15.3672		15.5274	15.7188	15.6886	15.7024	16.0977	15.6928	15.8057	15.8172	15.5581	15.1237	16.0584	15.7076	16.5405	15.6693	15.6445
LRC59_HUMAN	Leucine-rich repeat-containing protein 59 OS	LRRC59	0.0103708	0.150071	-0.340741	0.00337713	0.0301786	-0.539013	0.123453	0.223492	-0.599721	0.152082	0.27656	0.27656		16.2193	15.8171	15.4658	15.9521	17.0153	15.7683	16.3852	16.3895	16.8119	16.7312	16.7973	17.0848	16.3023	16.1033	16.1389	16.3416	16.9063	16.4265		16.0719	15.6098	15.4705	16.2504	16.6798	16.092	15.7406	16.0365	15.3709	15.5999	16.383	15.8538	17.0677	16.041	15.2317
LRRF2_HUMAN	Leucine-rich repeat flightless-interacting protein 2 OS	LRRFIP2	0.0819033	0.251068	0.353966	0.00267283	0.0280647	0.384018	0.045758	0.145594	0.204939	0.0347389	0.147747	0.147747		15.2967	15.0134	15.5128	15.1446	15.2221	15.1524	15.9385	15.0962	15.1355	15.3602	15.0788	15.4353	15.6176	15.0548	15.3242	15.2524	15.1504	15.2939		16.6775	15.3914	15.2936	15.2234	15.5348	15.6964	15.8375	15.7192	15.597	15.6712	15.6269	15.5455	15.7139	15.5955	15.4228
LSM6_HUMAN	U6 snRNA-associated Sm-like protein LSm6 OS	LSM6	0.775817	0.517562	-0.0792903	0.613325	0.383043	-0.097846	0.0105076	0.0788072	0.505156	0.544375	0.474677	0.474677		14.3846	14.8821	15.0085	15.3822	14.7269	14.3135	15.789	14.9031	14.4827	14.9082	14.4342	14.5329	15.0868	14.8926	14.7456	15.1452	14.5806	14.4232		13.7641	15.1328	15.2313	14.9748	14.7989	14.4963	14.3943	15.0477	14.9562	15.3245	14.7916	13.7726	15.0173	15.6119	15.429
LSM7_HUMAN	U6 snRNA-associated Sm-like protein LSm7 OS	LSM7	0.0896797	0.259544	0.2647	0.0284837	0.067398	-0.391873	0.703362	0.545847	-0.104525	0.159561	0.28276	0.28276		15.1861	15.5719	15.1699	15.6992	16.0635	15.45	15.7218	15.6759	15.4002	15.6589	15.6385	15.6625	15.454	15.6239	15.2851	15.6791	15.851	15.5562		15.5204	15.5595	15.8616	16.1775	16.4039	15.5146	15.2601	15.311	15.3571	15.1001	15.0291	15.0406	16.5547	15.2516	15.3776
LSP1_HUMAN	Lymphocyte-specific protein 1 OS	LSP1	0.185824	0.318002	0.720465	0.745548	0.425738	0.0414025	0.78012	0.571218	0.0824311	0.992115	0.625777	0.625777		18.3023	17.9527	17.4407	18.6033	17.4316	17.9133	18.3246	18.0403	16.992	18.3039	17.9321	18.4563	18.3135	17.9965	17.2163	18.4536	17.6818	18.1848		20.8454	18.1323	18.5045	17.9495	18.8307	17.9069	18.4794	17.9119	17.7508	18.1629	17.7843	18.0057	19.4393	18.2557	17.7341
ERG7_HUMAN	Lanosterol synthase OS	LSS	0.859412	0.549131	0.0814539	0.0544572	0.0949047	-0.300351	0.804528	0.578995	-0.0555305	0.331984	0.379723	0.379723		13.9024	14.9988	15.5661	14.0281	14.7172	14.5519	14.1469	14.5721	15.632	14.0322	14.3364	14.4866	14.0247	14.7855	15.599	14.0302	14.5268	14.5192		16.1577	14.4059	14.7141	14.1961	14.0181	14.4822	13.6038	14.1382	15.2808	14.153	14.4989	14.0085	13.3728	14.6454	14.907
LKHA4_HUMAN	Leukotriene A-4 hydrolase OS	LTA4H	0.46357	0.408739	-0.259989	0.0693101	0.108418	-0.187626	0.629306	0.517846	-0.123324	0.484779	0.450214	0.450214		15.7773	16.4604	16.4559	16.4336	16.3101	16.4696	16.321	15.9722	16.5611	15.3806	16.3653	15.7897	16.0492	16.2163	16.5085	15.9071	16.3377	16.1297		14.3475	16.4005	16.7775	15.95	15.6307	16.4824	16.0412	16.0839	16.0223	15.9266	15.9758	15.973	14.9371	16.2198	16.5798
TRFL_HUMAN	Lactotransferrin OS	LTF	0.996338	0.59167	-0.000904527	0.122823	0.14655	-0.567244	0.0169268	0.0930531	-0.966883	0.0783818	0.21214	0.21214		19.2698	18.6552	17.5835	17.7575	18.5746	18.4236	18.0007	17.9368	18.2746	17.8627	19.0124	18.4973	18.6352	18.296	17.9291	17.8101	18.7935	18.4604		18.9336	18.1362	18.1995	17.4371	18.1696	19.0428	16.9081	17.6303	17.2021	17.9632	17.999	18.8181	17.9123	17.3855	17.1414
LC7L2_HUMAN	Putative RNA-binding protein Luc7-like 2 OS	LUC7L2	0.118668	0.288318	0.367242	0.0678866	0.106988	0.110454	0.327161	0.3674	0.132283	0.0661349	0.196893	0.196893		16.5904	16.4688	16.3465	16.8478	16.7114	16.5833	16.9699	16.686	16.0967	16.9159	16.6088	16.5004	16.7801	16.5774	16.2216	16.8819	16.6601	16.5418		18.11	16.6148	16.4706	17.0508	16.9155	16.7047	16.8235	16.6785	16.5043	17.0985	16.6382	16.5826	17.148	16.7901	16.7345
LUM_HUMAN	Lumican OS	LUM	0.0373283	0.221272	0.412568	0.867778	0.469674	0.0308721	0.308265	0.356081	-0.205869	0.100354	0.231347	0.231347		19.4568	19.6613	18.222	19.1559	19.1392	19.3864	19.5833	19.9707	18.734	19.811	19.604	20.0228	19.52	19.816	18.478	19.4834	19.3716	19.7046		20.1373	19.888	19.1773	19.6326	20.2458	19.768	19.7864	19.1835	18.9222	19.3458	19.1625	20.1584	20.1221	19.4225	18.4971
LXN_HUMAN	Latexin OS	LXN	0.065939	0.235942	0.390011	0.00264165	0.0280884	0.669447	0.00878523	0.0720663	0.342399	0.0117871	0.102351	0.102351		15.6794	15.6562	15.2339	15.5483	15.6723	15.5686	15.7892	15.7555	16.0173	15.8514	15.5242	15.7054	15.7343	15.7059	15.6256	15.6999	15.5982	15.637		16.8791	15.8384	16.0354	15.6957	16.0498	15.8426	16.9439	16.2426	16.4146	16.0753	16.1218	16.2194	16.3577	16.2319	15.7978
LYPA2_HUMAN	Acyl-protein thioesterase 2 OS	LYPLA2	0.383838	0.388977	-0.0944143	0.12673	0.148885	-0.207442	0.323245	0.365347	-0.12133	0.306083	0.364502	0.364502		15.1929	15.2645	15.4224	15.3156	15.4166	15.0487	15.8967	15.4183	15.7443	15.6109	15.4717	15.0996	15.5448	15.3414	15.5833	15.4632	15.4442	15.0741		15.8608	15.2957	15.4288	15.0944	15.1528	15.0521	14.8976	15.0083	15.2597	15.4499	15.536	15.0549	15.7476	15.1559	15.5212
MGN2_HUMAN	Protein mago nashi homolog 2 OS	MAGOHB	0.4265	0.400837	-0.41872	0.481668	0.330556	0.239702	0.542194	0.48002	0.147968	0.521458	0.464806	0.464806		13.9353	13.8045	15.034	15.42	13.7505	15.1364	14.0037	15.434	15.3004	14.8876	14.2512	14.8722	13.9695	14.6192	15.1672	15.1538	14.0008	15.0043		11.2678	14.5634	15.4474	15.0158	14.6328	14.4754	15.0843	15.0601	15.0423	14.1533	14.9344	15.0787	14.1678	14.0588	15.4004
MANF_HUMAN	Mesencephalic astrocyte-derived neurotrophic factor OS	MANF	0.396585	0.388298	-0.112518	0.680839	0.404173	-0.0828213	0.831886	0.585835	0.0464194	0.69686	0.534704	0.534704		16.481	17.0154	16.8587	17.1993	17.6093	16.8377	16.9999	17.1738	17.4975	17.4073	17.2426	17.2289	16.7405	17.0946	17.1781	17.3033	17.426	17.0333		16.1402	16.8768	17.0182	17.2497	17.7003	17.1154	17.5525	16.8871	17.1535	16.8054	17.0936	16.7867	17.7626	16.7765	16.9654
AOFA_HUMAN	Amine oxidase [flavin-containing] A OS	MAOA	0.698726	0.492512	-0.0787337	0.426653	0.311101	0.110813	0.421733	0.422942	0.110544	0.266007	0.350859	0.350859		16.7385	18.1175	18.6322	17.7687	18.0981	18.2625	17.7662	18.0293	18.7676	17.6707	18.0135	18.4069	17.2523	18.0734	18.6999	17.7197	18.0558	18.3347		17.6468	18.2223	17.971	18.1337	17.6131	18.0767	17.9622	18.0505	18.5674	17.8359	18.1768	18.2079	17.7808	17.9429	18.4712
AOFB_HUMAN	Amine oxidase [flavin-containing] B OS	MAOB	0.106502	0.275783	0.671866	0.604573	0.380121	-0.211002	0.690757	0.540056	-0.160054	0.860164	0.583523	0.583523		10.5264	12.4762	12.2364	12.8567	13.2099	12.7513	13.3486	13.6798	12.545	12.0393	14.0541	14.6102	11.9375	13.078	12.3907	12.448	13.632	13.6807		13.5616	13.6602	12.9716	13.7846	14.33	12.8902	13.4309	12.1049	12.2043	11.962	12.5373	13.6615	13.1563	12.5746	12.1208
MP2K2_HUMAN	Dual specificity mitogen-activated protein kinase kinase 2 OS	MAP2K2	0.337413	0.374312	-0.306333	0.0314661	0.0702966	0.0583864	0.580777	0.494178	0.0515219	0.103613	0.232683	0.232683		14.3544	14.6155	14.5507	14.8069	14.7678	14.833	14.901	14.5525	14.9173	14.6763	14.493	14.2863	14.6277	14.584	14.734	14.7416	14.6304	14.5597		13.0072	14.9846	14.8357	14.4476	14.2029	14.5613	14.7219	14.7107	14.7714	14.7822	14.6937	14.5478	14.4326	14.8834	14.9861
MK01_HUMAN	Mitogen-activated protein kinase 1 OS	MAPK1	0.0894548	0.260425	0.182363	0.223577	0.209603	-0.0979793	0.0535357	0.154855	0.308451	0.116268	0.243275	0.243275		15.8382	15.7692	16.1679	16.0428	15.8827	15.9952	16.0447	16.1209	16.5341	15.9611	15.9133	15.6456	15.9414	15.945	16.351	16.002	15.898	15.8204		16.1456	16.2135	16.1336	16.1941	16.3165	16.0488	15.6037	15.697	16.2729	15.9767	15.85	15.9697	16.7795	16.0417	16.3636
MK13_HUMAN	Mitogen-activated protein kinase 13 OS	MAPK13	0.473666	0.411738	-0.727895	0.100093	0.130152	-0.25631	0.795133	0.577379	-0.0468169	0.111197	0.238409	0.238409		13.4253	13.848	13.3512	13.6576	14.3421	13.7212	13.2521	14.2211	14.5635	13.0238	14.1521	13.8672	13.3387	14.0346	13.9574	13.3407	14.2471	13.7942		7.92464	14.0973	14.1079	13.8681	14.312	14.0354	13.1165	13.8827	13.4352	13.5445	13.5637	13.6323	14.0353	14.0601	13.8603
MARE1_HUMAN	Microtubule-associated protein RP/EB family member 1 OS	MAPRE1	0.326388	0.369581	-0.502163	0.515769	0.344392	-0.0872286	0.0122679	0.0841917	0.334932	0.821372	0.573639	0.573639		15.3892	15.7666	15.9577	16.2205	15.7963	15.8762	15.6279	15.5634	16.2706	15.6028	15.6609	15.5539	15.5086	15.665	16.1142	15.9116	15.7286	15.715		12.712	15.7804	16.1724	15.8605	15.6324	15.4723	15.9474	15.6913	15.8005	15.8996	15.4253	15.3556	16.1765	15.9713	16.1324
MARCS_HUMAN	Myristoylated alanine-rich C-kinase substrate OS	MARCKS	0.0458231	0.228883	0.533882	0.00067985	0.0154344	0.741308	0.00288625	0.04888	0.637473	0.00664832	0.0876905	0.0876905		18.7623	18.122	18.7276	18.4142	18.5357	18.3039	18.3284	18.1252	17.5976	18.3402	18.1349	18.1248	18.5453	18.1236	18.1626	18.3772	18.3353	18.2144		19.7292	18.4066	18.0638	18.5415	19.271	18.9496	19.2156	19.1761	18.8723	18.708	19.1339	19.1003	19.3031	19.0998	18.8006
SYMC_HUMAN	Methionine--tRNA ligase, cytoplasmic OS	MARS	0.442386	0.404186	0.138859	0.335828	0.265877	0.1232	0.187258	0.270083	0.201809	0.772212	0.563477	0.563477		14.926	15.2296	15.063	14.9616	15.3792	14.9173	14.9558	14.8325	15.0832	15.2461	15.165	14.8097	14.9409	15.031	15.0731	15.1039	15.2721	14.8635		15.7554	15.2036	14.863	15.4441	14.9652	14.8863	15.4399	15.3561	15.2873	14.897	15.0754	14.9678	15.3376	15.4924	15.4342
METK2_HUMAN	S-adenosylmethionine synthase isoform type-2 OS	MAT2A	0.239421	0.336078	0.345985	0.218299	0.206035	-0.225491	0.822151	0.584864	-0.0498658	0.374445	0.401412	0.401412		15.9004	16.7353	15.634	16.8247	16.7182	16.0882	16.6795	16.9114	15.5428	16.0026	16.5198	16.4936	16.2899	16.8234	15.5884	16.4137	16.619	16.2909		15.8771	17.2142	17.0223	16.9137	16.9135	16.1604	15.8968	16.4901	15.7009	16.8035	15.9926	15.7885	16.7882	16.248	16.1912
MAT2B_HUMAN	Methionine adenosyltransferase 2 subunit beta OS	MAT2B	0.0756553	0.243284	0.212054	0.0357976	0.075743	0.189637	0.00929695	0.0750907	0.375657	0.0158286	0.115338	0.115338		15.262	15.3012	15.1914	15.4177	15.5439	15.1384	15.904	15.3439	15.2852	15.3927	15.4596	15.0072	15.583	15.3225	15.2383	15.4052	15.5018	15.0728		16.0201	15.7044	15.3831	15.4196	15.3857	15.4829	15.5521	15.5501	15.4601	15.7593	15.5193	15.4205	15.8442	15.9637	15.7675
MATR3_HUMAN	Matrin-3 OS	MATR3	0.00120557	0.0847342	0.683235	0.000800295	0.0163963	0.440031	0.00068524	0.0299793	0.590417	0.00702032	0.0892094	0.0892094		17.0051	16.9888	17.225	17.4903	17.4904	17.027	17.0443	16.6668	15.9255	16.5507	16.2858	16.6696	17.0247	16.8278	16.5753	17.0205	16.8881	16.8483		18.003	17.3349	17.1343	17.6863	17.8893	17.2363	17.4135	17.403	17.2421	17.3916	17.2594	17.1152	17.452	17.5684	17.4698
MBNL1_HUMAN	Muscleblind-like protein 1 OS	MBNL1	0.0346514	0.228839	0.285708	0.406339	0.302325	-0.0852036	0.800831	0.578714	0.0489146	0.15386	0.277854	0.277854		15.8964	16.1332	15.6835	16.269	16.7791	15.4909	16.0762	15.9644	15.6492	15.8652	15.9562	15.8521	15.9863	16.0488	15.6663	16.0671	16.3677	15.6715		16.6682	15.9793	15.923	16.36	16.7191	15.8723	16.0515	15.9657	15.6719	16.0648	15.8242	15.7183	16.8158	16.0726	15.7855
MUC18_HUMAN	Cell surface glycoprotein MUC18 OS	MCAM	0.135234	0.298363	0.746058	0.258251	0.226915	0.290702	0.275006	0.329255	0.408892	0.672091	0.523799	0.523799		15.1068	14.8036	13.4283	15.38	15.0418	15.2618	15.5446	15.1291	13.4655	15.5734	15.4018	16.2762	15.3257	14.9664	13.4469	15.4767	15.2218	15.769		17.3369	15.1835	15.3838	15.5728	15.9355	15.2703	16.0649	14.9174	14.6607	15.5754	15.0743	15.658	16.7627	15.8597	14.4754
MCCB_HUMAN	Methylcrotonoyl-CoA carboxylase beta chain, mitochondrial OS	MCCC2	0.0750191	0.242029	0.233549	0.773813	0.435075	-0.0461754	0.0924493	0.194143	-0.293671	0.33035	0.379939	0.379939		16.7633	15.9971	15.9852	15.5146	15.7882	15.6028	15.9433	15.9088	15.4781	15.385	15.7911	15.8186	16.3533	15.953	15.7317	15.4498	15.7896	15.7107		16.598	15.7973	15.9632	16.0993	16.0169	15.9148	15.567	15.8938	15.9283	15.5775	15.8879	15.8564	15.6229	15.9792	15.8564
MCM2_HUMAN	DNA replication licensing factor MCM2 OS	MCM2	0.65527	0.478328	-0.194348	0.62968	0.386645	-0.124948	0.795473	0.577226	-0.108024	0.216967	0.322971	0.322971		12.3992	12.8336	13.7987	14.0746	13.6776	13.3786	13.3619	12.8822	14.3546	13.0656	13.8932	13.4969	12.8805	12.8579	14.0767	13.5701	13.7854	13.4378		10.7714	13.4188	13.7488	14.1543	13.9963	13.3526	13.6213	12.8412	13.7374	13.8615	12.8417	12.9556	10.8669	13.4567	13.898
MCM3_HUMAN	DNA replication licensing factor MCM3 OS	MCM3	0.288035	0.356064	0.21491	0.625537	0.386361	-0.111622	0.333837	0.372112	0.0961526	0.0875405	0.2198	0.2198		14.0199	14.0817	14.2519	15.1598	14.3297	14.4697	14.9422	14.524	14.4188	14.2059	14.5744	14.5731	14.4811	14.3029	14.3354	14.6828	14.4521	14.5214		14.1932	14.0271	15.056	15.3472	14.8066	14.635	14.509	14.1485	14.0268	15.5219	14.0871	13.8125	14.528	14.019	14.7151
MCM6_HUMAN	DNA replication licensing factor MCM6 OS	MCM6	0.00861172	0.136676	0.480929	0.451982	0.320934	0.0831445	0.0978311	0.201417	0.38662	0.20884	0.316755	0.316755		15.4638	14.7383	15.5281	15.6189	15.2995	15.6463	15.4582	15.0805	15.1267	15.8027	15.3921	16.1552	15.461	14.9094	15.3274	15.7108	15.3458	15.9008		16.4068	15.1031	15.9565	16.2169	15.5697	16.2878	15.4027	15.2828	15.0221	15.9872	15.548	15.9112	16.2523	15.9059	15.7312
MDHC_HUMAN	Malate dehydrogenase, cytoplasmic OS	MDH1	0.117622	0.287195	-0.38157	0.968564	0.495791	0.00345923	0.863885	0.593638	0.0373283	0.72393	0.543861	0.543861		17.9023	18.3391	18.6925	18.5173	18.3784	18.4942	18.4151	17.8918	19.3445	18.0312	18.447	17.831	18.1587	18.1154	19.0185	18.2742	18.4127	18.1626		17.1752	18.4575	18.4991	17.833	17.673	18.2149	18.4038	18.2607	18.7101	18.3431	18.2481	18.197	17.3474	18.4503	18.713
MDHM_HUMAN	Malate dehydrogenase, mitochondrial OS	MDH2	0.592991	0.454088	-0.0681908	0.0949386	0.127191	-0.241404	0.0187781	0.0952514	-0.375009	0.265565	0.351166	0.351166		20.3606	20.4886	19.9318	20.3546	20.5144	20.251	20.5441	20.214	20.2484	19.872	20.6749	20.4335	20.4523	20.3513	20.0901	20.1133	20.5946	20.3423		19.8937	20.2994	20.2838	20.2918	20.3393	20.4268	19.7744	19.9553	20.1358	20.0807	20.2156	20.3338	20.0778	20.0696	20.0606
MAOM_HUMAN	NAD-dependent malic enzyme, mitochondrial OS	ME2	0.0640213	0.235063	-0.267732	0.026016	0.0654294	-0.230655	0.00702239	0.0682733	-0.252927	0.305317	0.36484	0.36484		16.9732	17.4764	17.4707	16.7478	17.0354	17.1704	17.3305	17.277	17.4748	17.1919	17.054	17.25	17.1518	17.3767	17.4728	16.9698	17.0447	17.2102		16.5111	17.1789	17.0112	17.1416	16.7475	17.0293	16.7006	17.312	17.3387	16.6121	17.0266	16.8521	16.9013	17.0795	17.1889
MESD_HUMAN	LDLR chaperone MESD OS	MESDC2	0.304231	0.358949	0.1352	0.401498	0.299785	0.135827	0.0101591	0.0772975	0.247798	0.0695013	0.20061	0.20061		14.7133	14.672	14.7624	14.8971	15.0149	14.806	14.6757	14.4999	14.7476	14.6575	14.7419	14.6456	14.6945	14.586	14.755	14.7773	14.8784	14.7258		15.2555	14.9335	14.9903	14.6788	14.7503	14.6197	15.4478	14.9404	14.8388	14.696	14.6323	14.6765	15.0974	14.98	15.0003
MAP11_HUMAN	Methionine aminopeptidase 1 OS	METAP1	0.594989	0.454556	0.280581	0.328116	0.263245	-0.221324	0.783483	0.572084	0.0615407	0.638276	0.51477	0.51477		13.2895	14.0054	13.7269	13.2546	14.1055	12.8489	13.3935	13.1062	15.5844	12.9592	14.2466	14.2219	13.3415	13.5558	14.6557	13.1069	14.1761	13.5354		0	14.0037	13.3862	14.6989	13.9539	14.3902	14.0052	12.7922	14.3001	13.0145	13.9902	12.9413	13.4558	13.4417	13.9864
MFAP1_HUMAN	Microfibrillar-associated protein 1 OS	MFAP1	0.376229	0.385233	0.131802	0.104995	0.134036	0.252446	0.735006	0.557627	-0.0890894	0.0432576	0.162138	0.162138		14.0747	14.2604	14.1281	14.5815	14.6314	14.3244	14.0413	14.0738	13.3523	14.2524	14.0579	14.3907	14.058	14.1671	13.7402	14.4169	14.3446	14.3575		0	14.1325	14.2643	14.7639	14.37	14.1547	14.6036	14.639	14.2735	14.5406	14.404	14.1384	12.7575	14.172	14.0717
MIF_HUMAN	Macrophage migration inhibitory factor OS	MIF	0.377781	0.385618	-2.77297	8.05145e-05	0.00563601	-0.692162	0.0375955	0.131584	-0.720858	0.661965	0.521761	0.521761		16.1027	16.8252	15.8186	17.246	17.1387	17.2543	16.1606	16.923	17.9288	15.9359	16.7158	16.1946	16.1316	16.8741	16.8737	16.5909	16.9272	16.7245		-0.959239	16.8065	17.4338	16.385	16.7285	17.0899	15.1866	16.1408	16.1963	16.0574	16.3539	16.0341	14.1931	16.3988	16.1716
MISP_HUMAN	Mitotic interactor and substrate of PLK1 OS	MISP	0.0472307	0.226707	0.309873	0.879867	0.473168	-0.0310764	0.0161644	0.0917439	-0.490544	0.852669	0.580707	0.580707		16.1941	15.6302	15.4671	15.9525	15.7843	15.6912	16.1268	15.3789	15.0613	15.7983	15.7009	16.1195	16.1604	15.5045	15.2642	15.8754	15.7426	15.9053		16.0675	16.153	15.7206	15.9155	16.0203	16.4348	15.576	15.9315	15.7664	15.6223	15.9726	15.3972	15.6815	15.2305	15.3052
MLEC_HUMAN	Malectin OS	MLEC	0.88298	0.558389	0.0343894	0.149509	0.163313	0.429905	0.127156	0.227452	0.351365	0.017134	0.115933	0.115933		14.9444	15.6493	15.3035	14.765	15.4595	15.0106	13.963	14.4536	16.5787	15.1261	15.7713	15.7066	14.4537	15.0515	15.9411	14.9456	15.6154	15.3586		13.8836	15.4669	15.1948	15.4035	16.015	15.6084	16.0431	15.3017	15.9624	15.5975	15.5911	15.4494	15.3871	15.2592	15.4801
AFAD_HUMAN	Afadin OS	MLLT4	0.926998	0.57225	0.0240864	0.624483	0.385994	-0.0969248	0.360932	0.391912	-0.182002	0.0687049	0.200534	0.200534		13.7025	14.4697	13.836	13.3125	15.1107	13.7001	14.4449	12.6053	13.8648	13.2375	14.0116	14.3897	14.0737	13.5375	13.8504	13.275	14.5612	14.0449		13.2218	14.3257	13.642	13.946	14.4892	13.8627	14.3337	13.4353	13.8867	13.7072	13.7357	13.6624	13.9495	13.7432	13.6076
PERM_HUMAN	Myeloperoxidase OS	MPO	0.530698	0.433367	0.261006	0.0153606	0.0514061	-0.759289	0.0133268	0.0842962	-0.978119	0.119195	0.245457	0.245457		16.8713	15.9801	14.8208	15.3867	15.3849	14.3023	15.5958	15.1761	13.1515	16.1442	15.3034	15.5757	16.2336	15.5781	13.9862	15.7654	15.3441	14.939		18.1921	14.7761	14.0516	15.6881	15.9677	14.7368	15.1038	14.9458	13.4477	15.8003	13.8862	14.1069	16.4123	14.4589	12.8464
EM55_HUMAN	55 kDa erythrocyte membrane protein OS	MPP1	0.122913	0.290738	0.355231	0.133459	0.152318	0.230807	0.594212	0.499138	-0.088632	0.510662	0.461501	0.461501		14.0661	13.7837	13.348	13.5779	13.377	13.2488	14.5682	14.0827	14.1824	14.28	13.607	13.6356	14.3171	13.9332	13.7652	13.9289	13.492	13.4422		15.2073	13.9353	13.4911	14.0738	14.306	13.9965	14.1341	14.2796	14.0309	13.877	13.7911	14.1508	13.7373	14.2701	13.4966
MPRIP_HUMAN	Myosin phosphatase Rho-interacting protein OS	MPRIP	0.153367	0.305493	0.378884	0.00477881	0.0334517	0.725841	0.248452	0.310195	0.224016	0.676773	0.525483	0.525483		13.7836	12.6916	13.4354	13.3605	13.2156	13.2908	13.5124	13.1263	12.2364	14.0395	12.8991	13.7013	13.648	12.909	12.8359	13.7	13.0573	13.4961		14.8511	13.1675	13.1188	13.7739	13.8678	13.1403	14.4816	13.7362	13.7475	13.7778	14.2018	14.0563	13.821	13.5583	13.1417
MRC2_HUMAN	C-type mannose receptor 2 OS	MRC2	0.349444	0.378693	0.166566	0.0815397	0.115309	0.394497	0.333926	0.371816	0.187934	0.752956	0.556835	0.556835		13.8688	14.5029	12.5552	13.3748	12.5695	13.4453	13.8012	14.2848	12.8182	14.1762	13.8758	13.8379	13.835	14.3939	12.6867	13.7755	13.2227	13.6416		14.133	14.3482	12.9488	13.6713	14.0669	13.3867	14.8028	14.1497	13.2761	14.235	13.2129	14.2459	14.3416	14.2195	13.2006
RM12_HUMAN	39S ribosomal protein L12, mitochondrial OS	MRPL12	0.135627	0.297231	-0.185953	0.115745	0.141728	-0.187634	0.995076	0.629795	0.00033303	0.0716919	0.205228	0.205228		17.4084	17.6891	17.6496	17.588	17.7631	17.5291	17.4882	17.5131	18.0009	17.5822	17.6258	17.6977	17.4483	17.6011	17.8253	17.5851	17.6944	17.6134		16.9298	17.7462	17.3856	17.6041	17.5188	17.4675	17.5952	17.4724	17.7439	17.4542	17.1666	17.2096	17.4644	17.6408	17.6654
RM19_HUMAN	39S ribosomal protein L19, mitochondrial OS	MRPL19	0.677862	0.485809	-0.065741	0.969124	0.495776	0.0112255	0.773416	0.568688	-0.113797	0.223396	0.326021	0.326021		13.6253	14.9791	14.5291	15.1096	13.8235	15.0453	13.5429	14.7774	14.8042	13.4425	14.6561	14.6775	13.5841	14.8782	14.6667	14.2761	14.2398	14.8614		0	15.0298	14.8424	14.4081	13.6561	14.6571	14.6039	14.1778	14.6592	14.1067	14.8035	14.2226	11.8537	14.3829	14.8877
RM24_HUMAN	39S ribosomal protein L24, mitochondrial OS	MRPL24	0.545854	0.438108	-0.143192	0.939799	0.489115	0.0333675	0.848364	0.591882	0.075789	0.951007	0.612075	0.612075		13.3583	14.1045	14.5521	13.9395	13.8749	14.3318	12.9515	13.732	15.5001	13.8896	14.1895	13.6307	13.1549	13.9183	15.0261	13.9145	14.0322	13.9813		0	14.1945	14.0504	13.883	13.9472	14.0814	14.98	13.8445	14.8881	14.1935	12.7167	13.6047	12.0334	13.3351	14.5248
RM38_HUMAN	39S ribosomal protein L38, mitochondrial OS	MRPL38	0.974506	0.586851	-0.00487661	0.0146788	0.0501228	-0.409001	0.0586963	0.158843	-0.190065	0.217235	0.322908	0.322908		15.3405	15.4136	14.8831	15.2821	15.0986	15.1294	15.644	15.3043	15.0552	14.5369	15.3653	14.9971	15.4923	15.3589	14.9691	14.9095	15.2319	15.0632		14.9151	15.4143	14.8587	15.34	15.1132	15.3545	14.5819	14.8968	14.5643	14.7971	14.9241	14.8068	15.3718	15.209	14.9212
RM45_HUMAN	39S ribosomal protein L45, mitochondrial OS	MRPL45	0.600547	0.455971	-0.0839159	0.469196	0.326532	-0.0713976	0.226833	0.29368	0.238589	0.369685	0.40252	0.40252		15.3163	15.4431	15.9065	16.0203	15.2312	15.3995	15.5605	15.9238	15.8898	15.3281	15.4417	15.4635	15.4384	15.6834	15.8982	15.6742	15.3364	15.4315		14.671	15.5483	15.8806	15.6874	15.4152	15.7562	15.3719	15.5649	15.4206	15.7592	15.4984	15.4188	15.5103	15.7097	15.5515
RM47_HUMAN	39S ribosomal protein L47, mitochondrial OS	MRPL47	0.375204	0.385387	-0.260122	0.0669086	0.106445	0.369411	0.00962426	0.077141	0.379734	0.584541	0.492394	0.492394		14.6281	14.0886	14.7857	14.3006	14.2288	14.9418	14.6643	14.4541	14.7137	14.0118	14.7898	14.4405	14.6462	14.2714	14.7497	14.1562	14.5093	14.6911		13.5976	14.7846	14.2993	14.7274	13.9186	14.1355	15.2248	14.783	14.8697	14.8068	15.1734	14.3826	14.6769	14.8123	15.1207
RM49_HUMAN	39S ribosomal protein L49, mitochondrial OS	MRPL49	0.400852	0.388993	-0.643143	0.330769	0.263611	-0.203583	0.720685	0.551947	-0.198884	0.0814993	0.21445	0.21445		13.8582	13.7576	14.4342	13.8513	13.9967	14.1342	13.4261	13.9881	15.4623	13.6886	14.2001	14.2022	13.6421	13.8729	14.9483	13.7699	14.0984	14.1682		9.60797	14.1289	14.1738	13.8863	14.6047	14.2393	14.1627	13.5305	14.9056	13.7452	13.5789	13.3555	11.0064	13.7106	14.6
RT27_HUMAN	28S ribosomal protein S27, mitochondrial OS	MRPS27	0.987737	0.590482	0.002299	0.023803	0.064085	-0.22924	0.616171	0.511851	-0.035233	0.532348	0.469295	0.469295		15.1294	15.2902	15.5017	15.4089	15.2465	15.3281	15.9305	15.3583	15.5036	15.3746	15.6391	15.6749	15.53	15.3242	15.5027	15.3917	15.4428	15.5015		16.0602	15.2687	15.0379	15.6567	15.2725	15.4107	15.0651	15.0158	15.3748	15.4433	15.1725	15.2461	15.5001	15.2944	15.7475
RT05_HUMAN	28S ribosomal protein S5, mitochondrial OS	MRPS5	0.504062	0.421766	-0.40324	0.0158725	0.0518788	-0.441068	0.0119081	0.0839162	-0.811871	0.927291	0.604276	0.604276		14.2769	14.7353	13.9572	14.723	14.8664	14.5253	14.3585	14.9005	14.2658	14.2751	15.3069	14.7098	14.3177	14.8179	14.1115	14.4991	15.0866	14.6176		11.2265	14.651	14.5514	15.0926	14.6349	14.8746	14.0907	14.0273	13.5311	14.5518	14.5302	14.0727	13.0777	13.9129	13.9133
MSH2_HUMAN	DNA mismatch repair protein Msh2 OS	MSH2	0.389381	0.388197	-0.0943157	0.281748	0.239785	0.125409	0.537417	0.479836	0.044812	0.686658	0.530784	0.530784		14.0265	14.3385	14.6041	14.3898	14.0635	14.1719	14.2209	14.0736	14.22	13.9522	14.1902	13.9417	14.1237	14.2061	14.4121	14.171	14.1268	14.0568		13.6954	14.4352	14.1895	14.2167	13.8763	14.1175	14.5023	13.9842	14.5527	14.5692	14.0032	14.2374	14.1173	14.4452	14.1733
MOES_HUMAN	Moesin OS	MSN	0.337252	0.374556	0.20903	0.0209737	0.061601	-0.294969	0.684978	0.538747	-0.0906203	0.0248459	0.134142	0.134142		17.192	17.7922	16.6806	17.6529	16.7133	16.8559	17.9793	17.2283	16.9258	17.2194	17.3111	17.8531	17.5857	17.5102	16.8032	17.4361	17.0122	17.3545		17.5133	17.5614	17.9396	17.4964	17.2971	17.1482	17.1399	17.0365	16.6783	17.2791	16.9865	16.8117	17.9648	16.5968	17.1552
MTA2_HUMAN	Metastasis-associated protein MTA2 OS	MTA2	0.181145	0.314924	-0.739088	0.00124097	0.0193039	-0.63182	0.011648	0.0826377	-0.554493	0.0818009	0.214701	0.214701		12.58	14.0337	12.718	13.9923	14.2584	13.7012	13.544	14.2571	14.4719	14.3659	14.1672	13.298	13.062	14.1454	13.5949	14.1791	14.2128	13.4996		10.006	13.5515	13.6963	13.7858	13.7493	13.4705	12.6201	13.1115	12.9636	13.7076	13.4421	13.0581	12.9503	13.5763	13.0093
MTCH2_HUMAN	Mitochondrial carrier homolog 2 OS	MTCH2	0.0714454	0.24326	-0.488372	0.0765581	0.111647	0.175699	0.480035	0.452051	0.210444	0.877768	0.590467	0.590467		15.6325	15.6591	16.2307	16.4269	15.8823	16.1123	15.5008	15.4302	17.0739	15.5706	16.1473	16.295	15.5667	15.5446	16.6523	15.9987	16.0148	16.2036		14.278	15.8388	15.9819	15.5256	15.429	15.9973	15.6528	16.0539	16.7807	16.2519	16.1578	16.1378	14.5666	15.9722	16.6125
C1TC_HUMAN	C-1-tetrahydrofolate synthase, cytoplasmic OS	MTHFD1	0.512692	0.425729	0.0440305	0.488863	0.333858	-0.0505192	0.174147	0.263478	0.100047	0.115971	0.243632	0.243632		16.7517	16.7116	16.2767	16.8393	17.1184	16.6314	16.6706	16.8212	17.0328	16.9216	16.803	16.2015	16.7111	16.7664	16.6548	16.8804	16.9607	16.4164		16.6482	16.9499	16.6875	16.6983	17.0233	16.6469	16.7445	16.7381	16.7076	16.7248	16.6315	16.5403	16.894	16.8428	16.8057
MTX1_HUMAN	Metaxin-1 OS	MTX1	0.108687	0.277788	-0.326211	0.17625	0.182104	0.218805	0.0494369	0.15046	0.187321	0.8916	0.59402	0.59402		15.1708	15.021	15.542	15.3849	15.4395	15.4154	14.8898	15.2412	15.6185	15.2285	15.3405	15.1917	15.0303	15.1311	15.5802	15.3067	15.39	15.3036		13.9412	15.1607	15.1995	15.0591	15.4112	15.0129	15.5901	15.7878	15.8031	15.4126	15.1428	15.3184	15.1393	15.1684	15.6255
MUC2_HUMAN	Mucin-2 OS	MUC2	0.0448175	0.227322	-0.396294	0.220811	0.208172	0.24785	0.0588589	0.158874	-0.39999	0.300916	0.364175	0.364175		21.9758	21.7241	22.6599	20.5322	22.1499	21.4782	22.0426	21.5101	21.7616	22.2085	21.7813	22.0678	22.0092	21.6171	22.2108	21.3703	21.9656	21.773		21.1831	21.3631	21.4886	21.4014	21.3847	21.7473	21.5048	21.8165	22.6399	21.5575	22.7839	22.1305	20.9438	21.153	22.1348
MUTA_HUMAN	Methylmalonyl-CoA mutase, mitochondrial OS	MUT	0.0221301	0.19978	-0.755261	0.129123	0.150435	0.424519	0.271361	0.327881	0.4338	0.299614	0.363443	0.363443		14.1824	14.3618	15.6338	14.262	14.3647	14.7868	13.5627	14.4612	15.8211	14.1172	13.5797	14.1668	13.8725	14.4115	15.7274	14.1896	13.9722	14.4768		12.2807	14.1301	14.7418	13.0594	13.7753	14.1312	15.3974	14.3427	15.7513	14.6309	14.2874	14.7875	14.4709	14.082	15.0482
MVP_HUMAN	Major vault protein OS	MVP	0.466974	0.41027	0.0945237	0.316392	0.256534	-0.0666647	0.531706	0.476764	-0.100357	0.0905396	0.220426	0.220426		19.3931	19.2337	19.4371	18.9317	19.4922	19.1318	19.572	19.294	19.4119	19.6595	19.4725	19.5775	19.4825	19.2638	19.4245	19.2956	19.4823	19.3546		19.9634	19.255	19.0281	19.5491	19.549	19.526	19.2266	19.4525	19.3142	19.2243	19.4545	19.2314	20.0898	19.1571	19.2159
MX1_HUMAN	Interferon-induced GTP-binding protein Mx1 OS	MX1	0.234094	0.334809	0.856403	3.16726e-05	0.00332562	6.44137	0.0017258	0.0362419	4.29312	0.00195268	0.0442324	0.0442324		11.1588	11.0099	8.59811	11.1373	10.3038	10.6785	10.6659	11.0789	8.87652	10.64	9.96967	11.7287	10.9123	11.0444	8.73731	10.8887	10.1367	11.2036		14.2649	10.2446	10.4472	10.8223	11.3738	10.9087	17.0304	18.1117	16.9115	15.7187	16.4803	17.3186	14.4541	16.6109	15.625
MX2_HUMAN	Interferon-induced GTP-binding protein Mx2 OS	MX2	0.232968	0.334657	0.44401	8.23425e-05	0.00532059	3.13554	0.00163448	0.0373088	1.832	0.00154731	0.0383879	0.0383879		12.6591	12.5994	12.3758	12.5467	12.6759	12.8259	12.826	12.8961	12.8949	12.7969	12.7455	13.0367	12.7425	12.7478	12.6353	12.6718	12.7107	12.9313		14.5738	12.4162	13.3677	13.1488	12.9785	12.6185	16.4666	16.3977	15.86	14.7485	15.3161	16.4638	14.9933	15.6441	14.7528
MYCBP_HUMAN	C-Myc-binding protein OS	MYCBP	0.19998	0.323651	0.278022	0.814899	0.450043	-0.0226961	0.248065	0.310451	0.186543	0.508697	0.461325	0.461325		14.1874	14.2417	14.7745	14.727	15.1492	14.5071	14.4805	14.7522	14.6744	14.6733	14.6806	14.1728	14.3339	14.4969	14.7245	14.7002	14.9149	14.3399		15.4552	14.6793	14.4821	15.0948	15.0394	14.4277	14.4985	14.7088	14.7927	14.6656	14.5196	14.1889	15.1548	14.7012	14.8197
MYH10_HUMAN	Myosin-10 OS	MYH10	0.0966061	0.267024	0.570121	0.326007	0.261803	0.241573	0.219013	0.291093	0.23575	0.529539	0.46761	0.46761		13.3379	13.6169	12.0011	13.3691	12.5835	13.0732	13.5279	13.6646	12.6131	13.6317	13.2665	13.8112	13.4329	13.6407	12.3071	13.5004	12.925	13.4422		14.6389	13.8179	13.2808	13.3244	14.2712	13.3358	14.4582	13.2184	12.8918	13.2952	12.9293	13.9048	14.3113	13.704	12.4162
MYH14_HUMAN	Myosin-14 OS	MYH14	0.945473	0.577137	-0.0131311	0.471547	0.327355	-0.0401888	0.0207113	0.099756	-0.298632	0.813932	0.571123	0.571123		18.0569	18.8318	18.8671	18.1299	18.9017	18.5377	18.9713	18.3456	18.5246	18.5484	18.8326	18.9944	18.5141	18.5887	18.6959	18.3392	18.8672	18.7661		19.1601	18.624	18.1687	18.5145	18.3538	18.8711	18.2943	18.6547	18.749	18.3997	18.8385	18.5938	18.5582	18.2668	18.5104
MYH9_HUMAN	Myosin-9 OS	MYH9	0.0955829	0.265688	0.201878	0.0283713	0.0673218	0.136317	0.937953	0.612089	-0.00812545	0.661647	0.5223	0.5223		20.1071	19.906	19.7827	19.8962	19.9855	19.8384	20.0554	19.9483	19.8731	20.317	20.0341	20.2766	20.0812	19.9272	19.8279	20.1066	20.0098	20.0575		20.7294	19.99	19.9016	20.0961	20.2998	20.2045	20.4215	20.091	19.9324	20.162	20.1246	20.0966	20.5319	19.9361	19.8222
ML12A_HUMAN	Myosin regulatory light chain 12A OS	MYL12A	0.122149	0.291736	0.585669	0.0241958	0.0641152	0.201468	0.316149	0.361609	0.328435	0.049542	0.174401	0.174401		20.1398	19.5865	19.8026	19.8778	19.8035	19.9436	20.3707	19.947	19.7396	20.2621	19.9827	20.2444	20.2552	19.7667	19.7711	20.0699	19.8931	20.094		22.3489	20.0569	19.8549	20.2858	20.6	20.2178	20.7463	19.9454	19.9804	20.2101	19.9226	20.2542	22.0312	20.0043	19.7131
MYL6_HUMAN	Myosin light polypeptide 6 OS	MYL6	0.0466079	0.227041	0.363064	0.238492	0.216343	0.0806555	0.961486	0.620504	0.00971929	0.0834391	0.215741	0.215741		22.0769	21.5719	21.266	21.7042	21.9062	21.8499	22.1049	21.9204	21.2446	22.2279	21.8233	21.9495	22.0909	21.7461	21.2553	21.966	21.8648	21.8997		23.0714	21.8149	21.6196	22.0666	22.3266	22.1021	22.2137	21.8929	21.4268	22.0551	21.6506	22.0675	22.9594	21.8189	21.3012
MYL9_HUMAN;ML12B_HUMAN	Myosin regulatory light polypeptide 9 OS	MYL9	0.122149	0.291029	0.585669	0.0241958	0.0639136	0.201468	0.316149	0.361215	0.328435	0.049542	0.174992	0.174992		19.2201	18.6668	18.8829	18.958	18.8838	19.0238	19.451	19.0272	18.8198	19.3423	19.063	19.3246	19.3355	18.847	18.8514	19.1502	18.9734	19.1742		21.4292	19.1371	18.9351	19.366	19.6802	19.298	19.8265	19.0256	19.0607	19.2904	19.0028	19.3344	21.1114	19.0846	18.7933
MYLK_HUMAN	Myosin light chain kinase, smooth muscle OS	MYLK	0.00439281	0.116825	0.431209	0.287375	0.242121	0.162313	0.0272947	0.111951	0.511746	0.408346	0.417973	0.417973		16.8781	16.1598	16.8236	16.6733	16.6601	16.758	17.2302	17.0111	16.1287	17.1224	16.6569	16.5028	17.0541	16.5854	16.4762	16.8979	16.6585	16.6304		17.6263	16.9387	17.0613	17.2084	17.3257	16.7293	16.638	16.6922	16.6985	16.987	17.1755	17.0851	18.2249	16.954	16.9709
MY18A_HUMAN	Unconventional myosin-XVIIIa OS	MYO18A	0.0748111	0.242951	-0.160113	0.944837	0.490218	-0.00734181	0.0636557	0.163419	-0.248794	0.337831	0.384302	0.384302		14.2334	14.6611	14.2749	14.1212	14.4208	14.5093	14.2463	14.4414	14.787	14.3544	14.6344	14.8327	14.2398	14.5513	14.531	14.2378	14.5276	14.671		14.0301	14.1863	14.266	14.1786	14.6606	14.4763	14.5183	14.3569	14.5961	14.1265	14.7787	14.3379	14.3738	14.3393	14.2905
MYO1A_HUMAN	Unconventional myosin-Ia OS	MYO1A	0.143839	0.301786	-1.15125	0.289942	0.243795	0.0940553	0.213654	0.290216	-0.432194	0.0912425	0.22008	0.22008		11.0537	11.6688	12.97	10.8918	13.1405	11.8672	12.3429	12.0368	13.7925	10.8586	12.978	12.8757	11.6983	11.8528	13.3813	10.8752	13.0592	12.3714		7.65262	12.2847	11.6964	10.9168	11.7587	12.0215	12.0158	11.831	13.2925	11.1219	13.297	12.2444	10.1512	11.3462	12.5632
MYO1B_HUMAN	Unconventional myosin-Ib OS	MYO1B	0.366005	0.384364	-2.39071	0.172498	0.179108	-0.321267	0.369598	0.396403	-0.211922	0.183819	0.304999	0.304999		13.3941	13.4099	13.8816	13.945	14.4131	13.6612	13.7372	13.9933	14.3819	14.258	14.1446	13.6501	13.5656	13.7016	14.1318	14.1015	14.2788	13.6557		-0.839563	13.7024	13.6026	14.4655	14.4033	13.7564	14.1487	13.4692	13.7833	13.5737	13.3965	13.136	14.2417	13.254	13.7086
MYO1C_HUMAN	Unconventional myosin-Ic OS	MYO1C	0.328475	0.37024	0.295067	0.454349	0.321257	0.0965391	0.567447	0.489178	0.115694	0.253898	0.346286	0.346286		15.5413	15.9793	15.5409	15.7616	15.8387	15.769	15.9878	15.5793	15.987	15.869	16.413	16.317	15.7645	15.7793	15.7639	15.8153	16.1259	16.043		17.3584	15.8523	15.7867	16.1978	16.057	15.8102	16.3952	15.6611	15.974	15.8324	15.9673	16.0411	16.7971	15.662	15.7712
MYO1D_HUMAN	Unconventional myosin-Id OS	MYO1D	0.0820287	0.249895	-0.318886	0.27863	0.239069	-0.166912	0.0334969	0.12341	-0.286651	0.214593	0.321736	0.321736		16.8817	16.5405	17.0437	16.1392	17.0174	16.7714	17.0238	16.1423	17.063	16.2248	16.8386	17.0665	16.9528	16.3414	17.0533	16.182	16.928	16.9189		16.2422	16.3616	16.3431	16.1952	16.4316	16.8895	16.1316	16.4247	16.8885	16.192	16.971	16.7671	16.5018	16.1574	16.693
MYO1E_HUMAN	Unconventional myosin-Ie OS	MYO1E	0.331055	0.371446	-0.225198	0.092004	0.123852	-0.457602	0.232181	0.296943	-0.311006	0.865675	0.585736	0.585736		12.675	14.0912	13.7589	13.6808	14.1431	13.5798	13.4998	13.4187	14.7313	12.8979	13.8947	14.0579	13.0874	13.755	14.2451	13.2893	14.0189	13.8188		13.7251	12.9348	13.7726	12.8579	13.6692	13.9037	13.2917	13.0223	13.6044	13.5336	13.1351	12.8819	11.7966	13.4075	14.0193
MYO5B_HUMAN	Unconventional myosin-Vb OS	MYO5B	0.2395	0.33571	-0.582233	0.088617	0.121038	0.196603	0.617923	0.512091	-0.0816943	0.880204	0.590201	0.590201		14.5055	14.8251	15.1067	14.1433	14.8406	14.6226	14.6852	14.2299	15.2392	14.2022	14.5946	14.7543	14.5953	14.5275	15.173	14.1728	14.7176	14.6884		11.9361	14.3866	14.4553	14.4616	14.4922	14.6494	15.1817	14.8382	15.1971	14.3772	14.8084	14.6516	13.9255	14.3786	14.8257
MYO6_HUMAN	Unconventional myosin-VI OS	MYO6	0.154851	0.307205	-0.336105	0.140884	0.157162	0.268224	0.761188	0.565239	0.03106	0.00197567	0.0438011	0.0438011		13.3139	13.2122	13.4411	13.2289	13.0704	13.1932	13.6267	13.3737	13.9513	13.5662	13.4952	13.3989	13.4703	13.2929	13.6962	13.3975	13.2828	13.296		12.5909	13.2476	12.8441	13.3802	12.7475	13.6089	13.1733	13.6071	13.647	13.7877	13.9912	13.8389	13.261	13.5686	13.4038
MYOF_HUMAN	Myoferlin OS	MYOF	0.233584	0.335054	-0.156667	0.0302298	0.0686298	-0.283694	0.0348734	0.126703	-0.323296	0.430482	0.428017	0.428017		14.5458	14.754	14.5364	14.6286	14.819	14.7014	15.0287	14.7074	15.2182	14.7413	14.9805	15.6692	14.7873	14.7307	14.8773	14.6849	14.8998	15.1853		14.8838	14.5783	14.615	14.7244	14.9061	14.5177	14.8405	14.2667	14.618	14.5833	14.3268	14.8278	14.8853	14.4302	14.2617
NAA10_HUMAN	N-alpha-acetyltransferase 10 OS	NAA10	0.592342	0.453945	0.175936	0.0741707	0.110271	0.346268	0.822474	0.584697	0.0646646	0.374235	0.401599	0.401599		13.9837	13.4732	14.006	14.5506	13.7309	14.2464	14.5403	14.0859	13.8494	13.0122	14.4231	14.0093	14.262	13.7795	13.9277	13.7814	14.077	14.1279		13.1588	14.5875	14.3785	14.7093	13.8466	14.3302	14.6521	14.2699	14.0304	14.7864	14.199	14.0952	13.024	14.1085	14.3974
NAAA_HUMAN	N-acylethanolamine-hydrolyzing acid amidase OS	NAAA	0.483283	0.413522	0.123764	0.178625	0.183205	0.163378	0.86775	0.594737	0.0250885	0.467618	0.444985	0.444985		15.9107	17.5699	16.8881	16.7485	16.5141	17.054	16.5837	17.488	17.3851	16.6144	16.7552	16.9826	16.2472	17.5289	17.1366	16.6814	16.6347	17.0183		17.0377	17.8101	16.8086	16.9158	16.512	16.9055	16.7599	17.5429	16.9357	17.0511	16.718	17.2197	16.3884	17.4435	16.8278
NADK_HUMAN	NAD kinase OS	NADK	0.868212	0.552244	-0.188877	0.489329	0.333904	0.290148	0.742971	0.558425	0.174803	0.0484884	0.17244	0.17244		14.2061	14.3931	14.4598	14.9129	14.7686	14.1606	14.6891	14.1513	12.9117	10.302	14.6878	14.4258	14.4476	14.2722	13.6857	12.6074	14.7282	14.2932		9.22746	14.864	14.8898	15.0264	14.22	14.6736	14.1276	14.6541	13.5911	14.7763	14.4759	14.1503	13.0885	14.9878	14.5148
NAKD2_HUMAN	NAD kinase 2, mitochondrial OS	NADK2	0.257755	0.343209	-0.629328	0.330759	0.263853	0.104753	0.10603	0.209269	0.219203	0.925346	0.604521	0.604521		13.5062	13.5621	14.0379	13.9497	13.6953	13.8726	14.1224	13.6456	14.1708	13.2414	14.0639	13.9278	13.8143	13.6038	14.1044	13.5956	13.8796	13.9002		10.7516	13.7186	13.6605	13.3896	13.7012	13.9005	13.5611	13.8358	14.2194	13.7597	14.3129	13.8376	13.993	14.2177	14.0503
ULA1_HUMAN	NEDD8-activating enzyme E1 regulatory subunit OS	NAE1	0.213305	0.326426	-0.546996	0.20531	0.199146	-0.245275	0.315602	0.361376	-0.343309	0.999895	0.62689	0.62689		13.4864	14.3896	13.8424	13.7087	13.2067	13.5559	14.026	13.6233	14.5839	12.9825	14.2748	14.0276	13.7562	14.0064	14.2132	13.3456	13.7408	13.7918		11.3293	13.9801	13.8193	13.4626	13.4536	13.5271	13.6805	13.5612	13.8978	13.8466	13.2535	13.1429	12.9217	12.4679	13.8364
NAGAB_HUMAN	Alpha-N-acetylgalactosaminidase OS	NAGA	0.176909	0.312529	0.104448	0.00287338	0.0283957	0.239166	0.856891	0.591154	0.0264826	0.93462	0.60602	0.60602		17.0173	17.4484	17.2141	17.0034	16.7914	17.3718	17.5515	17.2368	17.4969	17.3672	16.7404	17.2585	17.2844	17.3426	17.3555	17.1853	16.7659	17.3152		17.1668	17.5807	17.4063	17.2194	16.8442	17.6581	17.5522	17.433	17.5815	17.3653	17.0203	17.7315	17.9718	17.265	17.3031
NAGK_HUMAN	N-acetyl-D-glucosamine kinase OS	NAGK	0.184062	0.316086	-0.550183	0.0480488	0.0875509	0.571959	0.00637364	0.065611	0.389104	0.102271	0.232677	0.232677		13.6147	14.3597	14.437	14.735	14.4919	14.5809	14.9751	14.6062	14.8141	14.7916	14.3675	14.8323	14.2949	14.483	14.6256	14.7633	14.4297	14.7066		12.0286	14.4365	14.559	14.5506	14.3941	14.0332	15.7881	15.4065	15.0941	15.0233	14.5769	14.8458	14.8592	15.1516	14.8928
NAMPT_HUMAN	Nicotinamide phosphoribosyltransferase OS	NAMPT	0.958173	0.579854	0.0111811	0.234579	0.214414	0.318418	0.90712	0.605901	0.0301818	0.0963102	0.225012	0.225012		12.6035	13.1075	13.1348	13.5598	13.7384	13.7859	12.0164	13.1047	13.8876	11.6196	13.5089	12.8142	12.31	13.1061	13.5112	12.5897	13.6236	13.3001		0	12.8576	13.8018	13.0141	12.9751	13.538	13.3314	13.3853	13.2895	13.6099	13.3781	13.3569	11.4123	13.4897	13.4727
SIAS_HUMAN	Sialic acid synthase OS	NANS	0.192503	0.322696	-0.47102	0.00510187	0.033481	-0.238914	0.137421	0.235387	-0.16002	0.0676262	0.199058	0.199058		18.5506	18.8318	18.7235	18.2155	18.9616	18.1416	18.6547	18.3181	18.9865	18.5871	18.1233	18.3944	18.6027	18.5749	18.855	18.4013	18.5425	18.268		16.6387	18.2753	18.5587	18.4097	18.0932	18.4426	18.2604	18.4205	18.741	18.063	18.1727	18.1534	18.5078	18.1327	18.6091
NP1L4_HUMAN	Nucleosome assembly protein 1-like 4 OS	NAP1L4	0.254978	0.342757	0.239837	0.144353	0.158921	0.258558	0.581118	0.494068	0.118873	0.0722742	0.205764	0.205764		15.6281	16.4852	15.9891	16.1631	15.5332	16.038	16.1792	15.785	15.5375	16.1734	16.1998	15.6756	15.9036	16.1351	15.7633	16.1683	15.8665	15.8568		16.8483	16.1636	16.3139	15.8212	15.859	16.1266	16.2643	15.9719	16.0836	16.3204	16.755	15.8499	16.3559	15.7281	16.1529
SNAG_HUMAN	Gamma-soluble NSF attachment protein OS	NAPG	0.315656	0.363707	0.185314	0.161897	0.171492	-0.152739	0.0347557	0.127155	-0.313282	0.626956	0.51118	0.51118		15.8936	15.9965	15.5059	16.0103	16.1906	15.7325	15.9885	16.1895	15.4244	16.3952	16.2095	15.8491	15.9411	16.093	15.4652	16.2027	16.2	15.7908		16.8336	15.84	15.8222	16.0744	16.3436	15.891	15.6742	15.7547	15.714	15.8591	16.0177	15.7567	15.9286	15.6286	15.5353
[truncated: 738 more rows]
[truncated: 9 more columns]
