# Supplementary material for: Mass spectrometry analysis of gut tissue in acute SIV-infection in rhesus macaques identifies early proteome alterations preceding the interferon inflammatory response
Source: Sci Rep. 2023 Jan 13;13:690. doi: 10.1038/s41598-022-27112-y (PMC9839751; doi:10.1038/s41598-022-27112-y)
Supplement: Supplementary file 4 — Supplementary Table 2. [file 41598_2022_27112_MOESM4_ESM.xls]

## Sheet: Supplementary Table 2
Supplementary table 2: Protein expression from rectal biopsies. Expression values for baseline (Day -56, Day -21) and average baseline values (blue) and post-infection time points (Days 3, 14, 28, 63; in green). T-test p-values, FDR values and average Log2 Fold Change (FC) for proteins at each time point post SIV infection compared to average baseline values (yellow).
Protein Descriptions			T-test statistics (Day 3 - Average Baseline)			T-test statistics (Day 14 - Average Baseline)			T-test statistics (Day 28 - Average Baseline)			T-test statistics (Day 63 - Average Baseline)			Log2 Normalized Abundance Values																			Log2 Normalized Abundance Values
															Days Pre-Infection	Baseline (Day -56)						Baseline (Day -21)						Average Baseline [(Day -56 + Day -21)/2]						Days Post-Infection	Day 3 Post-infection						Day 14 Post-infection						Day 28 Post-infection
Uniprot	Description	Gene Name	t-test p-value	FDR	AveL2FC	t-test p-value	FDR	AveL2FC	t-test p-value	FDR	AveL2FC	t-test p-value	FDR	AveL2FC	Animal ID	A14049	A14050	Z09064	Z09068	Z09086	Z09096	A14049	A14050	Z09064	Z09068	Z09086	Z09096	A14049	A14050	Z09064	Z09068	Z09086	Z09096	Animal ID	A14049	A14050	Z09064	Z09068	Z09086	Z09096	A14049	A14050	Z09064	Z09068	Z09086	Z09096	A14049	A14050	Z09064
MARC2_HUMAN	Mitochondrial amidoxime reducing component 2 OS=Homo sapiens GN=MARC2 PE=1 SV=1	MARC2	0.456219	1.42414	-0.100945	0.156921	0.607477	-0.358623	0.291899	0.449076	-0.226401	0.056996	0.998648	-0.303785		17.1239	16.1845	17.0327	16.8837	17.0564	16.9018	16.6277	16.4666	16.519	16.5146	17.5831	16.8892	16.8758	16.3255	16.7759	16.6991	17.3197	16.8955	SIV Challenge	16.9796	16.3443	16.6457	16.9318	16.6774	16.7071	16.0971	16.7568	15.9044	16.3553	16.6246	17.0016	16.4021	16.8995	16.6096
SEPT2_HUMAN	Septin-2 OS=Homo sapiens GN=SEPT2 PE=1 SV=1	SEPT2	0.751911	1.24565	-0.0480906	0.0510004	0.527552	-0.442303	0.239305	0.42047	-0.163566	0.243885	0.833272	-0.209291		19.9466	19.3953	19.5288	19.7905	19.7373	20.0478	20.2997	19.9933	20.0743	19.4531	19.8857	20.1491	20.1231	19.6943	19.8015	19.6218	19.8115	20.0984		20.004	20.0859	19.4723	19.7663	19.9894	19.5442	19.7247	19.4326	18.9413	18.5805	19.6718	20.1459	19.8554	19.9217	19.5755
SEPT6_HUMAN	Septin-6 OS=Homo sapiens GN=SEPT6 PE=1 SV=4	SEPT6	0.00678214	2.56171	-0.297676	0.883162	0.830906	-0.030874	0.39863	0.503729	-0.190551	0.5896	0.841699	0.0505805		15.3643	14.945	15.0561	14.4396	15.4062	13.9555	15.106	15.1483	14.7045	15.6714	14.5852	15.2129	15.2351	15.0466	14.8803	15.0555	14.9957	14.5842		15.0938	14.6472	14.3149	14.8262	14.6885	14.4407	14.6637	14.6482	15.15	15.1397	14.6896	15.3209	14.8457	14.4937	14.7987
SEPT8_HUMAN	Septin-8 OS=Homo sapiens GN=SEPT8 PE=1 SV=4	SEPT8	0.439714	1.45507	0.101623	0.863057	0.826953	-0.0491293	0.887489	0.683658	0.0216529	0.562465	0.833733	0.100927		17.5621	16.9826	17.6761	17.8082	17.519	17.6573	18.0506	17.7567	17.916	17.2016	17.954	17.8313	17.8064	17.3697	17.7961	17.5049	17.7365	17.7443		17.536	17.8302	17.6776	17.4331	18.118	17.9727	17.0998	18.2502	17.0612	17.3002	17.6229	18.3289	17.6225	17.8939	18.1292
SEPT9_HUMAN	Septin-9 OS=Homo sapiens GN=SEPT9 PE=1 SV=2	SEPT9	0.397543	1.52334	0.225772	0.656066	0.779661	-0.164405	0.72087	0.627854	0.134015	0.510777	0.818681	-0.212668		17.1402	17.2547	17.9314	17.6188	17.6439	18.1454	16.3602	18.1185	17.5519	17.5049	17.8746	17.8715	16.7502	17.6866	17.7417	17.5618	17.7592	18.0084		17.6588	17.5537	17.1652	18.5062	17.8169	18.1618	17.5303	16.4152	16.6499	17.9905	17.5517	18.3839	17.952	17.6791	16.7378
SEP10_HUMAN	Septin-10 OS=Homo sapiens GN=SEPT10 PE=1 SV=2	SEPT10	0.808227	1.22181	0.0945912	0.307937	0.670216	0.321126	0.674568	0.606101	0.149441	0.450163	0.815225	0.240292		14.1738	13.9936	13.3879	14.0058	13.4866	13.1564	13.9063	13.2935	13.5829	14.1317	14.2126	14.3418	14.0401	13.6435	13.4854	14.0687	13.8496	13.7491		13.6468	13.9373	15.067	13.756	14.301	12.6959	13.7231	15.012	14.2895	13.5765	14.15	14.0121	14.2023	12.6687	14.7415
SEP11_HUMAN	Septin-11 OS=Homo sapiens GN=SEPT11 PE=1 SV=3	SEPT11	0.342691	1.62379	0.0917357	0.374085	0.685466	0.137023	0.460106	0.535853	0.0850052	0.293659	0.816826	0.218757		18.6309	18.3355	18.57	17.7329	18.0686	18.036	18.5833	18.082	18.4347	18.2355	18.2475	18.7253	18.6071	18.2087	18.5024	17.9842	18.158	18.3807		18.3255	18.4839	18.6371	18.0365	18.4774	18.431	18.6049	18.7832	18.0483	18.1964	18.3699	18.6604	18.7566	18.4263	18.5179
A1BG_HUMAN	Alpha-1B-glycoprotein OS=Homo sapiens GN=A1BG PE=1 SV=4	A1BG	0.103659	2.79668	0.288996	0.0955798	0.578288	0.400627	0.435913	0.525822	0.140219	0.248442	0.824118	0.375197		15.4907	16.2213	16.1909	15.9264	14.996	15.8795	15.9716	16.3459	15.5137	16.0922	16.4396	17.3415	15.7311	16.2836	15.8523	16.0093	15.7178	16.6105		16.5023	16.1469	16.1586	15.8939	16.137	17.1	16.1868	15.9648	15.917	17.0765	16.3617	17.1015	16.4214	16.7604	15.9137
A2MG_HUMAN	Alpha-2-macroglobulin OS=Homo sapiens GN=A2M PE=1 SV=3	A2M	0.625519	1.30844	0.0715188	0.235663	0.642232	-0.298255	0.0669834	0.274717	-0.273895	0.925824	0.885646	-0.0254364		18.9418	18.7684	18.6144	18.739	18.3907	18.3849	19.129	18.9145	18.8912	18.772	18.8733	20.2738	19.0354	18.8414	18.7528	18.7555	18.632	19.3293		18.8324	19.3536	18.837	18.8122	18.999	18.9414	18.703	17.951	18.4457	19.3984	18.485	18.5739	18.6539	18.3833	18.3332
AAAS_HUMAN	Aladin OS=Homo sapiens GN=AAAS PE=1 SV=1	AAAS	0.860719	1.19524	-0.042168	0.562212	0.750657	0.142104	0.0343421	0.226155	0.403438	0.215379	0.833071	0.391058		12.1015	12.0156	13.0122	11.7898	12.4569	12.3072	12.3653	11.8846	12.3891	11.4433	11.783	11.9872	12.2334	11.9501	12.7007	11.6165	12.1199	12.1472		11.6663	11.8651	12.8096	12.5995	11.8908	11.6836	12.4466	11.7291	12.5417	12.7492	11.6847	12.4691	12.269	12.3443	12.7626
AACS_HUMAN	Acetoacetyl-CoA synthetase OS=Homo sapiens GN=AACS PE=1 SV=1	AACS	0.887803	1.18374	-0.0409889	0.373795	0.686242	0.238549	0.0093151	0.173454	0.830461	0.163554	0.933944	0.355055		13.7885	14.9554	15.025	14.7086	15.0689	15.3694	14.0089	14.1303	14.5375	13.4243	14.3467	14.217	13.8987	14.5429	14.7813	14.0665	14.7078	14.7932		14.396	13.5031	14.4155	14.9155	14.3939	14.9204	14.5299	14.2936	14.2025	14.9813	15.4151	14.7991	14.9647	14.7852	15.3293
AAMDC_HUMAN	Mth938 domain-containing protein OS=Homo sapiens GN=AAMDC PE=1 SV=1	AAMDC	0.931422	1.17382	0.016851	0.0523117	0.524206	-0.460718	0.73049	0.630807	-0.0877407	0.0192982	1.06922	-0.509995		15.2902	16.0379	16.7852	16.7931	16.4169	16.4635	15.4906	16.7573	16.2496	16.7046	16.6186	15.3007	15.3904	16.3976	16.5174	16.7489	16.5177	15.8821		15.9665	16.0136	16.511	16.9642	15.8821	16.2178	15.3584	15.9977	15.8727	16.0351	15.4369	15.989	16.1064	16.7661	16.5549
SYAC_HUMAN	Alanine--tRNA ligase, cytoplasmic OS=Homo sapiens GN=AARS PE=1 SV=2	AARS	0.607611	1.30718	-0.14128	0.513618	0.736914	-0.260682	0.585965	0.585243	-0.127057	0.621266	0.84568	-0.116262		18.5276	17.6742	19.7172	17.5936	18.2535	18.9891	18.4282	19.1962	18.7452	17.6999	18.257	18.237	18.4779	18.4352	19.2312	17.6468	18.2552	18.613		17.5703	18.3389	18.422	18.3105	18.1379	19.032	18.9397	18.009	17.575	18.0378	17.3166	19.2171	18.5957	18.6193	18.6626
ABCD3_HUMAN	ATP-binding cassette sub-family D member 3 OS=Homo sapiens GN=ABCD3 PE=1 SV=1	ABCD3	0.188795	2.199	0.4384	0.253502	0.651185	-0.443483	0.536165	0.566224	-0.190969	0.678336	0.84176	-0.181637		13.1844	13.8901	12.4925	13.4864	14.6156	13.6931	13.364	11.6832	13.8298	14.018	12.7056	12.7558	13.2742	12.7867	13.1611	13.7522	13.6606	13.2245		14.1168	13.8753	13.727	14.7703	13.2558	12.7444	12.6703	11.2149	14.0494	13.0627	13.7616	12.4395	12.1541	12.4711	12.6093
ABCE1_HUMAN	ATP-binding cassette sub-family E member 1 OS=Homo sapiens GN=ABCE1 PE=1 SV=1	ABCE1	0.477697	1.40649	-0.0760251	0.810491	0.818145	-0.0457784	0.365123	0.488439	0.117356	0.164809	0.93331	0.129266		15.5319	15.3264	16.3297	15.3845	15.5806	15.4641	15.4661	16.2632	15.2367	15.1775	15.4975	14.9195	15.499	15.7948	15.7832	15.281	15.5391	15.1918		15.5914	15.5986	15.5431	15.618	15.3862	14.8954	15.3508	15.0812	15.822	15.5718	15.2518	15.7365	15.6074	15.408	15.8549
ABCF1_HUMAN	ATP-binding cassette sub-family F member 1 OS=Homo sapiens GN=ABCF1 PE=1 SV=2	ABCF1	0.405384	1.49698	0.148153	0.0460018	0.514578	0.370539	0.0199154	0.193191	0.465393	0.189167	0.883354	0.276064		15.0058	14.8656	15.2802	14.2413	15.1529	15.2396	15.0907	15.0288	15.1332	14.305	14.5597	14.4276	15.0482	14.9472	15.2067	14.2731	14.8563	14.8336		15.0243	14.6131	15.1441	15.1075	15.0449	15.1201	15.4617	15.5189	15.226	15.0136	14.7389	15.4292	15.1862	15.6657	15.4718
ABHDA_HUMAN	Mycophenolic acid acyl-glucuronide esterase, mitochondrial OS=Homo sapiens GN=ABHD10 PE=1 SV=1	ABHD10	0.562505	1.34838	0.152385	0.482852	0.723525	0.165711	0.288827	0.44775	0.404426	0.446675	0.814665	0.299934		14.3396	14.5216	14.9776	13.0935	14.4699	14.1901	13.9475	14.3035	14.6019	13.3574	14.1003	13.7543	14.1435	14.4126	14.7898	13.2254	14.2851	13.9722		14.0165	14.6861	14.6048	14.4418	14.5489	13.4448	14.3853	13.8059	14.892	14.214	14.1456	14.3802	14.4277	14.4495	14.6514
ABD12_HUMAN	Monoacylglycerol lipase ABHD12 OS=Homo sapiens GN=ABHD12 PE=1 SV=2	ABHD12	0.147021	2.55739	-0.317547	0.776228	0.815209	0.25311	0.094067	0.301759	-0.685329	0.063505	0.950257	-0.843154		16.9847	16.3485	17.1387	17.0552	16.8927	17.4095	17.8718	17.3562	16.8326	16.827	17.1158	17.4548	17.4282	16.8523	16.9857	16.9411	17.0043	17.4322		17.1216	16.6298	16.7177	17.3513	16.0243	16.894	16.56	17.8635	15.9363	21.1008	16.2958	16.406	16.1092	17.1204	16.5089
ABHGA_HUMAN	Abhydrolase domain-containing protein 16A OS=Homo sapiens GN=ABHD16A PE=1 SV=3	ABHD16A	0.523443	1.37573	-0.341634	0.967296	0.841355	0.0073857	0.474052	0.544656	-0.148931	0.60837	0.844958	-0.103636		13.1791	13.1546	13.5456	14.6164	13.9254	13.4193	14.0409	13.6724	13.8051	13.4036	12.4722	13.5108	13.61	13.4135	13.6753	14.01	13.1988	13.4651		14.4483	12.4721	14.3355	13.965	13.1096	10.9924	12.941	13.3434	13.9037	13.8385	13.3576	14.0329	13.3906	13.4757	13.3634
ABI1_HUMAN	Abl interactor 1 OS=Homo sapiens GN=ABI1 PE=1 SV=4	ABI1	0.73594	1.26188	0.0306193	0.581751	0.758326	0.0803793	0.143661	0.347358	0.223997	0.872646	0.878647	0.0241027		15.7155	16.0092	16.8335	15.6105	16.1883	16.235	15.8035	15.9632	15.7874	15.8146	16.0094	15.9233	15.7595	15.9862	16.3105	15.7125	16.0989	16.0791		15.9695	15.8594	16.2014	15.8485	15.8772	16.3743	16.0821	15.7543	16.0772	16.3048	15.9832	16.2273	16.2714	16.6475	16.1811
TARSH_HUMAN	Target of Nesh-SH3 OS=Homo sapiens GN=ABI3BP PE=1 SV=1	ABI3BP	0.912012	1.17973	0.0314016	0.421101	0.70147	0.31251	0.843657	0.67095	0.0521393	0.117501	1.01636	0.223495		17.297	16.4891	17.1516	15.769	15.9714	15.9577	16.3988	17.5008	15.5668	16.4913	16.8992	17.3165	16.8479	16.9949	16.3592	16.1302	16.4353	16.6371		16.5159	16.1917	16.7635	15.9369	16.4343	17.7508	16.0672	18.4628	15.8642	16.7891	16.4804	17.616	16.5037	18.1378	16.3189
ABLM1_HUMAN	Actin-binding LIM protein 1 OS=Homo sapiens GN=ABLIM1 PE=1 SV=3	ABLIM1	0.776651	1.24151	-0.0636922	0.751085	0.807763	0.0663461	0.484696	0.546421	0.125349	0.215141	0.833721	-0.219548		14.4568	13.9196	14.8275	13.8727	13.2564	13.31	14.4504	13.9159	13.3032	13.6675	14.4208	13.8612	14.4536	13.9177	14.0653	13.7701	13.8386	13.5856		14.2375	13.7767	14.414	13.0948	13.4012	14.3246	14.8741	14.1005	13.2197	13.6901	14.271	13.8737	14.5875	14.1824	14.0167
THIK_HUMAN	3-ketoacyl-CoA thiolase, peroxisomal OS=Homo sapiens GN=ACAA1 PE=1 SV=2	ACAA1	0.979218	1.16729	0.00331255	0.235771	0.640712	-0.20084	0.579119	0.583078	-0.0926614	0.245745	0.831316	-0.172719		16.6869	16.8839	17.4984	17.0121	17.025	17.1937	16.6175	17.1181	16.6467	17.1663	16.6105	16.4184	16.6522	17.001	17.0726	17.0892	16.8178	16.8061		16.972	16.8827	16.7231	17.1484	16.5627	17.1698	16.5238	16.2762	16.7889	16.7823	16.651	17.2116	16.7383	17.2945	16.548
THIM_HUMAN	3-ketoacyl-CoA thiolase, mitochondrial OS=Homo sapiens GN=ACAA2 PE=1 SV=2	ACAA2	0.521034	1.37761	-0.0806979	0.0689056	0.571442	-0.349422	0.298905	0.45382	-0.167602	0.38567	0.817604	-0.131078		19.1788	18.9379	19.5767	19.7455	19.5741	20.0032	19.4137	19.4854	19.8285	19.0921	19.4217	19.4251	19.2962	19.2116	19.7026	19.4188	19.4979	19.7142		19.3684	19.2166	19.2351	19.7467	19.4084	19.3819	19.2635	18.4591	19.1206	19.5578	18.8222	19.5215	19.4904	19.3125	19.5569
ACAD8_HUMAN	Isobutyryl-CoA dehydrogenase, mitochondrial OS=Homo sapiens GN=ACAD8 PE=1 SV=1	ACAD8	0.792438	1.22455	0.0714607	0.60847	0.766163	-0.213696	0.762193	0.643101	-0.0764056	0.595914	0.840181	0.0968084		15.0003	14.8242	13.0138	14.3066	14.8017	14.5279	14.3106	14.373	14.9705	14.325	14.026	14.4737	14.6555	14.5986	13.9921	14.3158	14.4138	14.5008		14.3398	14.5455	15.2415	14.3641	14.5013	13.9132	14.6787	13.3391	15.4794	13.4438	13.8713	14.3822	14.7713	13.6089	14.5382
ACAD9_HUMAN	Acyl-CoA dehydrogenase family member 9, mitochondrial OS=Homo sapiens GN=ACAD9 PE=1 SV=1	ACAD9	0.787446	1.22905	0.0597285	0.545163	0.746544	0.234712	0.238057	0.419644	0.326888	0.215381	0.831509	0.187743		17.3441	17.0163	17.3384	17.4824	17.3681	17.2805	17.8953	17.2988	17.5624	16.3187	18.3819	17.4916	17.6197	17.1576	17.4504	16.9006	17.875	17.3861		17.2233	17.5608	17.3564	17.7744	17.378	17.4547	17.9223	19.0345	17.0792	17.0486	17.1922	17.5207	18.0097	17.6794	18.6389
ACADM_HUMAN	Medium-chain specific acyl-CoA dehydrogenase, mitochondrial OS=Homo sapiens GN=ACADM PE=1 SV=1	ACADM	0.346789	1.60861	0.182215	0.781347	0.81613	-0.0520728	0.47288	0.544467	0.111525	0.548875	0.828567	-0.11626		17.4398	17.6279	18.0199	17.0525	17.7419	18.1494	17.6997	17.5545	17.5259	17.3102	17.4506	17.2104	17.5697	17.5912	17.7729	17.1813	17.5962	17.6799		17.724	17.602	17.9147	18.1992	17.5719	17.4728	17.4188	17.3032	17.5483	17.9339	17.1115	17.7632	17.8076	17.9083	18.022
ACADS_HUMAN	Short-chain specific acyl-CoA dehydrogenase, mitochondrial OS=Homo sapiens GN=ACADS PE=1 SV=1	ACADS	0.622746	1.30886	0.0956728	0.381021	0.687052	0.185347	0.800198	0.656697	0.0578271	0.930287	0.885782	0.0120321		17.7431	18.1409	19.3159	16.9816	18.4153	18.6667	17.627	18.472	18.1625	17.7966	17.9775	18.1989	17.6851	18.3065	18.7392	17.3891	18.1964	18.4328		17.9088	18.0933	18.3776	18.2913	18.1214	18.5306	17.9889	18.1381	18.6271	18.2916	17.866	18.9494	17.9877	18.8451	18.5637
ACDSB_HUMAN	Short/branched chain specific acyl-CoA dehydrogenase, mitochondrial OS=Homo sapiens GN=ACADSB PE=1 SV=1	ACADSB	0.39884	1.51732	0.0795793	0.357205	0.681807	-0.15907	0.526296	0.563516	0.130629	0.838345	0.870181	0.0365698		16.3831	16.5636	17.5352	16.2982	16.7834	16.7719	16.4652	16.6128	16.3141	16.3564	16.7227	16.5288	16.4242	16.5882	16.9247	16.3273	16.753	16.6503		16.3084	16.5081	17.2556	16.6409	16.6383	16.7938	16.2431	15.7855	16.7034	16.6046	16.5309	16.8458	16.8181	17.1477	17.1781
ACAP2_HUMAN	Arf-GAP with coiled-coil, ANK repeat and PH domain-containing protein 2 OS=Homo sapiens GN=ACAP2 PE=1 SV=3	ACAP2	0.612235	1.31179	-0.119378	0.132257	0.594536	-0.479457	0.163702	0.366294	-0.222883	0.176106	0.907077	-0.332205		15.6214	15.689	15.2801	15.5577	15.9437	16.0311	16.4409	15.6865	15.9711	15.5828	15.8178	15.7142	16.0311	15.6877	15.6256	15.5702	15.8808	15.8726		16.2136	15.7577	15.2074	16.2947	15.2366	15.2419	15.9293	15.6851	15.1302	15.6356	15.2154	14.1957	16.1515	15.1676	15.4205
THIL_HUMAN	Acetyl-CoA acetyltransferase, mitochondrial OS=Homo sapiens GN=ACAT1 PE=1 SV=1	ACAT1	0.7338	1.26643	-0.0577298	0.00186248	0.143336	-0.202168	0.618456	0.595305	-0.0571585	0.241831	0.834602	-0.161451		18.3142	18.2623	18.2778	17.8736	18.2873	18.4153	18.028	18.1493	18.2273	17.7313	18.2293	18.0142	18.1711	18.2058	18.2525	17.8025	18.2583	18.2148		17.8048	17.9791	18.7876	17.9847	18.3206	17.6819	18.0247	17.8512	18.0891	17.6393	18.0174	18.0703	18.1634	17.9869	18.5314
THIC_HUMAN	Acetyl-CoA acetyltransferase, cytosolic OS=Homo sapiens GN=ACAT2 PE=1 SV=2	ACAT2	0.344345	1.6229	0.16638	0.194034	0.638157	-0.385146	0.11709	0.327609	0.342691	0.994064	0.897723	-0.00168987		17.6442	18.3281	17.5931	17.9535	18.2583	18.67	16.8706	18.3837	17.7212	17.3523	17.348	17.3316	17.2574	18.3559	17.6572	17.6529	17.8031	18.0008		17.5938	18.1794	18.3105	18.1472	17.8286	17.666	17.7473	17.1655	17.4929	17.7337	16.9589	17.3182	17.8504	18.2093	18.3085
GCP60_HUMAN	Golgi resident protein GCP60 OS=Homo sapiens GN=ACBD3 PE=1 SV=4	ACBD3	0.493122	1.39148	0.0709455	0.193726	0.640426	0.192813	0.0539597	0.254853	0.260991	0.615508	0.846272	0.0552393		17.0732	17.0204	17.3853	16.6864	17.15	17.0964	17.3236	17.0577	16.9843	16.9437	17.2571	16.9378	17.1984	17.039	17.1848	16.815	17.2036	17.0171		16.9211	17.2642	17.0845	17.1184	17.2009	17.2946	17.313	17.6668	17.0255	17.3183	17.1167	17.1744	17.218	17.5427	17.4187
ACE_HUMAN	Angiotensin-converting enzyme OS=Homo sapiens GN=ACE PE=1 SV=1	ACE	0.078491	2.92296	0.310298	0.626003	0.774055	0.22667	0.0677258	0.274289	0.229213	0.425397	0.810468	0.157877		14.2224	13.4544	14.0529	13.9652	13.8012	12.8539	13.47	13.9852	14.0606	13.5482	14.704	14.147	13.8462	13.7198	14.0567	13.7567	14.2526	13.5004		13.8129	13.8326	14.5833	14.6298	14.5931	13.5425	13.7935	16.0644	13.6678	14.0057	13.7978	13.1632	14.2664	13.7731	14.1695
ACINU_HUMAN	Apoptotic chromatin condensation inducer in the nucleus OS=Homo sapiens GN=ACIN1 PE=1 SV=2	ACIN1	0.596011	1.31871	0.0678546	0.988906	0.845249	-0.00388052	0.664455	0.60575	0.0862261	0.893706	0.885927	0.0268596		18.2473	18.0417	18.0091	18.3089	18.5571	18.5969	18.3686	18.151	18.7598	18.2317	18.8848	18.5714	18.308	18.0964	18.3845	18.2703	18.721	18.5842		18.12	18.4883	18.2466	18.6546	18.4728	18.7891	18.5671	18.9191	18.0824	18.5622	17.6277	18.5824	18.6808	18.5476	18.5853
ACLY_HUMAN	ATP-citrate synthase OS=Homo sapiens GN=ACLY PE=1 SV=3	ACLY	0.319584	1.66663	-0.29601	0.834436	0.822466	-0.0892822	0.2806	0.442622	-0.378117	0.580453	0.840939	-0.245388		18.8175	18.6062	18.8039	19.5618	19.3074	19.9311	17.9479	19.7072	18.8832	19.5856	19.2672	18.4423	18.3827	19.1567	18.8436	19.5737	19.2873	19.1867		19.3393	18.4763	18.3297	19.3124	18.3715	18.8254	19.4383	18.9872	18.9528	17.6879	19.1436	19.6851	18.7958	18.9571	19.1467
ACOC_HUMAN	Cytoplasmic aconitate hydratase OS=Homo sapiens GN=ACO1 PE=1 SV=3	ACO1	0.356329	1.58876	0.131579	0.106427	0.570378	-0.310419	0.958475	0.70164	-0.00981249	0.853525	0.872682	-0.0422072		17.2542	17.6812	17.9453	17.7362	18.0623	18.3013	17.1139	17.622	17.4908	17.4017	17.2989	17.669	17.184	17.6516	17.718	17.5689	17.6806	17.9851		17.2275	17.6595	17.5121	18.2965	17.7182	18.1639	16.7687	17.1484	17.1241	17.7516	16.9829	18.15	17.8824	17.2878	17.6253
ACON_HUMAN	Aconitate hydratase, mitochondrial OS=Homo sapiens GN=ACO2 PE=1 SV=2	ACO2	0.553347	1.35971	-0.0561795	0.0708389	0.558582	-0.219058	0.348583	0.48183	-0.160981	0.208426	0.847764	-0.110867		20.3916	20.3315	19.9452	20.0708	20.3692	20.6525	20.3864	20.3603	20.4962	20.3268	20.6307	20.6137	20.389	20.3459	20.2207	20.1988	20.4999	20.6331		20.1915	20.5376	20.2835	20.3245	20.3476	20.2656	20.2936	19.911	20.0401	20.3339	19.9872	20.4073	20.4788	19.8681	20.4559
ACOT2_HUMAN	Acyl-coenzyme A thioesterase 2, mitochondrial OS=Homo sapiens GN=ACOT2 PE=1 SV=6	ACOT2	0.541153	1.36268	0.122747	0.0494142	0.513908	0.172691	0.201165	0.393584	0.187155	0.462181	0.816082	0.17868		14.4091	14.4162	14.4448	13.7791	14.2496	14.1444	14.3248	13.7198	13.3444	13.8886	13.758	13.7618	14.367	14.068	13.8946	13.8338	14.0038	13.9531		14.6995	13.5437	14.1929	14.6353	13.9929	13.7925	14.6241	13.9715	14.1521	14.1931	14.2003	14.0154	15.1143	13.971	14.1067
ACOT9_HUMAN	Acyl-coenzyme A thioesterase 9, mitochondrial OS=Homo sapiens GN=ACOT9 PE=1 SV=2	ACOT9	0.76051	1.24661	-0.0874646	0.16266	0.614848	-0.401043	0.977237	0.705177	0.00694174	0.511889	0.819182	-0.117631		16.2008	15.9128	16.2759	15.8391	16.5937	16.8892	16.3319	16.3812	16.8285	15.822	16.5985	16.3172	16.2664	16.147	16.5522	15.8306	16.5961	16.6032		15.8477	16.7819	15.8163	16.6987	16.2097	16.1163	15.7251	15.4831	15.7263	16.4579	15.618	16.5787	16.1494	16.9154	16.4545
ACOX1_HUMAN	Peroxisomal acyl-coenzyme A oxidase 1 OS=Homo sapiens GN=ACOX1 PE=1 SV=3	ACOX1	0.831763	1.21368	0.0759316	0.392193	0.691006	-2.0737	0.871424	0.678053	0.0712636	0.298553	0.814958	-0.485878		11.8562	13.1395	14.8096	13.2714	13.7822	13.8893	12.3318	12.9745	13.3144	12.4965	10.3531	11.1745	12.094	13.057	14.062	12.884	12.0677	12.5319		13.1531	12.8911	13.0197	13.9416	11.7169	12.4296	13.2415	0	13.4957	12.3561	11.8682	13.2927	13.4341	13.4938	12.7067
PPAC_HUMAN	Low molecular weight phosphotyrosine protein phosphatase OS=Homo sapiens GN=ACP1 PE=1 SV=3	ACP1	0.911733	1.18052	-0.0183851	0.990023	0.845078	0.00181455	0.436403	0.526021	-0.102608	0.908259	0.889175	-0.0152644		16.9102	16.8229	17.5148	16.5486	16.8918	16.9882	17.3601	17.4705	16.5494	16.8849	17.1296	17.1069	17.1351	17.1467	17.0321	16.7168	17.0107	17.0476		17.5381	16.7361	16.604	16.6703	16.9116	17.5186	16.7585	16.9804	16.7794	17.1994	17.0096	17.3726	16.868	17.4369	16.5764
ACSF2_HUMAN	Acyl-CoA synthetase family member 2, mitochondrial OS=Homo sapiens GN=ACSF2 PE=1 SV=2	ACSF2	0.824791	1.21829	0.0429137	0.0266179	0.469843	-0.437287	0.164819	0.366768	-0.318041	0.731435	0.853896	-0.0678921		16.8745	15.8774	16.8576	16.468	16.2764	16.8849	16.526	16.4627	15.6715	15.7946	15.7657	15.7801	16.7003	16.1701	16.2646	16.1313	16.021	16.3325		16.6992	15.8405	15.791	16.6011	16.7026	16.2427	15.6545	16.1354	15.8888	15.5847	15.6275	16.105	16.5482	16.4171	16.059
ACSL1_HUMAN	Long-chain-fatty-acid--CoA ligase 1 OS=Homo sapiens GN=ACSL1 PE=1 SV=1	ACSL1	0.743497	1.25611	0.0688498	0.26112	0.651614	0.308806	0.861475	0.676158	0.0281528	0.718238	0.84815	0.132794		13.7232	12.9805	14.3594	14.1168	14.1572	13.4227	13.3682	12.4199	13.4631	14.3773	13.701	13.9734	13.5457	12.7002	13.9112	14.2471	13.9291	13.698		13.2687	12.6336	14.7111	14.672	14.0159	13.1431	13.8788	13.983	14.5888	13.9492	14.0012	13.4833	13.6628	13.2048	14.3112
ACSL4_HUMAN	Long-chain-fatty-acid--CoA ligase 4 OS=Homo sapiens GN=ACSL4 PE=1 SV=2	ACSL4	0.636145	1.30689	-0.15778	0.790531	0.815977	0.107859	0.354774	0.485417	0.303334	0.848905	0.870563	0.0608495		14.2939	14.6702	16.1964	14.2573	14.9547	15.0903	14.6385	14.0881	14.9735	13.8227	13.9542	13.7834	14.4662	14.3792	15.5849	14.04	14.4545	14.4369		14.1831	14.1633	14.6512	15.3241	14.3123	13.781	14.7882	13.8685	14.8043	15.6701	13.783	15.0947	14.6246	14.9497	14.7755
ACSL5_HUMAN	Long-chain-fatty-acid--CoA ligase 5 OS=Homo sapiens GN=ACSL5 PE=1 SV=1	ACSL5	0.827276	1.2145	-0.105735	0.550913	0.747501	-0.185565	0.59767	0.587159	-0.345353	0.0814341	1.00566	-0.731427		13.0938	13.1583	14.4707	14.0195	13.692	14.4158	13.0611	13.7022	13.8464	14.1154	12.791	15.2539	13.0775	13.4303	14.1585	14.0675	13.2415	14.8349		14.7028	13.1893	12.3183	14.1225	12.74	15.1028	13.2444	12.3285	13.777	15.0498	13.0522	14.2449	13.2122	15.0601	12.4377
ACS2L_HUMAN	Acetyl-coenzyme A synthetase 2-like, mitochondrial OS=Homo sapiens GN=ACSS1 PE=1 SV=2	ACSS1	0.597144	1.31461	-0.260335	0.815803	0.818782	-0.0967266	0.165705	0.366724	-0.267855	0.145263	0.969997	-0.453928		15.6119	15.8236	16.133	17.0702	15.5974	15.3826	15.5543	15.7273	15.2759	15.7981	18.3808	15.4544	15.5831	15.7754	15.7045	16.4341	16.9891	15.4185		17.3451	15.1995	15.3119	15.741	15.3372	15.4082	15.2786	16.3589	15.2734	17.5726	15.3198	15.5211	15.5839	15.8028	15.6404
ACSA_HUMAN	Acetyl-coenzyme A synthetase, cytoplasmic OS=Homo sapiens GN=ACSS2 PE=1 SV=1	ACSS2	0.486805	1.396	0.196369	0.0647777	0.55889	0.205068	0.217627	0.402921	0.268018	0.398049	0.810329	0.244356		16.2479	17.0316	16.8264	17.283	17.6313	17.3201	16.9103	17.2061	16.3994	17.0054	17.0055	16.4289	16.5791	17.1189	16.6129	17.1442	17.3184	16.8745		16.8855	16.3087	17.3367	18.1478	17.3366	16.8109	16.8968	17.1413	16.796	17.5286	17.2114	17.3043	17.5969	16.9076	17.2216
ACTB_HUMAN	Actin, cytoplasmic 1 OS=Homo sapiens GN=ACTB PE=1 SV=1	ACTB	0.453183	1.42306	0.067486	0.00584384	0.288296	-0.432982	0.513979	0.5577	-0.119639	0.773831	0.859346	-0.0264326		26.8419	25.8274	26.6884	26.3073	26.7071	26.5397	26.7233	27.0898	26.748	27.3011	26.379	26.8085	26.7826	26.4586	26.7182	26.8042	26.543	26.6741		26.6669	26.8242	26.8382	26.599	26.6916	26.7658	26.3507	26.1803	25.8377	26.5198	26.1132	26.3811	26.5159	27.1689	26.5491
ACTH_HUMAN	Actin, gamma-enteric smooth muscle OS=Homo sapiens GN=ACTG2 PE=1 SV=1	ACTG2	0.189814	2.15394	-0.251325	0.126517	0.587968	-0.611471	0.479043	0.545361	-0.2784	0.245045	0.834456	-0.418451		24.5552	23.5013	24.3603	23.5614	23.9081	23.7372	23.4474	26.194	23.9766	25.9754	23.6986	24.0569	24.0013	24.8477	24.1685	24.7684	23.8034	23.8971		23.5286	24.3684	24.2735	23.9193	23.9027	23.9857	23.5777	22.7971	24.049	23.7067	23.6218	24.0652	23.2494	26.3309	23.5148
ACL6A_HUMAN	Actin-like protein 6A OS=Homo sapiens GN=ACTL6A PE=1 SV=1	ACTL6A	0.621418	1.30919	-0.204284	0.550284	0.747703	0.309592	0.381382	0.496655	-0.451792	0.686343	0.841509	-0.251066		16.0525	15.15	17.786	15.1014	16.0872	17.9592	15.7311	17.4777	16.9249	17.2357	15.4192	17.6959	15.8918	16.3139	17.3554	16.1686	15.7532	17.8275		15.4937	15.457	15.9553	17.5269	15.9836	17.6683	17.3978	17.3152	15.8036	17.5043	15.4024	17.7446	15.7082	17.0942	17.7025
ACTN1_HUMAN	Alpha-actinin-1 OS=Homo sapiens GN=ACTN1 PE=1 SV=2	ACTN1	0.683654	1.27205	-0.066198	0.0115652	0.397348	-0.430592	0.250053	0.425511	-0.132351	0.0894557	1.0188	-0.232427		20.505	19.7939	19.6764	20.1361	20.3271	20.2381	20.1552	20.7392	20.3798	20.8868	20.1404	20.2188	20.3301	20.2665	20.0281	20.5114	20.2338	20.2284		19.7241	20.5136	20.3696	20.5528	20.2413	19.7998	20.1088	19.6462	19.9138	19.9646	19.4188	19.9626	20.2422	20.4284	20.0781
ACTN4_HUMAN	Alpha-actinin-4 OS=Homo sapiens GN=ACTN4 PE=1 SV=2	ACTN4	0.859622	1.1956	0.0654579	0.940781	0.837604	0.0193461	0.860134	0.676416	0.0372661	0.793066	0.857935	-0.0435765		22.457	22.2292	20.3055	22.6911	22.8973	22.5909	23.0797	21.8093	22.8201	22.6517	22.4984	22.6189	22.7683	22.0193	21.5628	22.6714	22.6979	22.6049		22.4478	22.9634	22.6609	22.9002	22.2855	21.4595	22.7378	22.5106	22.1195	23.1636	22.1982	21.711	22.8515	21.499	22.4689
ACTZ_HUMAN	Alpha-centractin OS=Homo sapiens GN=ACTR1A PE=1 SV=1	ACTR1A	0.639349	1.29734	-0.121474	0.494655	0.726501	-0.29579	0.426192	0.522262	-0.186531	0.997851	0.899953	-0.0005602		16.944	17.1791	16.8117	17.1591	17.0835	16.6061	16.8288	16.557	16.9882	16.9447	16.4117	16.174	16.8864	16.8681	16.8999	17.0519	16.7476	16.3901		17.1326	16.9013	15.6233	16.9014	17.1422	16.4144	16.7299	14.931	16.6903	16.5318	16.6692	17.517	16.886	16.0943	16.0258
ACTY_HUMAN	Beta-centractin OS=Homo sapiens GN=ACTR1B PE=1 SV=1	ACTR1B	0.290018	1.74671	-0.110159	0.679925	0.787584	-0.0879856	0.831337	0.667046	0.0233133	0.604316	0.844477	0.0488921		17.0519	17.0256	17.7458	17.077	17.0963	17.1427	16.9921	17.1752	16.9876	16.7739	16.7876	16.5762	17.022	17.1004	17.3667	16.9255	16.9419	16.8594		16.8712	16.8131	17.0239	17.2258	16.8086	16.8124	17.0489	16.2164	17.1727	16.8617	16.8728	17.5155	17.4519	17.0426	17.0794
ARP2_HUMAN	Actin-related protein 2 OS=Homo sapiens GN=ACTR2 PE=1 SV=1	ACTR2	0.86903	1.19673	-0.0290177	0.781009	0.81622	-0.0531595	0.302284	0.455111	0.111376	0.953492	0.890099	-0.00820958		18.6121	18.5827	19.8936	18.3924	18.7941	18.8331	18.6446	19.3915	18.6639	18.4733	18.5396	18.3988	18.6283	18.9871	19.2788	18.4329	18.6669	18.616		18.6714	18.6695	18.7991	19.031	18.3812	18.8836	18.7224	18.604	18.6654	18.8077	18.3788	19.1126	18.9536	19.421	19.1686
ARP3_HUMAN	Actin-related protein 3 OS=Homo sapiens GN=ACTR3 PE=1 SV=3	ACTR3	0.841415	1.20515	0.0288739	0.457425	0.719024	-0.133871	0.304645	0.456967	0.106395	0.742813	0.855968	-0.0325695		20.2594	20.0679	20.2771	19.8006	20.1918	20.1506	20.4358	20.2709	20.3916	20.1296	20.1393	20.2217	20.3476	20.1694	20.3343	19.9651	20.1655	20.1862		20.2897	20.345	19.8282	20.3816	20.0216	20.4754	20.2436	19.4116	19.9698	20.2955	19.9818	20.4626	20.402	20.5023	20.1942
ACY1_HUMAN	Aminoacylase-1 OS=Homo sapiens GN=ACY1 PE=1 SV=1	ACY1	0.217417	2.00297	0.180671	0.137333	0.591116	-0.435579	0.992066	0.709557	-0.00305474	0.540609	0.828907	-0.147156		16.3209	16.4286	15.635	17.0315	17.2825	17.1765	16.7577	16.6616	16.9837	16.6738	17.3384	16.5458	16.5393	16.5451	16.3093	16.8527	17.3105	16.8612		16.6335	16.6645	16.9658	17.2957	17.1208	16.8218	16.6617	16.2226	16.2632	16.0598	15.8267	16.7707	17.1155	15.8952	17.1092
ACYP1_HUMAN	Acylphosphatase-1 OS=Homo sapiens GN=ACYP1 PE=1 SV=2	ACYP1	0.602552	1.31448	0.0734224	0.299374	0.663589	-0.186238	0.19682	0.392188	-0.145349	0.574778	0.838048	-0.121519		15.1894	15.2787	16.2944	15.2152	15.4125	15.2834	15.4324	15.5375	15.513	15.6154	15.3882	15.3071	15.3109	15.4081	15.9037	15.4153	15.4003	15.2953		15.1442	15.6557	15.8009	16.0128	15.1197	15.4409	15.3875	15.001	15.5042	15.2444	14.7439	15.7352	15.4731	15.2902	15.4146
ADA_HUMAN	Adenosine deaminase OS=Homo sapiens GN=ADA PE=1 SV=3	ADA	0.60759	1.3082	0.29475	0.214444	0.639676	0.4925	0.0220381	0.191944	0.668823	0.181008	0.902839	0.341929		13.4957	13.9931	15.1098	13.3031	14.3719	14.5479	13.5287	13.7514	14.4715	14.2183	13.1425	12.9681	13.5122	13.8722	14.7907	13.7607	13.7572	13.758		13.5864	13.2779	14.0821	14.0167	13.6222	16.6342	14.3238	15.1042	15.1325	13.8641	12.8405	15.1409	14.8793	14.1938	15.1817
ADA10_HUMAN	Disintegrin and metalloproteinase domain-containing protein 10 OS=Homo sapiens GN=ADAM10 PE=1 SV=1	ADAM10	0.499278	1.3852	0.126006	0.269274	0.650859	0.0985271	0.593702	0.586462	0.0837735	0.830917	0.869072	-0.0139951		15.7425	15.5603	16.6803	15.7815	16.1455	15.9654	15.447	15.6985	15.6902	15.4287	15.7596	15.363	15.5947	15.6294	16.1853	15.6051	15.9526	15.6642		15.8007	15.4961	16.0528	16.3937	15.5827	16.0612	15.5929	15.8206	16.1934	15.7489	15.796	16.0706	15.7373	16.3496	15.833
ADA17_HUMAN	Disintegrin and metalloproteinase domain-containing protein 17 OS=Homo sapiens GN=ADAM17 PE=1 SV=1	ADAM17	0.604746	1.31061	-0.141185	0.891654	0.832383	-0.0362676	0.7962	0.655408	0.0756057	0.399341	0.811347	-0.244609		14.5085	14.3772	15.624	15.362	15.8088	15.7512	14.8812	15.4522	14.8269	14.4749	15.7123	15.9062	14.6949	14.9147	15.2254	14.9185	15.7606	15.8287		15.1042	14.4829	15.1177	15.5209	14.6091	15.6607	15.4522	14.978	14.7938	15.4802	14.8869	15.5339	15.0714	15.6995	15.548
ADEC1_HUMAN	ADAM DEC1 OS=Homo sapiens GN=ADAMDEC1 PE=1 SV=2	ADAMDEC1	0.484286	1.40093	-0.14507	0.00220442	0.146252	-0.487119	0.737774	0.632712	0.0606324	0.710327	0.845627	-0.080669		17.5253	16.5236	17.1215	16.288	17.5734	17.9999	18.1059	17.306	18.1092	16.2542	18.1681	17.9701	17.8156	16.9148	17.6154	16.2711	17.8708	17.985		17.9418	17.2374	17.2623	16.5249	17.5614	17.0744	17.4601	16.1413	16.8873	15.8899	17.5706	17.6007	18.1918	16.6955	17.8492
DSRAD_HUMAN	Double-stranded RNA-specific adenosine deaminase OS=Homo sapiens GN=ADAR PE=1 SV=4	ADAR	0.632509	1.31062	0.0818627	0.0317504	0.481006	0.411691	0.103009	0.312498	0.379811	0.240899	0.837021	0.207914		16.1272	15.689	16.4801	16.7027	16.4526	16.1865	16.4001	15.8218	16.0936	15.2802	16.2169	15.9115	16.2637	15.7554	16.2868	15.9915	16.3348	16.049		16.2471	15.7834	15.9136	16.7796	16.5301	15.9185	16.5559	16.5765	16.558	16.2574	16.3204	16.8831	16.5235	16.9228	16.6056
ADDA_HUMAN	Alpha-adducin OS=Homo sapiens GN=ADD1 PE=1 SV=2	ADD1	0.160941	2.33806	-0.249843	0.0729963	0.557321	-0.460694	0.0568481	0.257966	-0.32535	0.0539068	0.977956	-0.331944		19.3939	17.9985	17.7739	17.8554	18.2524	19.023	17.8322	18.1847	18.2777	19.484	18.2858	18.1931	18.6131	18.0916	18.0258	18.6697	18.2691	18.6081		17.959	17.9577	18.1343	18.1996	18.4989	18.0289	17.9861	18.5297	17.8138	17.8328	17.6068	17.7439	17.9917	17.9715	18.157
ADDG_HUMAN	Gamma-adducin OS=Homo sapiens GN=ADD3 PE=1 SV=1	ADD3	0.774721	1.24218	-0.0532791	0.995221	0.846884	0.000807145	0.413573	0.512616	-0.078621	0.686787	0.840546	0.0439714		17.9418	17.7586	18.1562	17.7194	17.7363	18.137	18.2549	18.0402	17.846	17.3424	18.0282	18.1635	18.0983	17.8994	18.0011	17.5309	17.8822	18.1503		17.7586	17.9365	17.4326	18.2316	17.7451	18.1382	17.7474	18.2512	17.6273	17.8242	17.8323	18.2847	17.9897	18.1007	17.8873
ADH1G_HUMAN	Alcohol dehydrogenase 1C OS=Homo sapiens GN=ADH1C PE=1 SV=2	ADH1C	0.548854	1.37032	0.125618	0.105202	0.571774	-0.523703	0.167003	0.367089	-0.304598	0.267784	0.819338	-0.411755		18.1547	17.8876	19.093	18.0297	18.4402	19.341	17.9263	19.1904	18.7104	17.1887	17.3325	18.7919	18.0405	18.539	18.9017	17.6092	17.8863	19.0664		18.3962	18.2003	18.6994	18.5788	17.9677	18.9545	18.0657	16.8432	18.4236	17.1443	17.2389	19.1852	18.3737	17.9818	18.165
ADHX_HUMAN	Alcohol dehydrogenase class-3 OS=Homo sapiens GN=ADH5 PE=1 SV=4	ADH5	0.075828	3.03772	0.208035	0.342952	0.677454	0.213514	0.0394484	0.232387	0.23792	0.640228	0.840248	0.054032		18.211	18.4791	18.8008	18.2351	18.3716	18.4557	18.5509	18.3195	18.3446	18.1927	18.2737	18.2365	18.3809	18.3993	18.5727	18.2139	18.3227	18.3461		18.2397	18.5697	19.0923	18.5309	18.3969	18.6543	18.3242	19.6185	18.5732	18.1242	18.4505	18.426	18.8802	18.6271	19.0048
ADH7_HUMAN	Alcohol dehydrogenase class 4 mu/sigma chain OS=Homo sapiens GN=ADH7 PE=1 SV=2	ADH7	0.89704	1.17999	-0.0373596	0.72686	0.804186	0.107317	0.682165	0.60921	-0.12277	0.606717	0.843234	0.252181		16.0345	15.2435	17.3157	15.0122	15.4218	16.9785	15.6292	16.5067	16.554	15.8714	15.2093	17.4541	15.8319	15.8751	16.9348	15.4418	15.3156	17.2163		15.4372	15.0053	16.7304	16.5223	15.6559	17.0403	17.0425	16.4076	16.0965	15.1582	15.1447	17.4099	16.1482	15.8551	17.1516
ADK_HUMAN	Adenosine kinase OS=Homo sapiens GN=ADK PE=1 SV=2	ADK	0.842359	1.20519	-0.0342645	0.0391572	0.505628	-0.685761	0.0825906	0.284674	-0.309036	0.235519	0.842609	-0.345136		14.703	15.6312	14.7391	15.7065	16.3107	15.5441	15.2319	15.4239	15.24	15.7783	15.4509	15.6383	14.9675	15.5275	14.9895	15.7424	15.8808	15.5912		15.0504	15.5741	14.6917	16.4163	15.5755	15.1853	14.4565	13.93	14.8642	15.3481	14.606	15.3796	14.4836	14.7477	14.6968
ARHL2_HUMAN	Poly(ADP-ribose) glycohydrolase ARH3 OS=Homo sapiens GN=ADPRHL2 PE=1 SV=1	ADPRHL2	0.553602	1.35781	-0.124647	0.866083	0.82574	0.0287073	0.482958	0.545601	0.090549	0.684617	0.84191	-0.0996095		14.4485	14.2613	15.3161	13.4391	14.3232	14.121	14.1947	15.3261	14.2059	14.552	14.5089	14.6492	14.3216	14.7937	14.761	13.9956	14.416	14.3851		14.0999	14.0033	14.6205	14.6819	14.1229	14.3967	14.0251	14.7225	14.5718	14.3731	14.1141	15.0387	14.3701	15.3349	14.821
ADRM1_HUMAN	Proteasomal ubiquitin receptor ADRM1 OS=Homo sapiens GN=ADRM1 PE=1 SV=2	ADRM1	0.240085	1.89488	-0.258461	0.3747	0.685288	-0.292372	0.966375	0.703924	-0.0085312	0.548702	0.829527	-0.104783		18.3455	18.0537	18.1557	17.8738	18.7119	18.5147	18.6691	18.2782	18.5707	18.6096	18.974	18.0734	18.5073	18.1659	18.3632	18.2417	18.8429	18.2941		17.6466	18.5836	17.8691	18.0513	18.2822	18.4315	18.2725	18.2857	17.4394	18.5447	17.4167	18.7018	18.2543	18.3572	18.4501
PUR8_HUMAN	Adenylosuccinate lyase OS=Homo sapiens GN=ADSL PE=1 SV=2	ADSL	0.921627	1.17435	-0.0198079	0.945358	0.838189	-0.0130967	0.585163	0.584802	0.109508	0.918353	0.885107	0.0279867		14.7155	15.8653	15.9561	15.6457	15.5441	15.1949	15.1078	16.0777	14.9356	15.4783	15.0889	14.6995	14.9116	15.9715	15.4458	15.562	15.3165	14.9472		15.1794	15.4278	15.5192	16.2562	14.8363	14.8169	15.5721	15.5942	14.941	15.9281	15.1988	14.842	15.801	15.6981	15.3524
PURA2_HUMAN	Adenylosuccinate synthetase isozyme 2 OS=Homo sapiens GN=ADSS PE=1 SV=3	ADSS	0.590843	1.32165	-0.454438	0.521218	0.739545	-0.435202	0.6202	0.595216	-0.266667	0.498128	0.816277	-0.331022		13.0798	12.5731	13.6448	14.329	13.0191	13.3799	13.2479	12.9953	13.4469	13.6098	11.2889	12.9593	13.1639	12.7842	13.5459	13.9694	12.154	13.1696		13.8631	13.1051	9.15319	14.1594	12.2886	13.4909	13.8035	9.47477	12.7691	13.5506	13.0666	13.511	13.8213	12.7378	11.5963
AEBP1_HUMAN	Adipocyte enhancer-binding protein 1 OS=Homo sapiens GN=AEBP1 PE=1 SV=1	AEBP1	0.639118	1.29887	-0.0738134	0.961491	0.840486	0.0172961	0.234987	0.417411	-0.215844	0.0286142	1.06653	-0.291881		17.31	16.2439	15.8145	16.6649	16.5032	16.3475	17.6619	16.6053	17.1311	16.9668	17.5943	17.5752	17.4859	16.4246	16.4728	16.8159	17.0487	16.9613		17.0457	16.6961	16.8076	16.7691	17.0414	16.4065	16.9253	18.0458	15.9383	17.0216	16.6379	16.7441	16.7825	16.2822	16.7355
AFAD_HUMAN	Afadin OS=Homo sapiens GN=MLLT4 PE=1 SV=3	AFDN	0.957118	1.16404	-0.00676341	0.635127	0.774387	-0.0810095	0.614394	0.593865	0.0506547	0.887633	0.885043	-0.0289474		16.8538	16.9649	17.5914	17.2478	17.3131	17.9525	17.2312	18.0781	17.3733	17.0037	17.3295	17.0501	17.0425	17.5215	17.4824	17.1257	17.3213	17.5013		16.9618	17.1552	17.1761	17.4104	17.4287	17.822	17.0806	17.1833	17.1085	17.4301	16.7851	17.9209	17.3482	17.6487	17.5004
AFG32_HUMAN	AFG3-like protein 2 OS=Homo sapiens GN=AFG3L2 PE=1 SV=2	AFG3L2	0.871714	1.19297	-0.0451295	0.331401	0.669764	-0.437608	0.531356	0.563718	-0.171832	0.292021	0.817818	-0.35474		17.1606	18.2139	18.6744	18.118	18.5112	18.9355	17.4999	18.8808	17.8904	18.5425	18.3659	18.184	17.3303	18.5473	18.2824	18.3303	18.4386	18.5597		17.7861	18.3075	17.9176	19.0767	17.3739	18.756	18.385	17.7308	17.1652	18.3112	16.6809	18.5899	17.7313	18.8406	18.6761
AFAM_HUMAN	Afamin OS=Homo sapiens GN=AFM PE=1 SV=1	AFM	0.151838	2.52491	0.403783	0.0513529	0.525547	-0.989932	0.096234	0.30449	-0.432912	0.38351	0.818954	-0.481473		16.1499	16.0577	14.7826	16.27	15.7838	16.2854	17.4503	16.6879	16.7017	16.2855	16.0778	18.3322	16.8001	16.3728	15.7421	16.2778	15.9308	17.3088		17.0326	17.4039	15.9798	16.6997	16.9598	16.7793	15.7168	13.5732	15.1207	16.2567	15.1606	16.6647	16.1617	15.5929	15.4807
AFTIN_HUMAN	Aftiphilin OS=Homo sapiens GN=AFTPH PE=1 SV=2	AFTPH	0.861845	1.1943	0.0437874	0.977999	0.842665	-0.0128424	0.965525	0.703938	-0.00928776	0.742634	0.856242	-0.04258		15.32	15.2062	15.8421	15.0404	15.649	16.0555	16.0186	15.1895	16.1542	15.2995	16.0811	15.4648	15.6693	15.1979	15.9982	15.1699	15.865	15.7602		15.1168	15.8866	15.2056	15.6284	16.1219	15.9638	14.9675	15.6232	15.0354	16.6928	14.7084	16.5562	15.6421	16.0769	15.536
AGFG1_HUMAN	Arf-GAP domain and FG repeat-containing protein 1 OS=Homo sapiens GN=AGFG1 PE=1 SV=2	AGFG1	0.819474	1.22274	-0.0485303	0.688794	0.792133	0.0446421	0.645622	0.600751	0.0769375	0.678744	0.840741	-0.0962332		15.7496	16.166	15.9961	16.2185	16.2672	16.1253	15.71	15.8602	16.0471	16.1311	16.2693	16.1532	15.7298	16.0131	16.0216	16.1748	16.2683	16.1393		15.8613	16.2428	15.9464	16.4476	15.2416	16.3159	16.1549	15.9098	16.0011	16.1883	15.9704	16.3901	16.4479	15.817	16.1179
AGK_HUMAN	Acylglycerol kinase, mitochondrial OS=Homo sapiens GN=AGK PE=1 SV=2	AGK	0.871409	1.19317	-0.0516455	0.315978	0.672501	-0.212698	0.915598	0.689893	-0.0124488	0.105755	1.05241	-0.211722		15.2833	14.647	15.401	15.7822	16.1658	16.0124	14.9483	15.4354	15.8887	14.8785	15.8069	14.7145	15.1158	15.0412	15.6448	15.3303	15.9863	15.3634		15.4564	15.01	15.3325	16.4947	15.4963	14.3821	14.8385	14.8822	15.3838	15.8125	15.0088	15.2799	15.364	14.7969	15.6801
GDE_HUMAN	Glycogen debranching enzyme OS=Homo sapiens GN=AGL PE=1 SV=3	AGL	0.874577	1.1895	0.0356301	0.123264	0.588487	-0.442241	0.466858	0.541381	-0.151383	0.390585	0.817875	-0.158812		14.4889	14.8267	16.0702	15.2125	15.8176	15.7512	14.5919	15.9092	15.3265	15.067	15.4238	14.9718	14.5404	15.368	15.6984	15.1397	15.6207	15.3615		14.9184	15.0408	15.3087	16.006	15.1585	15.51	14.5641	15.2975	14.4518	14.4331	14.7407	15.5879	14.749	15.9656	15.0953
AGO2_HUMAN	Protein argonaute-2 OS=Homo sapiens GN=AGO2 PE=1 SV=3	AGO2	0.703618	1.26384	-0.166474	0.221114	0.641664	-2.83167	0.267736	0.437671	-2.60435	0.109394	1.03344	-0.653958		13.2291	12.3312	11.7141	12.4903	13.5377	12.7953	12.7303	13.2427	13.1887	13.1591	12.4805	12.4953	12.9797	12.7869	12.4514	12.8247	13.0091	12.6453		13.2267	13.0459	10.7075	13.7216	13.4206	11.576	12.844	12.5458	10.9886	9.83637	13.4923	0	0	11.3864	12.3783
ADAS_HUMAN	Alkyldihydroxyacetonephosphate synthase, peroxisomal OS=Homo sapiens GN=AGPS PE=1 SV=1	AGPS	0.957592	1.16408	-0.0159242	0.0820376	0.56171	-0.765956	0.52443	0.56338	-0.152203	0.152688	0.948514	-0.438644		16.5058	16.0557	17.7549	17.0356	16.6283	17.2575	16.3557	17.9163	16.5035	16.7846	16.7282	16.8513	16.4307	16.986	17.1292	16.9101	16.6783	17.0544		16.7638	15.8749	16.6611	17.8008	16.6583	17.3342	16.8538	15.0753	16.0535	16.7427	16.246	15.6217	16.6949	17.3332	16.3542
AGR2_HUMAN	Anterior gradient protein 2 homolog OS=Homo sapiens GN=AGR2 PE=1 SV=1	AGR2	0.257464	1.78203	0.249495	0.75266	0.808552	0.0597232	0.214253	0.401725	0.286235	0.916969	0.88711	0.0265669		20.8941	21.4073	22.595	21.6823	21.7987	22.406	21.3002	22.0218	21.6153	21.4533	21.6878	21.111	21.0971	21.7146	22.1051	21.5678	21.7433	21.7585		21.6191	21.0264	22.4354	21.8296	22.1785	22.3944	21.6582	20.9624	22.1037	21.7891	21.8711	21.9601	21.8004	21.9965	21.8676
AGRIN_HUMAN	Agrin OS=Homo sapiens GN=AGRN PE=1 SV=5	AGRN	0.926028	1.17037	0.0296217	0.131073	0.590598	0.567521	0.33297	0.473583	0.316229	0.195019	0.869108	0.343955		13.975	11.9263	13.0847	12.8548	13.3022	12.588	13.3652	12.3273	13.2393	12.1433	14.7086	13.5645	13.6701	12.1268	13.162	12.4991	14.0054	13.0763		13.3042	12.8521	13.1294	12.5382	12.8897	14.0038	13.86	13.798	14.0728	13.4674	14.1908	12.5558	13.0369	13.442	13.7152
SAHH_HUMAN	Adenosylhomocysteinase OS=Homo sapiens GN=AHCY PE=1 SV=4	AHCY	0.154575	2.47695	-0.173642	0.0893202	0.565303	-0.390388	0.717843	0.626228	-0.0625939	0.117516	1.01221	-0.215376		18.9113	19.0768	20.0119	19.5776	19.3332	19.7546	18.8182	19.4351	19.1167	19.4124	18.9031	19.3077	18.8647	19.2559	19.5643	19.495	19.1181	19.5311		19.032	18.9002	19.0983	19.5825	18.9542	19.2202	18.8713	17.9695	19.2475	19.1974	18.9345	19.2668	18.9561	19.3779	18.9153
SAHH2_HUMAN	Putative adenosylhomocysteinase 2 OS=Homo sapiens GN=AHCYL1 PE=1 SV=2	AHCYL1	0.828107	1.2137	-0.0742045	0.209555	0.640991	-0.445983	0.509879	0.556232	-0.192495	0.178133	0.899438	-0.434916		17.8717	16.9574	18.2517	17.0714	17.8034	18.116	18.2088	18.016	18.0672	17.7475	17.4108	18.3754	18.0403	17.4867	18.1595	17.4094	17.6071	18.2457		16.7727	18.222	17.4968	18.056	17.3591	18.5969	17.7015	17.7935	16.8597	17.716	16.1823	18.0197	17.1576	18.4461	17.8103
SAHH3_HUMAN	Putative adenosylhomocysteinase 3 OS=Homo sapiens GN=AHCYL2 PE=1 SV=1	AHCYL2	0.955062	1.16475	0.00721046	0.123354	0.58746	-0.309417	0.456199	0.534763	0.15599	0.425049	0.811314	-0.116482		16.4717	16.5923	17.427	15.984	16.9201	17.3967	16.6533	17.6809	16.6229	17.4431	16.6528	16.7783	16.5625	17.1366	17.025	16.7136	16.7864	17.0875		16.3987	17.1336	17.4483	17.0105	16.4302	16.9334	16.6499	16.4245	16.514	16.3931	16.1098	17.3637	16.904	18.0649	17.2387
AHNK_HUMAN	Neuroblast differentiation-associated protein AHNAK OS=Homo sapiens GN=AHNAK PE=1 SV=2	AHNAK	0.186823	2.20518	0.140809	0.810293	0.818804	-0.0668732	0.752516	0.639599	-0.0401491	0.629432	0.842256	-0.0673867		21.7437	21.6403	22.3588	21.3176	21.7258	22.4003	21.7367	21.8239	21.6134	21.6657	22.1918	22.1771	21.7402	21.7321	21.9861	21.4916	21.9588	22.2887		21.8634	21.6047	22.4173	21.7755	21.8433	22.538	21.379	22.7253	21.7371	21.7572	21.0332	22.1643	21.8741	22.1372	21.9699
AHSA1_HUMAN	Activator of 90 kDa heat shock protein ATPase homolog 1 OS=Homo sapiens GN=AHSA1 PE=1 SV=1	AHSA1	0.389559	1.52592	0.105648	0.310023	0.670962	0.177967	0.121405	0.32834	0.25624	0.832458	0.868468	0.0506485		16.6325	17.3934	17.0948	17.8487	17.6803	17.9071	17.8146	17.4606	17.0643	17.3413	17.5452	17.535	17.2235	17.427	17.0796	17.595	17.6127	17.7211		17.4154	17.3825	17.458	17.9513	17.7174	17.3681	17.7229	17.5837	17.5201	17.8969	17.0466	17.9565	17.5261	17.6109	17.7235
FETUA_HUMAN	Alpha-2-HS-glycoprotein OS=Homo sapiens GN=AHSG PE=1 SV=1	AHSG	0.374279	1.56088	0.384928	0.184158	0.630464	-0.587977	0.300901	0.45472	-0.419436	0.689936	0.840385	-0.287767		19.1443	18.8253	19.1056	19.5395	18.5955	19.5421	19.6961	19.3872	19.8908	22.6035	19.4898	22.9902	19.4202	19.1062	19.4982	21.0715	19.0427	21.2662		19.8294	19.9698	19.8174	22.649	19.532	19.9169	19.9156	18.2285	18.5297	20.0941	19.6299	19.4793	19.8706	19.2306	19.1531
AIMP1_HUMAN	Aminoacyl tRNA synthase complex-interacting multifunctional protein 1 OS=Homo sapiens GN=AIMP1 PE=1 SV=2	AIMP1	0.659728	1.28827	-0.0690917	0.981719	0.84398	0.00611878	0.396306	0.503147	-0.152836	0.547005	0.831252	-0.109918		16.8659	16.6776	16.4416	16.595	16.7615	16.419	16.6772	16.6162	16.5992	17.1575	16.2184	16.7025	16.7715	16.6469	16.5204	16.8763	16.49	16.5608		16.71	16.4057	15.8893	16.7947	16.925	16.7265	16.5716	15.7114	16.6073	17.0192	16.4367	17.5563	16.2716	16.5492	16.0685
AIP_HUMAN	AH receptor-interacting protein OS=Homo sapiens GN=AIP PE=1 SV=2	AIP	0.873446	1.19287	0.0320394	0.396955	0.68992	0.15024	0.176002	0.37665	0.32956	0.180529	0.902643	0.387317		15.8546	15.7374	15.8514	15.8228	15.4812	15.149	15.9756	15.3517	15.872	15.494	16.3746	15.2316	15.9151	15.5445	15.8617	15.6584	15.9279	15.1903		15.4783	15.4622	16.5252	15.3601	15.7038	15.7606	15.9543	16.2525	15.627	15.7404	15.6855	15.7398	16.5077	15.5594	16.6002
KAD2_HUMAN	Adenylate kinase 2, mitochondrial OS=Homo sapiens GN=AK2 PE=1 SV=2	AK2	0.23611	1.92678	-0.0991001	0.314489	0.672307	-0.150647	0.696557	0.613273	0.0451002	0.793679	0.856338	-0.0218166		18.9227	18.9144	19.3467	18.7314	18.8175	18.9128	18.5303	18.9784	18.8095	18.9159	18.8737	18.8203	18.7265	18.9464	19.0781	18.8237	18.8456	18.8666		18.6467	18.7389	19.2824	18.7697	18.51	18.7446	18.7075	18.2275	19.1273	18.9312	18.4631	18.9266	19.1422	19.2525	19.0661
KAD3_HUMAN	GTP:AMP phosphotransferase AK3, mitochondrial OS=Homo sapiens GN=AK3 PE=1 SV=4	AK3	0.396831	1.52948	0.135886	0.77452	0.814304	-0.0304057	0.996695	0.709423	-0.000665787	0.707909	0.845203	0.0661927		16.3764	16.4218	17.3192	16.706	16.7088	16.926	16.3176	16.7339	16.7308	16.4192	16.4196	15.9052	16.347	16.5779	17.025	16.5626	16.5642	16.4156		16.5162	16.3793	16.9185	17.2016	17.0519	16.24	16.5105	16.3461	16.6537	16.4898	16.605	16.7047	16.5504	17.1445	16.5522
AKA12_HUMAN	A-kinase anchor protein 12 OS=Homo sapiens GN=AKAP12 PE=1 SV=4	AKAP12	0.451944	1.42594	-0.0807979	0.889139	0.832459	-0.0514498	0.722368	0.627809	-0.0742035	0.758646	0.856401	-0.0821655		17.5139	17.4433	17.8283	17.8435	17.5524	18.4656	18.4165	18.1094	17.9669	17.7052	18.8611	18.9753	17.9652	17.7764	17.8976	17.7743	18.2068	18.7204		17.5025	18.0554	17.9191	17.6242	18.1647	18.5899	17.8204	19.3991	17.092	17.4327	17.6822	18.6056	17.9837	18.3359	17.8627
AKAP2_HUMAN	A-kinase anchor protein 2 OS=Homo sapiens GN=AKAP2 PE=1 SV=3	AKAP2	0.999822	1.16046	4.08661e-05	0.837771	0.822384	0.0690945	0.646254	0.600649	0.0672974	0.628961	0.842726	0.0715736		15.9275	15.4342	16.3979	16.387	15.6074	16.0125	16.2586	16.082	16.4489	16.0833	16.5793	16.2752	16.093	15.7581	16.4234	16.2352	16.0933	16.1438		16.1081	16.2508	15.9451	15.6854	16.3067	16.4509	16.1222	17.3436	15.7367	15.9296	16.0469	15.9825	16.1312	16.1253	16.6965
AKAP9_HUMAN	A-kinase anchor protein 9 OS=Homo sapiens GN=AKAP9 PE=1 SV=3	AKAP9	0.451246	1.42886	0.223319	0.575656	0.757048	-0.225689	0.138201	0.34391	0.319602	0.465096	0.813521	-0.167769		15.0619	14.618	16.0237	15.4287	16.4373	16.5765	15.922	15.8819	15.7501	14.9691	15.1952	15.0471	15.4919	15.2499	15.8869	15.1989	15.8163	15.8118		15.0462	15.8715	15.5711	16.3101	15.4739	16.5229	15.8851	15.8539	15.1882	15.8698	14.1982	15.1065	16.1091	16.1882	16.2639
AK1A1_HUMAN	Alcohol dehydrogenase [NADP(+)] OS=Homo sapiens GN=AKR1A1 PE=1 SV=3	AKR1A1	0.380379	1.53078	0.0944169	0.717878	0.801624	-0.0368136	0.174643	0.375228	0.254048	0.506282	0.817227	0.125841		18.1364	18.4745	18.7765	18.6793	18.4781	18.3993	18.2688	17.842	18.4421	18.2717	18.0253	17.5282	18.2026	18.1583	18.6093	18.4755	18.2517	17.9638		18.2821	18.2984	19.0282	18.6464	18.3333	17.6392	18.4253	17.8708	18.8322	18.1559	18.2341	17.9219	18.7461	17.7222	18.9607
ALDR_HUMAN	Aldose reductase OS=Homo sapiens GN=AKR1B1 PE=1 SV=3	AKR1B1	0.356013	1.59003	-0.130002	0.0801599	0.560828	-0.425964	0.856728	0.676364	0.0396686	0.181416	0.896151	-0.25315		17.9025	17.9383	18.9653	18.0134	18.292	18.3532	18.138	18.0701	18.0072	18.0681	17.4051	17.646	18.0202	18.0042	18.4863	18.0408	17.8485	17.9996		17.8451	17.5707	18.2016	18.4993	17.7821	17.7207	17.9481	17.0056	17.8383	18.0358	16.9551	18.0609	18.3294	17.639	17.7624
AK1BA_HUMAN	Aldo-keto reductase family 1 member B10 OS=Homo sapiens GN=AKR1B10 PE=1 SV=2	AKR1B10	0.973044	1.16624	-0.00447304	0.295541	0.661188	-0.466384	0.433919	0.52498	0.259148	0.716076	0.84706	-0.124387		16.4036	18.6759	18.1606	18.2068	18.3163	17.7767	17.2709	18.1634	18.09	17.6065	16.551	16.1266	16.8373	18.4197	18.1253	17.9066	17.4337	16.9517		16.4272	18.2884	18.0953	17.797	17.5822	17.4573	17.7543	16.4085	17.5851	17.6175	16.5239	16.9866	17.6684	17.6991	17.6114
AK1C2_HUMAN	Aldo-keto reductase family 1 member C2 OS=Homo sapiens GN=AKR1C2 PE=1 SV=3	AKR1C2	0.285204	1.75367	0.219852	0.995884	0.847074	0.00123376	0.0143766	0.187823	0.422277	0.888008	0.884556	0.0369324		15.3851	15.5397	16.0185	14.6	15.8789	15.9576	15.614	15.5216	15.6929	15.2714	15.3061	15.0654	15.4996	15.5307	15.8557	14.9357	15.5925	15.5115		15.261	15.5661	16.2008	15.9693	15.5107	15.7368	15.6773	14.8419	15.9783	15.6963	14.97	15.7692	16.0599	15.6118	16.2006
ARK72_HUMAN	Aflatoxin B1 aldehyde reductase member 2 OS=Homo sapiens GN=AKR7A2 PE=1 SV=3	AKR7A2	0.259605	1.78284	0.163897	0.593463	0.760708	-0.119734	0.458659	0.536095	0.147032	0.489378	0.817623	0.0873918		16.723	17.6007	17.5232	18.0916	17.5772	17.6579	17.1555	17.2298	17.2189	17.4378	17.0656	17.0522	16.9393	17.4152	17.3711	17.7647	17.3214	17.355		17.6895	17.3352	17.5446	17.9912	17.3304	17.2593	17.2909	16.3313	17.0962	17.7892	17.4773	17.4635	17.3628	16.7689	17.8811
ARK73_HUMAN	Aflatoxin B1 aldehyde reductase member 3 OS=Homo sapiens GN=AKR7A3 PE=1 SV=2	AKR7A3	0.336348	1.63475	0.20649	0.0771953	0.55836	-0.323545	0.290276	0.449138	-0.108336	0.10913	1.03573	-0.206825		17.1197	17.869	18.016	18.2156	18.9417	18.2399	17.7906	18.0743	17.8275	18.1345	17.8223	17.9997	17.4552	17.9716	17.9218	18.1751	18.382	18.1198		17.5486	18.3656	17.8903	19.2597	18.2131	17.9871	17.5049	17.6241	17.5608	18.2896	17.5759	17.5288	17.7307	17.7525	17.6305
ALBU_HUMAN	Serum albumin OS=Homo sapiens GN=ALB PE=1 SV=2	ALB	0.151999	2.49618	0.475302	0.298934	0.664144	-0.448425	0.172628	0.371884	-0.309078	0.812781	0.863764	-0.138651		26.291	26.5871	25.5749	27.1599	25.9555	26.4651	27.2771	26.7034	27.0569	27.3281	26.894	28.4392	26.784	26.6453	26.3159	27.244	26.4247	27.4521		27.4097	27.7285	27.0248	27.0017	27.5924	26.9608	26.9072	24.5208	25.9678	27.4169	26.8342	26.5287	27.0133	25.7155	25.7178
CD166_HUMAN	CD166 antigen OS=Homo sapiens GN=ALCAM PE=1 SV=2	ALCAM	0.770332	1.24268	-0.0525512	0.35674	0.681597	-0.156323	0.10942	0.318241	-0.148751	0.221126	0.830236	-0.133175		15.2882	15.3485	16.1996	15.5406	15.5436	15.3966	15.2532	16.0067	15.1772	15.4382	15.5307	15.3056	15.2707	15.6776	15.6884	15.4894	15.5372	15.3511		15.1427	14.9232	15.752	15.6828	15.3654	15.8329	14.7378	16.1484	15.3767	15.1823	15.1553	15.4759	14.9068	15.8048	15.5351
A16A1_HUMAN	Aldehyde dehydrogenase family 16 member A1 OS=Homo sapiens GN=ALDH16A1 PE=1 SV=2	ALDH16A1	0.877112	1.18623	0.0325498	0.481231	0.722786	0.132978	0.133851	0.339873	0.205358	0.302261	0.81531	0.182603		16.5919	16.6014	17.0486	16.7075	17.1994	17.4369	16.5957	16.9259	16.8558	16.4791	16.489	16.5803	16.5938	16.7637	16.9522	16.5933	16.8442	17.0086		16.5887	16.5573	16.9478	17.5843	16.4707	16.8023	17.1268	16.52	17.3677	17.2012	16.6359	16.702	17.205	16.5921	17.0516
P5CS_HUMAN	Delta-1-pyrroline-5-carboxylate synthase OS=Homo sapiens GN=ALDH18A1 PE=1 SV=2	ALDH18A1	0.996477	1.1627	0.00085598	0.308859	0.670705	-0.25837	0.0267782	0.198994	0.239118	0.555216	0.83262	-0.15024		15.7614	16.4893	16.9495	16.6693	16.9538	16.8384	15.9178	16.2395	16.546	16.2723	16.2976	16.0337	15.8396	16.3644	16.7477	16.4708	16.6257	16.4361		16.2931	16.3038	16.2017	17.0364	16.6574	15.9971	16.253	15.6759	16.1818	16.556	15.6478	16.6196	16.2633	16.5335	16.7631
AL1A1_HUMAN	Retinal dehydrogenase 1 OS=Homo sapiens GN=ALDH1A1 PE=1 SV=2	ALDH1A1	0.454238	1.42299	0.0693059	0.582868	0.758241	0.0763887	0.334205	0.473676	0.119365	0.582059	0.837937	-0.0861868		20.1669	20.5604	21.3553	20.5575	20.8839	20.8245	20.1555	20.7267	20.7695	20.6045	20.3126	20.227	20.1612	20.6436	21.0624	20.581	20.5982	20.5258		20.0117	20.5259	21.0735	20.9559	20.6306	20.7904	20.5439	20.1622	21.0583	20.9466	20.6169	20.7026	20.6986	20.4472	20.9665
AL1A3_HUMAN	Aldehyde dehydrogenase family 1 member A3 OS=Homo sapiens GN=ALDH1A3 PE=1 SV=2	ALDH1A3	0.374374	1.55636	0.262868	0.363927	0.681124	-0.354248	0.0634368	0.269731	-0.512123	0.25648	0.818979	-1.22894		15.0088	14.428	14.0389	15.6734	14.9721	14.9745	16.109	14.2979	14.8719	14.371	15.0167	15.3163	15.5589	14.3629	14.4554	15.0222	14.9944	15.1454		16.035	15.2252	15.2808	14.1035	15.3105	15.1616	14.8682	15.4708	13.686	13.7854	15.2552	14.3482	14.5177	13.2978	14.0479
ALDH2_HUMAN	Aldehyde dehydrogenase, mitochondrial OS=Homo sapiens GN=ALDH2 PE=1 SV=2	ALDH2	0.902461	1.17891	0.00923484	0.945557	0.837593	-0.00390295	0.586501	0.585417	0.0686182	0.871288	0.878142	0.0297366		20.4713	20.5821	21.3411	20.5433	20.4744	20.8406	20.2483	20.768	20.4376	20.2664	20.6271	20.4377	20.3598	20.675	20.8894	20.4049	20.5508	20.6392		20.2712	20.3838	21.0062	20.5865	20.5652	20.7614	20.2017	20.8237	20.7814	20.4638	20.4544	20.7705	20.7632	20.8933	20.9801
AL3A2_HUMAN	Fatty aldehyde dehydrogenase OS=Homo sapiens GN=ALDH3A2 PE=1 SV=1	ALDH3A2	0.792924	1.22459	0.0543117	0.231384	0.641474	-0.150975	0.485941	0.546305	-0.106321	0.974339	0.89449	0.00614356		14.7814	14.9667	16.0544	15.2002	15.4225	15.7068	14.2919	14.6833	14.8517	14.843	15.0529	14.6423	14.5367	14.825	15.4531	15.0216	15.2377	15.1745		14.8349	14.5508	15.5528	15.8862	14.7829	14.9667	14.3662	15.0018	15.428	15.0707	14.8136	14.6625	14.9285	14.7948	14.9136
MMSA_HUMAN	Methylmalonate-semialdehyde dehydrogenase [acylating], mitochondrial OS=Homo sapiens GN=ALDH6A1 PE=1 SV=2	ALDH6A1	0.995246	1.16281	0.000812817	0.334848	0.673899	-0.190546	0.978037	0.704813	0.00487647	0.601195	0.844144	-0.106184		18.1983	17.9419	19.003	18.4868	18.8643	19.0951	18.5208	18.5956	18.2062	18.1891	18.6295	18.6972	18.3595	18.2687	18.6046	18.338	18.7469	18.8961		18.2218	18.2404	18.4942	18.9652	18.4733	18.8239	18.0677	18.4318	17.8897	18.5997	18.0624	19.0193	18.3874	18.6887	18.7362
AL7A1_HUMAN	Alpha-aminoadipic semialdehyde dehydrogenase OS=Homo sapiens GN=ALDH7A1 PE=1 SV=5	ALDH7A1	0.31614	1.6751	0.109838	0.0784643	0.559131	-0.349948	0.78236	0.651631	-0.0478915	0.301246	0.815792	-0.18841		17.755	18.4801	18.5337	18.3159	18.3948	18.8681	18.1753	18.9558	18.5163	18.421	18.2763	18.5553	17.9652	18.7179	18.525	18.3684	18.3355	18.7117		18.2325	18.9042	18.2271	18.7039	18.5657	18.6494	18.0039	18.5221	17.7542	18.3371	17.4457	18.4611	18.2396	18.6245	18.6699
AL9A1_HUMAN	4-trimethylaminobutyraldehyde dehydrogenase OS=Homo sapiens GN=ALDH9A1 PE=1 SV=3	ALDH9A1	0.927345	1.17148	-0.0113669	0.721212	0.802088	-0.0458749	0.659826	0.604934	-0.051081	0.384763	0.819069	0.0679325		18.68	18.4618	19.1498	18.894	18.5405	18.8179	19.1581	19.081	19.018	18.5794	18.6273	18.924	18.9191	18.7714	19.0839	18.7367	18.5839	18.871		18.7787	18.7549	18.5835	18.9455	18.9085	18.9266	18.6344	19.0932	18.7165	18.6527	18.4094	19.1844	18.9504	18.8988	19.1584
ALDOA_HUMAN	Fructose-bisphosphate aldolase A OS=Homo sapiens GN=ALDOA PE=1 SV=2	ALDOA	0.364175	1.58891	-0.109797	0.0687161	0.572337	-0.616099	0.404314	0.505783	0.116103	0.697814	0.840987	-0.0511528		21.8439	22.0834	22.3908	22.5321	22.7303	23.1132	22.717	22.5895	22.5293	22.2673	22.4376	22.2126	22.2804	22.3364	22.4601	22.3997	22.584	22.6629		21.8269	22.2311	22.1551	22.6807	22.6942	22.4768	22.5369	21.294	20.9676	21.7865	21.7767	22.6651	22.3366	22.2714	22.839
ALDOB_HUMAN	Fructose-bisphosphate aldolase B OS=Homo sapiens GN=ALDOB PE=1 SV=2	ALDOB	0.310986	1.68839	0.12567	0.692925	0.79215	-0.0553359	0.865778	0.677893	0.0261154	0.448299	0.815451	-0.144709		18.422	19.2791	19.8751	19.1347	19.3662	19.9244	18.8592	19.48	19.0895	18.7606	18.8768	18.9913	18.6406	19.3795	19.4823	18.9477	19.1215	19.4578		18.9751	19.1223	19.4391	19.4064	19.1046	19.7359	18.8369	18.9243	19.1147	19.154	18.9253	19.7421	19.335	19.3271	19.4177
ALDOC_HUMAN	Fructose-bisphosphate aldolase C OS=Homo sapiens GN=ALDOC PE=1 SV=2	ALDOC	0.61289	1.31001	0.085604	0.858726	0.826094	-0.0369325	0.76627	0.645867	-0.053499	0.743286	0.855071	0.0395269		17.9103	17.6057	17.6493	17.9097	17.8351	17.5068	18.0795	17.6018	17.9754	17.7687	17.8275	17.6163	17.9949	17.6038	17.8123	17.8392	17.8313	17.5615		17.817	18.0457	17.6096	17.5111	17.9766	18.1967	17.8276	17.2277	17.3878	17.7345	17.7821	18.4618	17.8885	16.758	17.8639
LOX5_HUMAN	Arachidonate 5-lipoxygenase OS=Homo sapiens GN=ALOX5 PE=1 SV=2	ALOX5	0.911439	1.18072	-0.0147886	0.492255	0.727418	-0.249877	0.756761	0.641525	-0.0886167	0.188263	0.88518	-0.304602		15.7939	13.0505	14.3738	14.9414	14.1406	15.1426	14.5694	15.3101	14.7761	14.6165	14.6606	14.9728	15.1817	14.1803	14.5749	14.7789	14.4006	15.0577		15.3633	14.0749	14.5203	15.2773	14.0895	14.76	13.8895	15.3848	13.87	14.595	14.1045	14.8311	15.0433	15.0876	14.7011
THOC4_HUMAN	THO complex subunit 4 OS=Homo sapiens GN=ALYREF PE=1 SV=3	ALYREF	0.579612	1.33493	-0.112332	0.0659288	0.558798	0.408668	0.841024	0.670502	-0.0303953	0.993709	0.897797	-0.00165837		15.3282	15.5766	16.633	15.9905	15.3519	15.7758	15.1836	16.3854	15.8683	15.5347	16.8817	15.7027	15.2559	15.981	16.2507	15.7626	16.1168	15.7393		15.4449	15.4575	16.6675	15.1818	15.6293	16.0513	16.0496	16.8026	16.1512	15.9508	16.1148	16.4892	15.8105	16.0607	15.8974
AMBP_HUMAN	Protein AMBP OS=Homo sapiens GN=AMBP PE=1 SV=1	AMBP	0.88444	1.18343	-0.0225198	0.547611	0.746178	-0.104216	0.0200175	0.193026	-0.296082	0.998341	0.9	0.000915808		16.846	16.1902	15.9427	16.1156	15.6739	15.5578	16.6185	15.8371	16.0257	16.2301	16.2961	17.2165	16.7323	16.0136	15.9842	16.1729	15.985	16.3872		16.4404	16.3731	16.3409	15.7891	16.1704	16.0261	16.1145	16.1736	15.5083	16.6252	15.8932	16.335	16.1354	16.0559	15.6145
NAGA_HUMAN	Putative N-acetylglucosamine-6-phosphate deacetylase OS=Homo sapiens GN=AMDHD2 PE=1 SV=2	AMDHD2	0.449539	1.43896	0.266128	0.231307	0.642184	0.498616	0.265787	0.438467	0.355211	0.0509729	1.01451	0.501831		13.0991	12.8254	13.0013	11.8947	11.8038	11.1712	12.7639	11.6345	12.7796	12.6162	12.9758	11.7024	12.9315	12.2299	12.8905	12.2555	12.3898	11.4368		12.0554	12.8494	12.9772	12.1336	12.7738	12.9415	13.1829	13.7533	12.71	12.079	12.2213	13.1791	13.0426	11.9868	13.408
AMOL2_HUMAN	Angiomotin-like protein 2 OS=Homo sapiens GN=AMOTL2 PE=1 SV=3	AMOTL2	0.243372	1.8385	0.455523	0.0904729	0.567003	0.498585	0.0386755	0.232053	0.735726	0.147586	0.954419	0.530704		13.4979	14.2158	12.2631	13.8542	14.7043	14.8298	14.2392	14.2585	13.8512	13.8396	14.6823	14.3095	13.8686	14.2371	13.0572	13.8469	14.6933	14.5696		14.3604	13.957	14.8084	14.989	14.3569	14.534	14.3207	14.7415	14.513	14.6159	14.548	14.525	14.5794	14.4506	15.0508
GCST_HUMAN	Aminomethyltransferase, mitochondrial OS=Homo sapiens GN=AMT PE=1 SV=1	AMT	0.25163	1.79814	0.217885	0.911258	0.834886	-0.0399986	0.771816	0.648518	0.104717	0.276129	0.822767	-0.571046		15.8187	14.557	15.3398	14.7317	15.0059	15.8739	15.6656	16.1466	15.7144	15.307	15.4277	16.0072	15.7422	15.3518	15.5271	15.0194	15.2168	15.9406		15.6133	15.7348	15.4522	15.8682	15.6763	15.7603	15.5473	15.8911	15.1709	16.2031	15.0807	14.6647	16.0774	15.6716	15.4219
ANK1_HUMAN	Ankyrin-1 OS=Homo sapiens GN=ANK1 PE=1 SV=3	ANK1	0.779033	1.23858	-0.110186	0.248716	0.650175	-0.699458	0.0877961	0.292053	-1.02083	0.602624	0.844415	-0.424013		15.541	11.8695	12.9607	11.4063	11.4964	10.1574	13.9306	13.3194	13.2293	12.9517	13.8347	13.4297	14.7358	12.5944	13.095	12.179	12.6655	11.7936		13.9826	13.7589	12.4988	12.2389	11.4488	12.4742	12.8575	9.95462	12.9715	12.9346	12.0506	12.0979	12.6308	10.9443	12.4165
ANK3_HUMAN	Ankyrin-3 OS=Homo sapiens GN=ANK3 PE=1 SV=3	ANK3	0.328839	1.64357	0.218802	0.0250966	0.468794	0.512877	0.330032	0.471474	0.184823	0.156445	0.93502	0.347827		14.9393	14.8164	15.5591	14.6553	15.3446	15.5415	14.8701	15.6522	15.0598	14.9031	15.1526	15.039	14.9047	15.2343	15.3095	14.7792	15.2486	15.2903		14.665	15.2889	16.065	15.2255	14.8306	16.0043	15.6386	16.3158	16.0582	14.9143	15.5084	15.4086	15.556	15.5246	15.7901
ANFY1_HUMAN	Rabankyrin-5 OS=Homo sapiens GN=ANKFY1 PE=1 SV=2	ANKFY1	0.143844	2.64114	0.183546	0.00173985	0.152158	0.877391	0.0054662	0.16708	0.49338	0.0302958	1.08959	0.463116		14.9273	15.13	15	15.0445	15.0687	14.7759	15.0993	14.9618	14.996	14.7077	15.1422	14.8235	15.0133	15.0459	14.998	14.8761	15.1054	14.7997		15.0656	14.9988	15.4147	15.4271	15.0136	15.0199	15.863	16.1617	15.794	15.6526	15.4442	16.1872	15.4102	15.5755	15.7095
AN32A_HUMAN	Acidic leucine-rich nuclear phosphoprotein 32 family member A OS=Homo sapiens GN=ANP32A PE=1 SV=1	ANP32A	0.337988	1.63371	-0.0996335	0.463401	0.721931	0.0622513	0.337492	0.47501	0.0879191	0.909952	0.889133	0.0219497		18.4485	18.6692	19.8151	18.3094	18.6338	18.7864	18.4467	18.8214	18.3946	18.7385	18.553	18.5776	18.4476	18.7453	19.1048	18.5239	18.5934	18.682		18.3119	18.2798	19.003	18.494	18.4744	18.936	18.4674	18.9863	19.0183	18.7981	18.3771	18.8234	18.7673	18.9165	18.8388
AN32B_HUMAN	Acidic leucine-rich nuclear phosphoprotein 32 family member B OS=Homo sapiens GN=ANP32B PE=1 SV=1	ANP32B	0.755766	1.24269	0.0550363	0.173775	0.627284	0.271853	0.204433	0.395204	0.105757	0.709949	0.845669	0.0350006		17.6701	17.8491	18.6836	18.2953	17.8279	17.8638	17.6911	17.6547	17.6814	17.8032	17.5535	17.7098	17.6806	17.7519	18.1825	18.0492	17.6907	17.7868		17.7284	17.5818	17.9177	17.6925	18.0629	18.4886	17.8117	17.8998	18.0346	18.2141	17.9421	18.8705	17.7639	18.0708	18.0124
AMPN_HUMAN	Aminopeptidase N OS=Homo sapiens GN=ANPEP PE=1 SV=4	ANPEP	0.453181	1.42474	0.481803	0.537369	0.745958	0.595619	0.453813	0.533897	0.320972	0.149176	0.94386	0.926457		14.1018	12.7786	13.4895	11.8345	12.829	10.4524	14.7193	10.1938	14.0748	12.8873	14.2032	12.8931	14.4106	11.4862	13.7822	12.3609	13.5161	11.6727		13.9208	14.1663	14.3971	12.0474	12.3103	13.2777	14.0029	16.3324	12.6903	13.4328	13.2904	11.0536	14.543	12.9492	14.0484
ANXA1_HUMAN	Annexin A1 OS=Homo sapiens GN=ANXA1 PE=1 SV=2	ANXA1	0.65654	1.28585	-0.0634433	0.695801	0.792612	-0.102612	0.113381	0.323945	-0.264778	0.959272	0.893055	-0.00818994		20.0432	19.6243	19.4435	19.0958	19.9203	19.4127	19.7657	19.4119	19.749	19.5163	19.3294	19.5883	19.9045	19.5181	19.5962	19.3061	19.6248	19.5005		19.6439	19.6497	19.1701	19.7624	19.6429	19.2006	19.6159	18.5497	19.1071	19.835	19.6241	20.1029	19.3563	19.1751	18.8541
ANX11_HUMAN	Annexin A11 OS=Homo sapiens GN=ANXA11 PE=1 SV=1	ANXA11	0.969081	1.16678	0.00418185	0.613369	0.767309	0.0932755	0.126907	0.331061	0.213481	0.618531	0.84589	0.1058		18.8388	18.8033	18.9472	18.6591	18.7702	19.4015	18.8438	18.9787	18.8996	18.4905	19.0247	19.0074	18.8413	18.891	18.9234	18.5748	18.8975	19.2044		18.7322	18.7776	19.2796	18.8437	18.8113	18.9131	18.7978	19.3754	19.0104	19.2588	18.6892	18.7605	19.1266	19.4845	19.3199
ANX13_HUMAN	Annexin A13 OS=Homo sapiens GN=ANXA13 PE=1 SV=3	ANXA13	0.146909	2.57236	0.0782334	0.145445	0.601797	-0.218878	0.163811	0.365529	-0.232454	0.148717	0.946798	-0.462219		17.7054	17.3541	19.2957	18.3345	18.3112	18.7388	17.716	17.9446	17.7378	17.8221	17.5618	17.3856	17.7107	17.6493	18.5167	18.0783	17.9365	18.0622		17.7592	17.6699	18.5719	18.1649	17.904	18.3533	17.8795	17.4097	18.2393	17.3176	17.7676	18.0269	17.3972	17.9301	18.456
ANXA2_HUMAN	Annexin A2 OS=Homo sapiens GN=ANXA2 PE=1 SV=2	ANXA2	0.0992235	2.8516	-0.112544	0.216332	0.63838	-0.095079	0.933807	0.695845	-0.00605656	0.911864	0.887617	-0.0133341		22.9851	22.6749	23.2973	22.9163	23.0553	23.1329	22.6696	23.0119	22.8739	22.6476	22.8031	22.5746	22.8273	22.8434	23.0856	22.782	22.9292	22.8537		22.6996	22.743	23.0288	22.6977	22.9829	22.494	22.7091	22.4809	23.0849	22.6785	23.0659	22.7315	23.0219	22.6921	22.8424
ANXA3_HUMAN	Annexin A3 OS=Homo sapiens GN=ANXA3 PE=1 SV=3	ANXA3	0.306827	1.69718	-0.21117	0.907773	0.834873	0.0264059	0.266649	0.438549	0.133319	0.457799	0.815368	0.266006		14.3204	14.0991	15.5599	13.7776	14.3177	14.4907	13.6935	14.2493	14.2756	13.6523	14.0076	14.3835	14.007	14.1742	14.9177	13.7149	14.1626	14.4371		13.6631	14.0177	14.2844	14.3776	13.7379	14.0659	14.2007	14.044	14.3048	14.4212	13.6713	14.93	13.9112	14.5874	14.7325
ANXA4_HUMAN	Annexin A4 OS=Homo sapiens GN=ANXA4 PE=1 SV=4	ANXA4	0.718072	1.2632	-0.0453741	0.709446	0.797298	-0.046956	0.0966107	0.304493	0.111532	0.90539	0.890192	0.0149205		19.9171	19.8308	19.9166	19.7306	20.2513	20.1399	19.7488	19.8422	20.2409	19.5642	20.2499	19.9661	19.833	19.8365	20.0788	19.6474	20.2506	20.053		19.3645	20.0036	20.1881	19.9584	20.0182	19.8941	19.7702	19.7749	19.9487	20.1606	19.9352	19.8279	19.9024	20.0134	20.2107
ANXA5_HUMAN	Annexin A5 OS=Homo sapiens GN=ANXA5 PE=1 SV=2	ANXA5	0.864019	1.19543	-0.0294053	0.280161	0.657354	0.176299	0.437347	0.525986	-0.104616	0.659938	0.843437	0.0599153		20.8296	20.1532	20.2476	20.3013	20.1203	20.2139	20.6174	20.1611	20.8796	19.7196	20.8638	20.8072	20.7235	20.1572	20.5636	20.0105	20.4921	20.5105		20.5233	20.6589	20.3389	20.3327	20.514	19.9132	20.6048	20.7267	20.2489	20.575	20.7083	20.6514	20.6826	19.997	20.2007
ANXA6_HUMAN	Annexin A6 OS=Homo sapiens GN=ANXA6 PE=1 SV=3	ANXA6	0.737374	1.26189	0.0454482	0.534432	0.744567	0.220229	0.878939	0.680306	-0.0270245	0.727317	0.852	0.0732457		20.0889	19.6255	19.2993	19.3959	19.3192	19.2874	19.7427	19.6258	19.62	19.5677	20.0451	20.1098	19.9158	19.6256	19.4596	19.4818	19.6822	19.6986		19.6387	19.529	20.0962	19.3937	19.7054	19.7733	19.5263	21.4106	19.5428	19.703	19.2713	19.7311	19.6806	19.8874	19.9562
ANXA7_HUMAN	Annexin A7 OS=Homo sapiens GN=ANXA7 PE=1 SV=3	ANXA7	0.226662	1.9521	0.13117	0.853912	0.825591	0.0375252	0.498111	0.551565	0.080363	0.257252	0.820165	0.123135		18.6453	18.5617	18.8602	18.409	18.8063	19.0763	18.599	18.4322	18.5467	18.6	18.9015	19.0411	18.6222	18.4969	18.7034	18.5045	18.8539	19.0587		18.5212	18.7342	18.975	18.9794	18.855	18.9619	18.7701	18.9435	18.3633	19.2223	18.4545	18.7111	18.6707	18.8176	18.9719
AOC1_HUMAN	Amiloride-sensitive amine oxidase [copper-containing] OS=Homo sapiens GN=AOC1 PE=1 SV=4	AOC1	0.46207	1.41566	-0.218123	0.0146997	0.422123	-0.746972	0.190849	0.386469	0.400751	0.852021	0.872013	-0.0649845		12.5405	11.7852	13.5377	12.6255	12.9361	12.2133	11.7011	12.3074	12.0376	11.0162	12.7649	12.4493	12.1208	12.0463	12.7877	11.8208	12.8505	12.3313		11.6689	11.6616	13.8123	10.8753	12.7865	11.8441	11.3634	11.743	12.3442	10.1294	12.0466	11.8489	12.703	12.647	13.6261
AOC3_HUMAN	Membrane primary amine oxidase OS=Homo sapiens GN=AOC3 PE=1 SV=3	AOC3	0.798254	1.22353	-0.0472585	0.142331	0.595316	-0.379457	0.411763	0.511546	-0.202781	0.32083	0.818038	-0.157695		18.2252	16.491	18.0564	17.5942	17.4081	17.1172	16.8091	17.9609	16.8585	18.0637	17.0563	17.3877	17.5172	17.226	17.4574	17.829	17.2322	17.2524		17.0412	16.818	17.8499	17.4068	17.4711	17.6437	16.8313	17.0983	17.6523	16.5385	17.1766	16.9405	16.9126	18.1118	17.1446
AP1B1_HUMAN	AP-1 complex subunit beta-1 OS=Homo sapiens GN=AP1B1 PE=1 SV=2	AP1B1	0.648578	1.29324	0.103052	0.247473	0.649574	0.397289	0.271158	0.43579	0.214034	0.248251	0.82482	0.424057		16.1927	16.5019	17.4914	16.3182	16.4507	17.0261	16.227	17.1314	16.0927	16.0453	17.22	16.6953	16.2099	16.8166	16.792	16.1817	16.8354	16.8607		16.2838	16.2054	17.1145	16.7462	16.4295	17.5352	16.5162	18.5391	16.8947	16.5899	16.2774	17.2628	16.9646	17.0648	17.1776
AP1G1_HUMAN	AP-1 complex subunit gamma-1 OS=Homo sapiens GN=AP1G1 PE=1 SV=5	AP1G1	0.621284	1.30995	0.154827	0.735516	0.805425	0.124759	0.138496	0.343589	0.388669	0.655326	0.840161	-0.0748339		14.275	14.9361	16.6243	14.5308	15.0985	15.1424	14.2991	15.5354	14.6619	14.3689	14.5743	14.5915	14.287	15.2358	15.6431	14.4499	14.8364	14.867		14.6749	14.6375	15.2578	14.9971	14.5165	16.1643	14.592	14.7997	14.9811	15.1614	14.2073	16.3262	15.2472	16.3933	15.4494
AP1M1_HUMAN	AP-1 complex subunit mu-1 OS=Homo sapiens GN=AP1M1 PE=1 SV=3	AP1M1	0.209597	2.02254	-0.307554	0.54733	0.746853	-0.110405	0.448555	0.530795	0.119832	0.905446	0.88982	0.0318369		12.7848	12.7238	13.8993	12.4762	12.7535	12.1603	12.2245	11.9959	12.6613	12.4632	12.2169	12.1908	12.5046	12.3599	13.2803	12.4697	12.4852	12.1755		11.9032	12.4701	12.6126	12.7757	11.4735	12.1948	12.2686	11.4717	13.5085	12.6739	12.5816	12.1086	13.1157	12.3646	12.9406
AP1M2_HUMAN	AP-1 complex subunit mu-2 OS=Homo sapiens GN=AP1M2 PE=1 SV=4	AP1M2	0.470177	1.40787	0.198977	0.669324	0.785231	-0.15268	0.462337	0.537678	0.17232	0.96312	0.890973	-0.009974		15.2482	16.5422	17.0281	16.2114	16.764	17.1711	15.6671	16.7359	16.2076	16.0633	15.7808	16.1055	15.4577	16.6391	16.6178	16.1373	16.2724	16.6383		15.9039	16.3249	16.2917	17.425	16.0798	16.9311	16.029	15.0445	16.3166	16.8462	15.9885	16.6217	16.5261	16.7895	16.3637
AP1S1_HUMAN	AP-1 complex subunit sigma-1A OS=Homo sapiens GN=AP1S1 PE=1 SV=1	AP1S1	0.32259	1.66263	0.198328	0.871229	0.826551	0.031481	0.617417	0.595366	-0.0542011	0.0800138	1.00631	-0.221059		15.7525	15.5364	15.9072	15.8716	16.3688	15.9179	15.573	15.0639	15.547	15.3615	16.2178	15.0758	15.6627	15.3001	15.7271	15.6166	16.2933	15.4969		15.8969	15.7135	15.4506	16.2903	15.8917	16.0436	15.3949	16.0521	15.5772	15.8165	15.7545	15.6904	15.7835	15.3743	15.9748
AP2A1_HUMAN	AP-2 complex subunit alpha-1 OS=Homo sapiens GN=AP2A1 PE=1 SV=3	AP2A1	0.909022	1.18106	-0.0278383	0.0974259	0.580332	0.259258	0.946528	0.697623	-0.00802636	0.629388	0.842746	0.0661579		15.9515	16.2675	16.2102	14.85	15.6348	15.6777	15.864	16.4209	15.5244	15.6882	15.6692	16.0959	15.9078	16.3442	15.8673	15.2691	15.652	15.8868		15.9839	16.395	15.8501	16.1417	15.3804	15.009	16.19	16.5955	15.779	16.0262	16.0564	15.8356	15.9067	16.1333	15.7695
AP2A2_HUMAN	AP-2 complex subunit alpha-2 OS=Homo sapiens GN=AP2A2 PE=1 SV=2	AP2A2	0.98758	1.16362	0.00413399	0.313863	0.671716	-0.203782	0.915905	0.689803	0.0253062	0.574664	0.838478	-0.0813836		17.3645	17.523	16.9044	17.0834	17.7445	17.7365	17.2146	17.1463	17.5026	17.0835	17.1527	17.0437	17.2895	17.3347	17.2035	17.0835	17.4486	17.3901		17.3677	17.3119	17.4907	17.9599	17.2671	16.3773	17.7533	17.1581	17.2612	16.7939	17.0257	16.535	17.5946	16.3597	17.5559
AP2B1_HUMAN	AP-2 complex subunit beta OS=Homo sapiens GN=AP2B1 PE=1 SV=1	AP2B1	0.749842	1.24926	0.110495	0.253449	0.652791	-0.407483	0.830302	0.666876	0.0517643	0.547395	0.83	-0.163612		19.3875	19.1174	20.005	19.5073	20.2087	20.1388	19.6469	20.2947	20.1462	19.5145	19.7381	20.4018	19.5172	19.706	20.0756	19.5109	19.9734	20.2703		19.4831	20.0442	19.0092	20.9342	20.0767	20.169	19.9664	18.7809	18.7538	20.0554	19.0795	19.9725	20.175	20.1984	19.3652
AP2M1_HUMAN	AP-2 complex subunit mu OS=Homo sapiens GN=AP2M1 PE=1 SV=2	AP2M1	0.858002	1.19587	0.0292236	0.531456	0.744193	0.0373099	0.218652	0.403895	-0.107076	0.988157	0.897131	-0.00354399		14.8561	14.5815	15.2131	14.6449	14.9015	14.74	14.4072	14.4507	14.517	14.3827	15.1102	14.0821	14.6316	14.5161	14.865	14.5138	15.0058	14.4111		14.5173	14.4984	14.7285	15.1398	14.5361	14.6987	14.584	14.4762	15.0618	14.72	15.0361	14.2892	14.6001	14.5352	14.5876
AP3D1_HUMAN	AP-3 complex subunit delta-1 OS=Homo sapiens GN=AP3D1 PE=1 SV=1	AP3D1	0.755621	1.244	0.0615683	0.212744	0.638564	0.489589	0.268734	0.436222	0.181002	0.520635	0.822266	0.205353		13.0474	12.4794	12.9954	12.2354	12.7831	12.128	12.8213	12.4503	13.0213	13.5317	12.6148	11.6191	12.9344	12.4649	13.0083	12.8836	12.699	11.8736		12.103	12.9181	13.3543	13.0659	12.8306	11.9612	13.0075	13.8824	12.8851	12.768	12.6751	13.583	12.5753	12.8851	12.9122
AP3S1_HUMAN	AP-3 complex subunit sigma-1 OS=Homo sapiens GN=AP3S1 PE=1 SV=1	AP3S1	0.442156	1.44507	0.156373	0.988787	0.845523	-0.00399868	0.0693825	0.276846	0.207899	0.127615	0.998513	0.12453		15.1856	15.449	15.7615	15.6248	16.0272	16.0944	15.3257	15.6585	15.9855	15.2246	14.8982	15.4128	15.2556	15.5538	15.8735	15.4247	15.4627	15.7536		15.5617	15.8834	15.5549	16.3464	15.3454	15.5704	15.6856	14.36	15.5504	16.0161	15.5893	16.0984	15.5089	15.8202	15.7906
APAF_HUMAN	Apoptotic protease-activating factor 1 OS=Homo sapiens GN=APAF1 PE=1 SV=2	APAF1	0.543137	1.36119	0.178869	0.290341	0.661867	0.405	0.0311759	0.217693	0.626997	0.208309	0.848972	0.891602		14.052	13.8297	13.8377	13.6154	14.1964	13.974	13.7755	13.4578	14.5733	13.6437	14.0418	13.7	13.9137	13.6438	14.2055	13.6296	14.1191	13.837		13.4941	14.5098	14.7637	14.4809	14.0282	13.1452	14.9764	14.4094	14.5891	15.0223	13.4488	13.3326	14.4748	14.7143	14.8169
ACPH_HUMAN	Acylamino-acid-releasing enzyme OS=Homo sapiens GN=APEH PE=1 SV=4	APEH	0.761954	1.24743	-0.0633009	0.179634	0.630686	-0.265925	0.521427	0.56127	0.0804925	0.28047	0.820206	-0.134343		16.4374	16.9915	16.9761	17.0395	17.505	17.6288	17.0531	17.0071	17.5105	16.9539	16.8703	17.1295	16.7452	16.9993	17.2433	16.9967	17.1876	17.3791		16.8907	17.3006	16.632	17.6068	16.7808	16.9606	16.8703	16.2206	16.8359	17.1706	16.4961	17.3621	17.2882	16.8776	17.3172
APEX1_HUMAN	DNA-(apurinic or apyrimidinic site) lyase OS=Homo sapiens GN=APEX1 PE=1 SV=2	APEX1	0.87626	1.1869	-0.0367502	0.896797	0.833948	-0.0177541	0.441708	0.528484	-0.0686276	0.653176	0.840032	-0.0611793		16.8455	16.8706	17.0873	16.2371	17.0183	16.851	16.8006	16.7443	16.9443	16.3988	16.7421	16.9956	16.823	16.8074	17.0158	16.3179	16.8802	16.9233		16.7254	16.6905	16.5255	17.3641	16.5746	16.6669	16.4931	16.9538	16.7761	16.8099	16.6127	17.0156	16.9446	16.6395	16.6601
APMAP_HUMAN	Adipocyte plasma membrane-associated protein OS=Homo sapiens GN=APMAP PE=1 SV=2	APMAP	0.857925	1.19639	-0.0487002	0.925038	0.83912	0.0238169	0.363795	0.48868	0.196858	0.494251	0.814481	0.124263		16.835	16.9134	17.8525	16.1439	16.9922	16.7381	16.4757	17.89	16.9496	16.7532	16.7493	16.718	16.6553	17.4017	17.4011	16.4485	16.8708	16.7281		16.5539	16.9147	16.9022	17.6475	16.6368	16.5581	16.7194	17.0071	16.7917	17.1911	16.4923	17.4466	17.02	18.1977	17.0083
APOA1_HUMAN	Apolipoprotein A-I OS=Homo sapiens GN=APOA1 PE=1 SV=1	APOA1	0.167756	2.28632	0.299511	0.635107	0.774854	0.200946	0.260573	0.432953	-0.196525	0.771861	0.85902	0.133578		19.8907	20.3216	20.0826	19.4911	18.6686	19.3296	20.2412	20.1716	19.9742	19.8221	19.8712	21.7576	20.0659	20.2466	20.0284	19.6566	19.2699	20.5436		20.2229	20.7909	20.0833	19.4044	20.3346	20.7718	20.243	18.8804	19.8745	21.1894	20.1	20.7294	20.1848	19.9389	19.3129
APOA4_HUMAN	Apolipoprotein A-IV OS=Homo sapiens GN=APOA4 PE=1 SV=3	APOA4	0.226444	1.96301	0.38175	0.546928	0.747365	-0.331023	0.734375	0.630799	0.168024	0.412257	0.809509	-0.182202		15.4649	15.372	11.716	13.9694	13.7467	14.1623	15.1145	14.4796	14.5692	14.9862	15.0091	15.7684	15.2897	14.9258	13.1426	14.4778	14.3779	14.9654		15.8399	15.7716	14.2085	14.226	15.1085	14.3152	14.529	12.5175	13.8153	15.3923	14.8052	14.1337	16.2956	13.2089	14.4977
APOB_HUMAN	Apolipoprotein B-100 OS=Homo sapiens GN=APOB PE=1 SV=2	APOB	0.268512	1.77931	-0.468113	0.214932	0.638162	-0.362137	0.374739	0.493558	-0.568421	0.653584	0.84003	-0.227442		14.7291	13.6051	15.0486	13.4499	14.5712	14.5748	15.7089	15.0236	14.0536	13.0942	14.02	17.1017	15.219	14.3144	14.5511	13.272	14.2956	15.8382		13.8257	13.8145	13.9077	14.571	13.3803	15.1825	14.8289	14.5622	13.6689	13.7826	13.2312	15.2437	13.2999	15.4092	14.4053
APOBR_HUMAN	Apolipoprotein B receptor OS=Homo sapiens GN=APOBR PE=1 SV=2	APOBR	0.429974	1.46313	0.226961	0.21617	0.63888	0.123035	0.788645	0.652839	0.0917047	0.535014	0.828382	-0.169478		13.9733	14.8469	14.1688	15.6144	14.9384	15.6429	14.829	15.1623	15.2515	16.2257	14.8189	15.2996	14.4012	15.0046	14.7102	15.9201	14.8786	15.4712		15.3798	14.7892	15.5157	15.6655	14.3158	16.0816	14.7151	14.9216	15.1048	16.0903	14.9634	15.3289	15.3201	15.5885	15.313
APOE_HUMAN	Apolipoprotein E OS=Homo sapiens GN=APOE PE=1 SV=1	APOE	0.474452	1.40634	-0.169871	0.0253063	0.463709	0.788635	0.669484	0.604888	0.0640984	0.423533	0.811442	0.199037		15.816	16.1786	15.1304	15.2889	15.265	15.2186	15.6457	16.2419	15.357	16.2075	15.1549	16.2694	15.7308	16.2103	15.2437	15.7482	15.2099	15.744		15.5934	16.4157	15.0094	15.6633	15.6018	14.5842	17.1569	16.1125	15.8383	17.2377	16.1179	16.1555	16.0088	15.6964	15.443
APOH_HUMAN	Beta-2-glycoprotein 1 OS=Homo sapiens GN=APOH PE=1 SV=3	APOH	0.979064	1.16869	0.00505963	0.199994	0.642385	-0.534517	0.178109	0.379155	-0.370868	0.684482	0.84225	-0.108118		20.5163	19.5414	19.0258	19.5176	19.4184	19.2953	20.1346	19.813	20.2102	19.8976	20.3977	21.8495	20.3255	19.6772	19.618	19.7076	19.9081	20.5724		20.1442	20.4366	19.4286	19.7993	20.04	19.9905	19.2524	19.2949	18.6433	20.9003	19.0633	19.4475	19.4856	19.3156	19.7641
A4_HUMAN	Amyloid beta A4 protein OS=Homo sapiens GN=APP PE=1 SV=3	APP	0.70359	1.26464	-0.0762246	0.695884	0.791769	0.0773904	0.836871	0.669828	0.0529649	0.0946265	1.01033	-0.439714		16.5572	16.1957	16.1987	17.3513	16.5073	16.3505	17.0139	17.401	16.6534	17.6839	17.1832	17.4735	16.7855	16.7983	16.4261	17.5176	16.8452	16.912		17.2681	16.6113	16.8115	16.9627	16.2268	16.947	17.0087	17.6805	16.5927	17.1989	16.6569	16.6115	17.1013	16.8214	16.9394
APT_HUMAN	Adenine phosphoribosyltransferase OS=Homo sapiens GN=APRT PE=1 SV=2	APRT	0.580352	1.33199	0.0993035	0.509231	0.735556	-0.137743	0.250762	0.425823	0.184135	0.764985	0.857888	0.0664743		16.1119	16.7606	17.449	16.3202	17.0195	17.2638	16.4104	16.465	15.9603	16.2211	16.2972	15.7571	16.2612	16.6128	16.7047	16.2707	16.6584	16.5104		16.6304	16.3212	16.4655	16.986	16.9198	16.2909	16.5004	15.5974	16.5058	16.3849	16.4514	16.7517	16.8966	16.2318	16.6886
COPD_HUMAN	Coatomer subunit delta OS=Homo sapiens GN=ARCN1 PE=1 SV=1	ARCN1	0.91923	1.17868	-0.01931	0.807658	0.821319	-0.0615086	0.273945	0.437233	0.197485	0.463269	0.813101	-0.142986		18.1308	18.1529	19.041	18.7229	18.9625	19.6992	18.8226	18.8361	18.4973	17.9826	18.4559	18.3832	18.4767	18.4945	18.7691	18.3528	18.7092	19.0412		18.3291	18.4887	18.6204	19.1111	18.7421	18.4362	18.6417	17.9219	18.0773	19.1348	18.2967	19.402	18.7683	18.8384	18.9176
ARF1_HUMAN	ADP-ribosylation factor 1 OS=Homo sapiens GN=ARF1 PE=1 SV=2 [ARF1_HUMAN,ARF3_HUMAN]	ARF1	0.169986	2.28143	0.287742	0.565282	0.751107	0.0820624	0.272189	0.436149	0.102885	0.838049	0.870314	0.0366116		19.1439	18.6114	19.8011	18.863	19.1628	18.8117	18.8616	18.3715	18.7979	18.6155	19.0179	18.1242	19.0027	18.4914	19.2995	18.7392	19.0903	18.468		18.6004	19.0854	19.3907	19.3657	19.1711	19.2044	18.862	19.0768	19.3499	18.7032	18.7851	18.8066	19.0527	18.7625	19.6438
ARF4_HUMAN	ADP-ribosylation factor 4 OS=Homo sapiens GN=ARF4 PE=1 SV=3	ARF4	0.584871	1.33081	-0.143129	0.468999	0.721884	0.155015	0.623598	0.595654	0.0795067	0.753931	0.856265	-0.0759589		16.548	16.4062	17.5825	16.8514	16.891	16.3699	16.9716	16.0966	16.8465	16.6863	16.6821	16.223	16.7598	16.2514	17.2145	16.7689	16.7865	16.2964		16.6284	16.6842	17.4544	16.8649	16.5569	15.03	16.611	16.3401	17.0308	16.9486	16.6797	17.3974	16.667	16.118	17.8266
ARF6_HUMAN	ADP-ribosylation factor 6 OS=Homo sapiens GN=ARF6 PE=1 SV=2	ARF6	0.870069	1.19319	0.0514447	0.29434	0.660805	-0.207631	0.186508	0.385879	-0.353068	0.102751	1.05849	-0.410137		15.8198	16.614	17.8863	16.5105	17.1136	16.7377	15.7579	16.0139	15.8167	16.2893	16.3808	15.3501	15.7888	16.3139	16.8515	16.3999	16.7472	16.0439		16.299	15.9183	16.4558	17.3382	15.8047	16.6379	15.5085	15.6518	16.9182	16.089	16.1782	16.5538	16.1437	16.5728	15.8685
ARFG2_HUMAN	ADP-ribosylation factor GTPase-activating protein 2 OS=Homo sapiens GN=ARFGAP2 PE=1 SV=1	ARFGAP2	0.598741	1.31158	0.149108	0.642454	0.776433	0.200753	0.496366	0.551518	0.0830464	0.360027	0.828344	0.28195		14.6528	15.5989	16.6449	15.7026	16.159	16.3041	16.5568	16.2022	15.7013	15.862	16.4628	15.4663	15.6048	15.9006	16.1731	15.7823	16.3109	15.8852		16.1876	15.9526	15.2517	16.7716	16.2323	16.1558	15.9496	17.0924	15.1284	16.6134	15.2836	16.794	15.5978	16.3285	16.2036
BIG1_HUMAN	Brefeldin A-inhibited guanine nucleotide-exchange protein 1 OS=Homo sapiens GN=ARFGEF1 PE=1 SV=2	ARFGEF1	0.677357	1.27468	0.153488	0.574255	0.756241	0.0760004	0.347335	0.480925	0.226415	0.947276	0.889156	-0.0219264		13.1432	13.1591	13.8848	13.5998	14.2374	13.6885	13.5568	12.1499	13.56	13.0009	13.3735	12.298	13.35	12.6545	13.7224	13.3004	13.8055	12.9933		13.8445	13.0011	13.01	14.7047	12.8923	13.2943	13.3999	12.4848	13.7311	13.8501	13.5132	13.3029	13.728	12.886	12.895
ARFP1_HUMAN	Arfaptin-1 OS=Homo sapiens GN=ARFIP1 PE=1 SV=2	arfip1	0.583987	1.33109	-0.113006	0.290352	0.660327	-0.156054	0.85957	0.676958	0.0310736	0.645499	0.839641	0.106779		16.8781	17.7253	17.0905	17.3291	17.9034	17.9633	17.2495	17.3027	18.3604	17.3465	17.1408	16.8412	17.0638	17.514	17.7255	17.3378	17.5221	17.4023		17.1752	17.6095	17.3686	17.7604	17.5033	16.4703	17.1533	17.5975	17.1714	17.4619	16.9579	17.2871	17.589	16.8175	17.858
ARGL1_HUMAN	Arginine and glutamate-rich protein 1 OS=Homo sapiens GN=ARGLU1 PE=1 SV=1	ARGLU1	0.142396	2.67017	-0.355737	0.605799	0.764802	-0.214647	0.906204	0.686005	-0.0412157	0.238497	0.840068	-0.351036		17.1901	16.7848	19.1016	17.6192	18.3282	18.3568	17.7395	18.6131	17.6594	17.8087	18.0565	17.7036	17.4648	17.699	18.3805	17.714	18.1923	18.0302		17.4781	17.5028	17.4351	17.6049	17.1663	18.1591	17.0263	17.8881	16.9198	18.737	17.1007	18.521	18.2246	18.6912	17.3467
RHG01_HUMAN	Rho GTPase-activating protein 1 OS=Homo sapiens GN=ARHGAP1 PE=1 SV=1	ARHGAP1	0.899855	1.17841	-0.0477824	0.391063	0.690913	-0.265962	0.260174	0.433177	-0.357294	0.301491	0.815379	-0.374354		16.9209	17.4304	18.0439	17.5703	17.6075	18.9149	17.7795	18.6573	17.8653	17.5735	17.7292	18.1589	17.3502	18.0438	17.9546	17.5719	17.6684	18.5369		18.3321	17.1159	17.3821	18.7237	17.1078	18.1775	17.5742	16.727	17.2923	18.159	17.1589	18.6186	17.5805	18.3956	17.0819
RHG25_HUMAN	Rho GTPase-activating protein 25 OS=Homo sapiens GN=ARHGAP25 PE=1 SV=2	ARHGAP25	0.6542	1.2889	-0.127958	0.199325	0.642381	0.305083	0.322266	0.469066	0.194889	0.452847	0.813616	0.279447		14.0375	14.5762	14.8534	14.5708	14.7677	14.2023	14.4439	14.5236	14.198	13.613	13.9078	14.6112	14.2407	14.5499	14.5257	14.0919	14.3378	14.4068		13.9526	13.4598	14.0092	14.4334	14.3408	15.1892	14.3691	15.6366	14.2737	14.5427	14.1686	14.9925	14.2806	15.2622	14.8019
GDIR1_HUMAN	Rho GDP-dissociation inhibitor 1 OS=Homo sapiens GN=ARHGDIA PE=1 SV=3	ARHGDIA	0.956608	1.16449	0.00772424	0.806732	0.821245	0.0584627	0.212418	0.400137	0.191631	0.81755	0.864798	0.0550456		18.2162	18.7355	19.3016	17.388	18.5684	18.9106	18.517	18.7058	18.6281	18.61	18.6639	18.9172	18.3666	18.7206	18.9649	17.999	18.6162	18.9139		18.4838	18.5013	18.7974	18.6318	18.3985	18.8147	18.6915	17.8292	18.8331	18.7429	18.6202	19.215	19.0088	18.6636	18.7709
GDIR2_HUMAN	Rho GDP-dissociation inhibitor 2 OS=Homo sapiens GN=ARHGDIB PE=1 SV=3	ARHGDIB	0.557342	1.35194	-0.129642	0.100886	0.579414	-0.588153	0.567274	0.579801	-0.122901	0.42061	0.814211	-0.209393		18.7524	18.8574	19.9853	18.2336	19.1409	18.6587	19.6739	18.9649	19.5945	19.0429	18.7578	19.1275	19.2132	18.9111	19.7899	18.6383	18.9493	18.8931		19.115	19.0254	18.7557	18.9734	18.6113	19.1361	18.6779	17.6898	18.5933	19.0908	17.8412	18.9728	19.1649	18.7345	19.2128
ARHG1_HUMAN	Rho guanine nucleotide exchange factor 1 OS=Homo sapiens GN=ARHGEF1 PE=1 SV=2	arhgef1	0.450521	1.43689	-0.314613	0.0461681	0.510502	-1.00249	0.539169	0.567178	-0.184942	0.631518	0.840112	-0.148467		15.792	15.5253	16.7545	15.8912	16.692	16.4411	14.6176	16.3342	15.0354	15.514	16.3204	16.4958	15.2048	15.9298	15.895	15.7026	16.5062	16.4685		14.7598	15.9964	15.538	16.8191	14.7084	15.9973	15.9386	14.2219	14.0484	14.3784	15.5659	15.5385	16.2078	15.9222	15.8958
ARHGG_HUMAN	Rho guanine nucleotide exchange factor 16 OS=Homo sapiens GN=ARHGEF16 PE=1 SV=1	ARHGEF16	0.278734	1.77157	0.301778	0.841242	0.822016	0.0683007	0.0556699	0.256938	0.558576	0.446616	0.815284	0.303737		11.6582	13.1929	14.5095	12.5438	13.9402	14.0278	12.0339	13.2406	12.8289	13.3075	12.9796	11.8066	11.846	13.2168	13.6692	12.9256	13.4599	12.9172		13.1832	13.0752	13.4951	13.6303	13.3291	13.1325	12.7915	12.2496	13.5506	13.0968	12.8658	13.8903	13.493	13.5896	13.7959
ARHG7_HUMAN	Rho guanine nucleotide exchange factor 7 OS=Homo sapiens GN=ARHGEF7 PE=1 SV=2	ARHGEF7	0.941788	1.17291	-0.018291	0.732343	0.806541	-0.0969267	0.977423	0.704998	0.00792468	0.372054	0.820118	-0.233299		16.0635	15.5155	15.9263	16.2028	16.3923	16.683	15.9519	16.2113	15.7999	15.7869	16.8887	16.5439	16.0077	15.8634	15.8631	15.9948	16.6405	16.6135		16.3787	16.0597	16.2338	16.3297	15.5469	16.3245	16.6095	16.5462	15.7681	15.8685	15.8641	15.745	16.6306	15.2916	16.7998
PRAF3_HUMAN	PRA1 family protein 3 OS=Homo sapiens GN=ARL6IP5 PE=1 SV=1	ARL6IP5	0.231148	1.94018	-0.161781	0.121365	0.591157	-0.459828	0.0387235	0.230633	-0.547571	0.495915	0.815257	-0.182207		16.0365	14.9286	15.165	14.9193	15.2515	14.2676	15.6315	14.6031	15.17	15.2801	15.1125	15.2404	15.834	14.7659	15.1675	15.0997	15.182	14.754		15.5118	14.9986	15.0577	15.2022	14.8386	14.2235	14.7981	15.1859	14.6855	14.4918	15.2422	13.6407	14.8201	13.5592	14.8642
ARL8B_HUMAN	ADP-ribosylation factor-like protein 8B OS=Homo sapiens GN=ARL8B PE=1 SV=1	ARL8B	0.819464	1.22341	-0.0637815	0.759313	0.811171	0.0601923	0.837457	0.669635	-0.0444117	0.559368	0.833967	-0.0948961		15.2659	15.1839	15.8674	14.5529	15.8849	15.7536	14.8876	15.1304	15.4753	15.1485	15.3678	15.3536	15.0767	15.1571	15.6713	14.8507	15.6264	15.5536		15.238	15.0796	15.1363	15.7393	14.6292	15.731	14.9203	15.291	16.1096	15.5568	15.3824	15.0369	15.4545	15.5565	14.7654
ARC1A_HUMAN	Actin-related protein 2/3 complex subunit 1A OS=Homo sapiens GN=ARPC1A PE=1 SV=2	ARPC1A	0.392326	1.52322	0.161243	0.880654	0.829764	0.0434329	0.403007	0.505709	0.0950792	0.903025	0.889145	0.0217972		15.7003	16.4661	16.9287	16.5593	16.3807	17.2238	16.0074	16.9237	16.1394	16.3339	15.6615	15.8788	15.8539	16.6949	16.5341	16.4466	16.0211	16.5513		16.3155	16.1959	16.6683	17.188	16.0208	16.6808	16.3783	15.5072	16.5762	16.3732	16.2438	17.2836	16.0134	16.9662	16.2726
ARPC2_HUMAN	Actin-related protein 2/3 complex subunit 2 OS=Homo sapiens GN=ARPC2 PE=1 SV=1	ARPC2	0.850895	1.1986	-0.0633867	0.91483	0.836565	0.0261336	0.67204	0.605509	0.0786497	0.747057	0.854613	0.0640268		16.8742	17.2039	18.336	16.365	17.8993	17.7225	17.0075	17.737	17.669	16.9428	16.6915	16.7892	16.9409	17.4704	18.0025	16.6539	17.2954	17.2559		17.2052	17.1503	17.0351	17.9791	16.9974	16.8716	17.3127	16.7658	17.6841	17.5587	17.0677	17.3868	17.2068	17.3672	17.4206
ARPC3_HUMAN	Actin-related protein 2/3 complex subunit 3 OS=Homo sapiens GN=ARPC3 PE=1 SV=3	ARPC3	0.558747	1.35286	0.131089	0.473797	0.72119	-0.26824	0.794564	0.655394	0.0797302	0.520791	0.821879	0.112646		16.9481	17.0938	16.7833	17.2596	17.7133	16.8384	16.7515	16.7728	17.4586	17.2763	15.5604	15.9025	16.8498	16.9333	17.121	17.2679	16.6368	16.3704		16.7129	17.4067	16.9357	18.125	16.9631	15.8225	17.2914	15.6556	17.9387	16.0952	16.6196	15.9695	17.4979	15.9184	16.7457
ARPC4_HUMAN	Actin-related protein 2/3 complex subunit 4 OS=Homo sapiens GN=ARPC4 PE=1 SV=3	ARPC4	0.528863	1.36821	0.1564	0.663144	0.782754	0.0907706	0.414813	0.512975	0.146403	0.305301	0.809659	0.245271		16.3666	17.031	17.8513	16.339	17.1202	16.8484	16.6009	16.9682	16.7903	16.5607	16.1074	16.1203	16.4837	16.9996	17.3208	16.4498	16.6138	16.4843		16.8464	16.626	17.4315	17.6359	16.4579	16.2928	16.7464	16.5045	17.0846	16.6104	16.5681	17.3827	17.0188	16.6473	17.028
ARPC5_HUMAN	Actin-related protein 2/3 complex subunit 5 OS=Homo sapiens GN=ARPC5 PE=1 SV=3	ARPC5	0.924159	1.17306	0.013948	0.987732	0.845748	-0.00437565	0.163346	0.366004	0.168841	0.581384	0.839323	0.120482		16.8825	17.0622	17.7112	15.7846	17.0054	17.0382	16.6356	16.9469	16.9111	17.1443	16.6082	16.5454	16.7591	17.0045	17.3111	16.4644	16.8068	16.7918		16.9325	16.8355	17.1569	17.0907	16.7365	16.4692	16.7585	15.8482	17.325	17.013	16.6436	17.5232	17.0329	17.0317	17.119
ARRB1_HUMAN	Beta-arrestin-1 OS=Homo sapiens GN=ARRB1 PE=1 SV=2	ARRB1	0.15731	2.41818	0.233722	0.600209	0.761743	-0.096599	0.331633	0.472928	0.179228	0.298027	0.815694	0.142693		16.9505	16.9219	17.2162	16.832	17.0338	17.3539	16.9028	17.0945	16.755	16.4038	16.8294	17.0533	16.9267	17.0082	16.9856	16.6179	16.9316	17.2036		17.0326	16.8598	17.3736	17.4346	17.1952	17.1802	17.0713	16.3218	17.2612	16.9949	16.6263	16.8185	17.5966	17.1154	17.2422
ASAH1_HUMAN	Acid ceramidase OS=Homo sapiens GN=ASAH1 PE=1 SV=5	ASAH1	0.750848	1.24858	-0.0502331	0.65986	0.780794	-0.095059	0.543518	0.570272	-0.111812	0.62362	0.844399	-0.0691768		16.6277	16.8297	16.5176	16.1725	16.146	16.2755	16.3236	17.154	16.06	16.3945	16.203	16.4477	16.4757	16.9919	16.2888	16.2835	16.1745	16.3616		16.6962	16.6507	16.6298	16.5479	15.8981	15.8518	16.0892	17.8981	16.0122	15.9524	15.8287	16.2249	16.5829	17.1851	16.6685
ASH1L_HUMAN	Histone-lysine N-methyltransferase ASH1L OS=Homo sapiens GN=ASH1L PE=1 SV=2	ASH1L	0.12824	2.60819	0.476791	0.227973	0.643139	0.744668	0.107192	0.316881	0.553639	0.589745	0.840735	0.127002		17.9587	17.7981	17.8456	17.603	17.4385	18.0419	18.0338	17.5583	17.8945	17.707	18.7931	18.7651	17.9962	17.6782	17.87	17.655	18.1158	18.4035		17.7873	18.1847	18.8665	18.407	17.7389	19.5951	18.5575	21.0243	18.2399	18.2863	17.8682	18.2107	19.2544	18.4839	19.197
ARLY_HUMAN	Argininosuccinate lyase OS=Homo sapiens GN=ASL PE=1 SV=4	ASL	0.638126	1.30286	0.0501706	0.634361	0.774927	-0.0690557	0.364409	0.48829	0.104427	0.510699	0.819197	-0.11603		15.8739	15.7195	17.3162	15.7083	15.7817	16.453	15.4838	16.4549	15.9815	15.6771	15.6913	16.1373	15.6788	16.0872	16.6488	15.6927	15.7365	16.2952		15.509	16.161	16.3811	15.7883	15.8803	16.7206	16.0109	16.0961	16.018	15.6264	15.5166	16.457	15.9558	16.5186	16.4919
ASNA_HUMAN	ATPase ASNA1 OS=Homo sapiens GN=ASNA1 PE=1 SV=2	ASNA1	0.353261	1.58577	0.325061	0.296492	0.661776	0.143097	0.275276	0.437203	0.312731	0.437569	0.816211	0.214554		15.7269	16.0353	15.6129	15.7168	15.4707	15.5118	15.8966	15.3049	15.4426	15.5906	16.5646	15.5538	15.8117	15.6701	15.5277	15.6537	16.0176	15.5328		15.9414	15.6368	17.1068	15.1385	15.8767	16.4638	15.8856	15.8939	16.0211	15.8212	15.6189	15.8316	16.5937	15.975	16.4738
ASSY_HUMAN	Argininosuccinate synthase OS=Homo sapiens GN=ASS1 PE=1 SV=2	ASS1	0.925402	1.17126	0.0163356	0.0868419	0.564472	1.02595	0.0293498	0.212262	1.06455	0.0346565	1.02965	0.828968		12.9349	13.7612	15.3062	14.2659	14.0198	15.094	13.4517	14.1934	14.3323	13.3424	13.3368	13.0649	13.1933	13.9773	14.8192	13.8041	13.6783	14.0794		13.553	13.6697	14.4254	14.1239	13.3266	14.5511	15.6894	12.9019	15.666	15.3193	14.6573	15.4736	14.7092	15.3377	14.7634
ATAD1_HUMAN	ATPase family AAA domain-containing protein 1 OS=Homo sapiens GN=ATAD1 PE=1 SV=1	ATAD1	0.649965	1.29114	0.154845	0.416973	0.701886	-0.35253	0.957206	0.701028	0.0157382	0.707924	0.844728	-0.0734945		12.8839	14.2222	14.6306	13.887	15.2738	15.1849	14.6673	14.5226	14.9558	13.9646	14.1027	14.3266	13.7756	14.3724	14.7932	13.9258	14.6882	14.7557		14.4785	14.8092	14.2819	15.2135	14.4639	13.9932	14.7377	12.4133	14.6506	13.7922	13.8454	14.7567	14.7889	14.0688	14.1859
ATD3A_HUMAN	ATPase family AAA domain-containing protein 3A OS=Homo sapiens GN=ATAD3A PE=1 SV=2	ATAD3A	0.60603	1.30804	-0.103491	0.90779	0.83449	0.0217525	0.023571	0.193832	0.333085	0.749115	0.855059	0.0764085		14.6864	15.1251	16.1654	15.1515	15.1514	15.5295	14.2947	15.3828	15.1966	14.5031	14.9826	14.2352	14.4906	15.254	15.681	14.8273	15.067	14.8823		14.9371	14.8389	15.0156	15.227	14.6765	14.8861	14.656	15.2873	15.1983	15.257	14.5528	15.3812	15.1508	15.5116	15.626
PUR9_HUMAN	Bifunctional purine biosynthesis protein PURH OS=Homo sapiens GN=ATIC PE=1 SV=3	ATIC	0.751215	1.24684	0.0312913	0.860607	0.825839	-0.0307902	0.505953	0.554938	0.128374	0.909662	0.889274	0.0176014		17.0834	17.4512	17.1605	17.2	17.4777	17.3837	17.253	17.4002	17.0942	16.882	17.2823	16.9175	17.1682	17.4257	17.1273	17.041	17.38	17.1506		16.9848	17.62	17.3485	17.3389	17.211	16.9774	17.0948	16.8268	17.2051	17.5292	17.0043	17.4479	16.8107	17.5049	17.36
ATLA3_HUMAN	Atlastin-3 OS=Homo sapiens GN=ATL3 PE=1 SV=1	ATL3	0.860013	1.19552	-0.0530973	0.685073	0.79069	0.127128	0.651416	0.602336	0.0688154	0.947444	0.888906	0.0155875		14.6752	13.9132	14.9487	14.5245	14.6847	14.3765	14.0293	14.1474	14.5705	14.4321	13.4999	14.4188	14.3522	14.0303	14.7596	14.4783	14.0923	14.3977		13.94	14.3879	15.3297	15.083	13.8458	13.2054	14.7233	14.0099	15.1614	14.9516	14.8825	13.1444	14.5235	13.7774	15.0016
AT131_HUMAN	Manganese-transporting ATPase 13A1 OS=Homo sapiens GN=ATP13A1 PE=1 SV=2	ATP13A1	0.800971	1.22485	0.0706109	0.0198194	0.414484	0.712709	0.0613078	0.26485	0.310209	0.113237	1.02715	0.338034		13.1523	12.3553	12.4308	12.9875	13.2811	12.4663	12.4697	11.8876	12.6742	12.2237	12.5972	12.1418	12.811	12.1215	12.5525	12.6056	12.9391	12.304		12.8968	12.2968	12.9355	13.6538	12.1344	11.8401	13.537	13.0268	14.0736	12.9007	13.7381	12.3337	13.2063	11.8291	12.9916
AT1A1_HUMAN	Sodium/potassium-transporting ATPase subunit alpha-1 OS=Homo sapiens GN=ATP1A1 PE=1 SV=1	ATP1A1	0.439955	1.44862	0.0771627	0.0693798	0.570456	-0.286832	0.0111065	0.174684	-0.490919	0.0299842	1.09764	-0.46842		19.7562	19.6411	20.1778	20.1871	20.1892	20.0585	20.1205	19.7936	19.8136	19.8997	19.5552	19.3476	19.9384	19.7173	19.9957	20.0434	19.8722	19.7031		20.0341	19.8779	20.0481	20.4578	19.8948	19.4204	19.3368	19.8559	19.6655	19.3868	19.7234	19.5806	19.3546	18.7298	19.5828
AT1B1_HUMAN	Sodium/potassium-transporting ATPase subunit beta-1 OS=Homo sapiens GN=ATP1B1 PE=1 SV=1	ATP1B1	0.369287	1.57737	0.0887737	0.0871347	0.562574	-0.170679	0.0504027	0.251238	-0.134881	0.0805228	1.00043	-0.229065		18.2855	18.4844	18.9705	18.3437	18.6347	18.5642	18.3873	18.2281	18.4042	18.2862	18.3891	18.0548	18.3364	18.3562	18.6873	18.315	18.5119	18.3095		18.2531	18.6726	18.6879	18.68	18.3241	18.4312	18.1306	18.1146	18.277	18.2317	18.2594	18.4791	18.4208	18.1135	18.6411
AT2A2_HUMAN	Sarcoplasmic/endoplasmic reticulum calcium ATPase 2 OS=Homo sapiens GN=ATP2A2 PE=1 SV=1	ATP2A2	0.584997	1.32995	0.122006	0.0162516	0.40608	-0.617337	0.143198	0.346757	-0.258331	0.146545	0.959798	-0.319372		18.5464	18.109	17.4605	18.9557	19.0445	19.1717	18.3097	18.6664	18.675	18.296	18.7577	18.3249	18.428	18.3877	18.0677	18.6258	18.9011	18.7483		18.6781	18.4552	18.2267	19.5742	18.8461	18.1104	18.2377	18.2033	17.3685	17.3121	18.1045	18.2286	17.967	17.9943	18.0382
AT2A3_HUMAN	Sarcoplasmic/endoplasmic reticulum calcium ATPase 3 OS=Homo sapiens GN=ATP2A3 PE=1 SV=2	ATP2A3	0.727669	1.26659	0.0732607	0.708217	0.796847	-0.0600306	0.153272	0.357781	-0.203891	0.57244	0.837618	-0.13624		16.1997	15.3458	15.9564	14.998	15.8433	15.2649	15.6198	15.7513	15.1997	16.193	15.2147	15.9564	15.9098	15.5486	15.5781	15.5955	15.529	15.6106		15.5181	15.2078	15.8559	16.4928	15.7104	15.4262	15.6334	15.0635	15.5786	16.1419	15.6673	15.3267	15.8229	15.6359	15.006
AT2B1_HUMAN	Plasma membrane calcium-transporting ATPase 1 OS=Homo sapiens GN=ATP2B1 PE=1 SV=3	ATP2B1	0.913049	1.17819	0.0234205	0.0951194	0.580983	-0.255331	0.156887	0.360506	-0.352842	0.294762	0.816571	-0.276478		17.8328	16.6249	17.1007	17.1692	17.6919	17.914	17.1082	17.6124	17.3995	17.1647	17.0525	17.5369	17.4705	17.1187	17.2501	17.167	17.3722	17.7255		17.2908	17.4145	17.0143	17.9975	17.4212	17.1061	17.1585	16.5559	16.983	17.4958	17.0488	17.3299	16.8671	16.6168	16.9586
AT2B4_HUMAN	Plasma membrane calcium-transporting ATPase 4 OS=Homo sapiens GN=ATP2B4 PE=1 SV=2	ATP2B4	0.479331	1.40505	0.0840901	0.325387	0.670283	-0.272749	0.0569962	0.257916	-0.584465	0.178993	0.899353	-0.340713		15.766	14.1757	14.7082	14.3261	14.879	14.0392	14.9861	15.3674	14.5367	15.4961	14.9609	14.9523	15.3761	14.7716	14.6225	14.9111	14.9199	14.4957		14.9395	14.9161	14.9528	15.134	15.096	14.563	14.3411	15.4432	14.3196	14.1596	14.5638	14.6331	14.0067	14.8381	14.2707
ATPA_HUMAN	ATP synthase subunit alpha, mitochondrial OS=Homo sapiens GN=ATP5A1 PE=1 SV=1	ATP5A1	0.949408	1.16701	-0.00969797	0.242836	0.64622	-0.228751	0.625104	0.595688	0.0643492	0.626326	0.842498	-0.0821794		21.0999	21.5894	22.0925	21.3914	21.8891	22.0248	21.0802	21.4981	21.4792	21.4533	21.3168	21.2405	21.0901	21.5438	21.7858	21.4223	21.6029	21.6326		21.5102	21.2578	21.4736	21.8586	21.5838	21.3354	21.308	20.8724	21.3507	21.6268	20.9099	21.6372	21.4781	21.7494	21.7512
ATPB_HUMAN	ATP synthase subunit beta, mitochondrial OS=Homo sapiens GN=ATP5B PE=1 SV=3	ATP5B	0.750178	1.24904	0.0500303	0.389177	0.691391	0.176829	0.293994	0.451441	0.216546	0.769292	0.859427	0.0664893		21.0803	21.2324	22.3267	20.5432	21.179	21.7813	21.0674	21.8295	21.0787	21.249	21.8525	21.3798	21.0739	21.5309	21.7027	20.8961	21.5157	21.5806		21.0847	21.1375	21.8969	21.3228	21.1583	21.9999	21.2428	21.9999	21.4398	21.6241	21.0503	22.0039	21.6263	22.2439	21.9188
ATPG_HUMAN	ATP synthase subunit gamma, mitochondrial OS=Homo sapiens GN=ATP5C1 PE=1 SV=1	ATP5C1	0.757085	1.24331	-0.104015	0.225515	0.646634	-0.41974	0.512051	0.558225	-0.180258	0.589526	0.84218	-0.124015		19.8534	20.0897	20.9708	20.6732	21.3516	21.5786	19.9856	20.958	20.6846	20.18	20.6237	20.5686	19.9195	20.5238	20.8277	20.4266	20.9877	21.0736		20.7606	20.1232	20.2955	21.3528	20.1319	20.4708	20.6578	19.0538	20.4067	19.9423	20.1483	21.0315	20.5312	20.6941	20.2988
AT5F1_HUMAN	ATP synthase F(0) complex subunit B1, mitochondrial OS=Homo sapiens GN=ATP5F1 PE=1 SV=2	ATP5F1	0.707927	1.263	0.0999739	0.486522	0.724511	0.0901809	0.199978	0.393638	0.130319	0.55327	0.831528	0.0711297		18.3374	18.8086	19.0255	18.9406	19.164	19.4157	18.7067	18.9614	18.8349	18.2594	18.4065	18.472	18.5221	18.885	18.9302	18.6	18.7853	18.9439		18.7316	18.6613	19.2289	19.7836	18.3075	18.5533	18.8949	18.4893	18.9432	18.932	18.7343	19.2138	19.0096	18.9116	18.9677
ATP5H_HUMAN	ATP synthase subunit d, mitochondrial OS=Homo sapiens GN=ATP5H PE=1 SV=3	ATP5H	0.95795	1.16398	-0.0122225	0.215379	0.637521	0.169815	0.0337046	0.224697	0.320117	0.125334	1.01155	0.308922		19.7841	19.9234	19.7269	19.9881	19.6606	19.7289	20.0421	19.5636	19.6118	19.7806	20.152	19.5624	19.9131	19.7435	19.6694	19.8844	19.9063	19.6457		18.9795	19.6087	20.2801	19.7531	20.0106	20.057	19.8679	20.2782	19.9878	20.2575	19.6499	19.7399	20.2911	19.9534	20.2439
ATP5L_HUMAN	ATP synthase subunit g, mitochondrial OS=Homo sapiens GN=ATP5L PE=1 SV=3	ATP5L	0.581408	1.33095	0.244301	0.545915	0.747042	-0.273005	0.354251	0.485522	0.179686	0.378601	0.823919	0.0821694		18.5028	18.9339	19.0052	18.6968	19.4253	19.2514	17.8993	18.3334	18.9104	18.3451	17.6966	17.9323	18.201	18.6336	18.9578	18.5209	18.5609	18.5918		18.5945	18.564	18.6775	20.672	18.6361	17.7878	18.7079	16.5508	18.4859	19.3829	18.0909	18.6097	18.832	18.017	19.0225
ATPO_HUMAN	ATP synthase subunit O, mitochondrial OS=Homo sapiens GN=ATP5O PE=1 SV=1	ATP5O	0.770796	1.24192	0.0911682	0.940898	0.837321	-0.0315989	0.693664	0.613058	0.0401737	0.668225	0.841955	0.0779775		17.9762	18.4716	19.3743	17.8541	18.6581	18.9588	17.7004	18.8374	18.0413	17.9007	17.7612	17.5548	17.8383	18.6545	18.7078	17.8774	18.2097	18.2568		18.3452	17.8001	18.3237	19.1208	18.1807	18.3209	17.9817	16.7271	18.852	18.4694	18.1582	19.1665	18.08	18.6933	18.3878
VPP1_HUMAN	V-type proton ATPase 116 kDa subunit a isoform 1 OS=Homo sapiens GN=ATP6V0A1 PE=2 SV=3	ATP6V0A1	0.452935	1.42567	0.219052	0.102311	0.58067	-0.250762	0.0717198	0.279293	-0.271905	0.335295	0.81828	-0.195886		14.528	14.1676	14.0977	14.4027	14.9666	13.5378	14.2237	13.6857	13.5088	14.0771	14.3012	14.7667	14.3759	13.9267	13.8033	14.2399	14.6339	14.1522		14.8185	14.4922	14.1188	15.345	14.0232	13.6485	13.8704	13.5711	13.5615	14.2557	14.0237	14.345	13.6428	13.4483	13.7061
VATA_HUMAN	V-type proton ATPase catalytic subunit A OS=Homo sapiens GN=ATP6V1A PE=1 SV=2	ATP6V1A	0.940032	1.17349	-0.0189527	0.847041	0.823084	0.0598624	0.118917	0.328186	0.296033	0.44326	0.816426	0.176004		17.5358	20.7186	17.6433	17.2789	17.8064	18.0783	17.5808	21.188	17.6178	17.5832	17.3598	17.5998	17.5583	20.9533	17.6305	17.431	17.5831	17.839		17.3302	19.9079	18.2485	17.8676	17.6689	17.8585	18.106	19.7619	18.1427	18.1984	17.5394	17.606	18.2612	20.6102	18.2228
VATB2_HUMAN	V-type proton ATPase subunit B, brain isoform OS=Homo sapiens GN=ATP6V1B2 PE=1 SV=3	ATP6V1B2	0.805414	1.22316	0.0429522	0.475334	0.722388	0.0986935	0.0366396	0.225689	0.271748	0.416544	0.812479	0.0972368		17.6669	17.6774	17.9731	17.9233	17.8156	18.3892	18.0173	17.5046	17.7653	17.5103	17.6731	17.6994	17.8421	17.591	17.8692	17.7168	17.7443	18.0443		17.4069	17.5258	18.241	18.3809	17.7054	17.8054	17.9748	17.9687	17.8997	18.1936	17.344	18.019	18.1426	18.0723	18.3285
VATC1_HUMAN	V-type proton ATPase subunit C 1 OS=Homo sapiens GN=ATP6V1C1 PE=1 SV=4	ATP6V1C1	0.800947	1.22552	-0.0704995	0.738846	0.803584	0.216642	0.413893	0.51262	-0.385731	0.246715	0.829126	-0.48302		16.2975	15.3347	15.4756	16.4034	16.3413	17.5977	15.9808	16.5797	16.3377	15.6485	16.0363	17.2151	16.1392	15.9572	15.9067	16.0259	16.1888	17.4064		16.0255	16.2911	16.0451	16.8541	15.3006	16.6848	16.0064	15.9394	15.8167	19.2223	15.3722	16.5671	15.1272	16.2583	15.982
VATF_HUMAN	V-type proton ATPase subunit F OS=Homo sapiens GN=ATP6V1F PE=1 SV=2	ATP6V1F	0.462407	1.41016	0.148079	0.791736	0.815908	-0.153659	0.862195	0.676395	0.0637367	0.827896	0.868126	-0.0534246		16.2911	16.0402	14.3919	14.499	16.5708	16.5264	16.7033	16.2661	16.6776	16.7447	16.0707	14.708	16.4972	16.1532	15.5348	15.6218	16.3207	15.6172		17.0472	16.795	15.7511	15.5992	16.4504	14.9906	16.0995	17.0693	14.7008	15.3046	14.2481	17.4007	16.1676	14.9607	16.4074
VATH_HUMAN	V-type proton ATPase subunit H OS=Homo sapiens GN=ATP6V1H PE=1 SV=1	ATP6V1H	0.496763	1.38989	0.162887	0.855635	0.825597	0.0339304	0.658531	0.605116	0.085707	0.816463	0.864539	0.0357762		15.5584	15.2649	15.4937	15.542	16.2889	16.3003	15.6942	15.7688	15.8969	15.239	15.6586	15.9323	15.6263	15.5168	15.6953	15.3905	15.9738	16.1163		15.6907	15.7532	15.6523	16.5975	15.6788	15.9238	15.7895	15.5033	15.7195	16.1823	15.635	15.6931	16.1099	15.6831	15.9982
ATRX_HUMAN	Transcriptional regulator ATRX OS=Homo sapiens GN=ATRX PE=1 SV=5	ATRX	0.836718	1.20824	0.0468904	0.439875	0.711791	-0.366118	0.740126	0.634393	-0.0815959	0.693297	0.841479	-0.132914		14.4804	14.3053	14.5405	14.747	15.2678	15.3158	14.8341	15.0698	15.449	14.8116	15.7457	15.0626	14.6573	14.6876	14.9947	14.7793	15.5067	15.1892		15.0364	14.9141	14.3526	15.5204	15.0064	15.2663	14.8191	15.4646	14.295	15.4627	14.1337	13.443	15.3298	14.3103	15.0425
ATX10_HUMAN	Ataxin-10 OS=Homo sapiens GN=ATXN10 PE=1 SV=1	ATXN10	0.549248	1.37001	-0.174656	0.765759	0.813091	-0.0457978	0.665	0.605906	0.0846753	0.239436	0.83905	-0.306178		14.3399	13.806	14.1217	13.8767	14.0447	14.1403	14.3532	13.9515	13.6509	13.3305	13.8432	13.8632	14.3466	13.8787	13.8863	13.6036	13.9439	14.0017		13.6032	13.9038	12.8477	14.2825	13.5645	14.4113	14.517	13.9114	13.6979	14.1024	13.6577	13.4997	14.318	14.656	13.3453
ATX2_HUMAN	Ataxin-2 OS=Homo sapiens GN=ATXN2 PE=1 SV=2	ATXN2	0.23328	1.9396	0.24988	0.749635	0.807105	0.118641	0.054046	0.253781	0.409592	0.705812	0.846149	0.0701206		14.3587	14.1249	14.1288	14.1677	14.5526	14.5026	14.5047	13.9565	14.6307	14.1761	15.2773	13.5499	14.4317	14.0407	14.3797	14.1719	14.915	14.0262		14.673	14.708	14.3247	14.4504	14.4892	14.8192	14.4208	15.3838	13.8239	14.9389	13.8867	14.223	14.6472	14.7829	15.219
ATX2L_HUMAN	Ataxin-2-like protein OS=Homo sapiens GN=ATXN2L PE=1 SV=2	ATXN2L	0.84384	1.20536	-0.102134	0.277179	0.657573	-0.837522	0.0649785	0.273416	-0.557284	0.743943	0.855347	-0.147314		15.9818	16.5196	18.0697	17.0707	17.5909	17.9569	15.3694	17.2743	17.6681	16.175	17.4944	17.9466	15.6756	16.8969	17.8689	16.6229	17.5426	17.9518		17.1219	17.1554	16.8376	17.6751	16.006	17.1498	17.2215	16.8504	14.4593	15.2433	15.9889	17.7701	15.7054	17.1162	16.99
B4GT4_HUMAN	Beta-1,4-galactosyltransferase 4 OS=Homo sapiens GN=B4GALT4 PE=1 SV=1	B4GALT4	0.401456	1.49922	0.149774	0.222285	0.642157	0.126696	0.817282	0.664657	0.0696676	0.645962	0.839709	-0.101521		14.4825	15.4378	14.4584	14.9	15.2795	15.1859	15.2333	14.8208	15.3657	14.5257	14.817	14.6625	14.8579	15.1293	14.912	14.7128	15.0483	14.9242		14.7552	15.1153	15.4242	15.4716	14.7556	14.9613	14.9455	15.209	15.1795	14.6933	14.9053	15.4121	15.0713	14.1664	15.4453
BAG2_HUMAN	BAG family molecular chaperone regulator 2 OS=Homo sapiens GN=BAG2 PE=1 SV=1	BAG2	0.445893	1.43949	-0.128786	0.260046	0.653171	0.294143	0.539061	0.567433	0.109982	0.204112	0.845314	0.240184		14.7384	14.7533	15.3634	14.6119	14.79	14.4813	14.4966	15.1642	14.6755	15.3797	14.9261	14.8354	14.6175	14.9588	15.0194	14.9958	14.8581	14.6583		14.3989	14.6254	14.8619	14.5562	14.6109	15.282	14.7474	15.648	14.613	15.1817	14.8259	15.8568	14.6466	15.6764	14.5656
BAG6_HUMAN	Large proline-rich protein BAG6 OS=Homo sapiens GN=BAG6 PE=1 SV=2	BAG6	0.212755	2.01622	0.151777	0.14105	0.59513	0.202923	0.676466	0.606461	0.0384953	0.272131	0.821603	0.195801		14.2185	14.549	14.1454	14.3923	14.5092	14.2544	14.5822	13.6555	14.4936	14.2145	14.4027	14.3101	14.4003	14.1023	14.3195	14.3034	14.456	14.2823		14.3985	14.5467	14.7774	14.3451	14.256	14.4506	14.5374	14.0508	14.7773	14.5851	14.2886	14.8421	14.5717	13.829	14.2856
BCAM_HUMAN	Basal cell adhesion molecule OS=Homo sapiens GN=BCAM PE=1 SV=2	bcam	0.557795	1.3518	0.155634	0.936955	0.839247	-0.0262742	0.491865	0.548775	-0.18582	0.0402656	1.07201	0.321518		15.4568	13.8789	13.2409	14.5172	13.9783	14.3882	14.5641	14.1904	14.4868	14.6356	15.4957	14.4172	15.0104	14.0347	13.8638	14.5764	14.737	14.4027		14.6356	14.5585	14.998	14.0544	14.8507	14.4617	14.1623	14.878	14.0859	13.5133	14.805	15.0228	13.8583	14.2754	14.4256
BAP31_HUMAN	B-cell receptor-associated protein 31 OS=Homo sapiens GN=BCAP31 PE=1 SV=3	BCAP31	0.425071	1.4634	0.106446	0.10503	0.57246	0.123295	0.199778	0.393723	-0.114845	0.578936	0.839928	-0.0419148		18.2423	17.8304	18.5958	18.0773	18.3288	18.1682	17.8858	17.8849	17.9748	18.0976	17.6276	18.025	18.064	17.8576	18.2853	18.0874	17.9782	18.0966		18.0242	17.6939	18.3134	18.7776	18.0948	18.1042	18.1168	17.9994	18.6096	18.2416	18.1758	17.9658	18.0357	17.8557	17.8761
SPF27_HUMAN	Pre-mRNA-splicing factor SPF27 OS=Homo sapiens GN=BCAS2 PE=1 SV=1	BCAS2	0.283521	1.75557	0.365439	0.273427	0.65432	0.417843	0.480383	0.544972	0.230647	0.642329	0.839244	0.153535		14.7272	13.4961	15.445	13.1826	14.0588	14.5296	14.5184	13.8985	14.6563	14.226	13.5379	14.8947	14.6228	13.6973	15.0507	13.7043	13.7983	14.7122		13.7461	14.6231	14.9238	14.7972	14.544	15.144	14.7014	15.1459	14.6663	15.0795	13.3647	15.1348	13.9695	15.0144	15.2298
BCAT2_HUMAN	Branched-chain-amino-acid aminotransferase, mitochondrial OS=Homo sapiens GN=BCAT2 PE=1 SV=2	BCAT2	0.265197	1.78873	0.42894	0.931213	0.839575	-0.0504682	0.695765	0.613242	0.126816	0.340295	0.820712	0.330411		14.747	15.2309	11.3572	15.3661	15.6699	15.3808	14.505	14.7157	15.1958	14.6871	14.308	14.8044	14.626	14.9733	13.2765	15.0266	14.9889	15.0926		14.8888	14.6839	15.1825	15.9039	14.7548	15.1437	14.6707	13.1439	15.6125	14.3386	14.8938	15.0215	14.9158	14.269	14.7412
BCLF1_HUMAN	Bcl-2-associated transcription factor 1 OS=Homo sapiens GN=BCLAF1 PE=1 SV=2	BCLAF1	0.746383	1.25457	0.127143	0.372341	0.686849	-0.33487	0.845196	0.671514	0.0569174	0.630129	0.84154	0.0700832		18.205	17.0742	17.8821	17.2467	17.6614	17.732	19.1067	17.1556	17.4354	17.0557	17.7295	17.757	18.6559	17.1149	17.6587	17.1512	17.6954	17.7445		17.1656	18.0903	17.3859	17.7351	17.8685	18.5381	17.4372	18.0214	16.8303	17.6227	16.8434	17.2564	17.6284	18.0014	17.8805
BDH_HUMAN	D-beta-hydroxybutyrate dehydrogenase, mitochondrial OS=Homo sapiens GN=BDH1 PE=1 SV=3	BDH1	0.765723	1.24512	-0.130522	0.448972	0.714493	-0.37295	0.206854	0.396571	-0.589989	0.397755	0.811341	-0.141984		14.9918	16.0346	16.6862	16.1572	16.2695	16.0253	14.9274	15.3426	15.552	15.6243	14.1945	14.832	14.9596	15.6886	16.1191	15.8907	15.232	15.4286		16.1104	14.8901	14.7254	16.7431	15.4127	14.6539	15.1014	13.055	16.0159	15.9653	15.4506	15.4927	14.7952	14.2586	14.0948
BDH2_HUMAN	3-hydroxybutyrate dehydrogenase type 2 OS=Homo sapiens GN=BDH2 PE=1 SV=2	BDH2	0.501587	1.38289	-0.0648648	0.186213	0.631876	-0.267811	0.190872	0.386033	-0.165246	0.844254	0.871022	-0.0275752		15.6752	15.7498	15.8511	15.4205	15.3954	15.2759	15.3609	15.7365	15.3665	15.3891	15.2936	15.1366	15.518	15.7432	15.6088	15.4048	15.3445	15.2063		15.3654	15.5256	15.6185	15.6801	15.3841	14.8627	15.313	14.6125	15.5449	15.274	15.2675	15.2069	15.3829	15.305	15.2392
PGS1_HUMAN	Biglycan OS=Homo sapiens GN=BGN PE=1 SV=2	BGN	0.849973	1.19794	-0.0242212	0.523654	0.740816	0.210966	0.64215	0.599586	0.096272	0.379508	0.819802	0.174714		15.1456	14.6851	15.4342	14.1417	14.0851	14.6218	15.1648	14.9651	14.7863	14.775	15.1385	14.9935	15.1552	14.8251	15.1103	14.4583	14.6118	14.8076		15.0348	15.0825	15.277	13.8836	14.6887	14.8563	14.5248	16.3981	15.12	14.3192	15.0799	14.7922	14.9695	15.5436	15.2401
BIEA_HUMAN	Biliverdin reductase A OS=Homo sapiens GN=BLVRA PE=1 SV=2	BLVRA	0.746355	1.25532	-0.0523485	0.349778	0.681147	-0.396064	0.255559	0.429467	-0.199853	0.71254	0.846787	0.047536		14.2687	14.3667	16.1228	14.0157	15.2025	14.1847	14.5921	15.0931	14.0975	14.3692	14.0447	14.043	14.4304	14.7299	15.1101	14.1924	14.6236	14.1138		14.3275	14.4614	14.5498	14.2145	14.6518	14.6812	14.5342	12.4628	15.0539	14.1738	14.2349	14.3644	14.5542	14.3616	14.2535
BLVRB_HUMAN	Flavin reductase (NADPH) OS=Homo sapiens GN=BLVRB PE=1 SV=3	BLVRB	0.431791	1.45992	0.107324	0.690402	0.790674	0.10041	0.0954108	0.304263	0.403092	0.841152	0.87089	0.0516238		19.0833	19.968	19.8389	19.2127	19.6114	19.8599	19.2803	19.6293	19.8278	19.4508	19.4113	19.2129	19.1818	19.7987	19.8334	19.3318	19.5113	19.5364		19.0209	19.6787	20.4031	19.6925	19.3548	19.6873	19.733	18.8661	20.4465	19.726	19.3382	19.6858	20.1373	19.3204	20.1764
BPHL_HUMAN	Valacyclovir hydrolase OS=Homo sapiens GN=BPHL PE=1 SV=1	BPHL	0.362648	1.59012	0.1755	0.5802	0.756816	-0.209321	0.31895	0.466756	0.13509	0.161867	0.940019	0.371413		15.488	15.6413	16.4563	16.5555	17.1455	16.886	14.8271	15.503	16.0306	15.7545	17.1415	15.7289	15.1576	15.5722	16.2434	16.155	17.1435	16.3074		15.7492	15.4697	16.3747	16.9649	16.9276	16.146	15.5977	16.1372	15.99	16.465	16.5619	14.5713	15.3287	15.814	16.6293
BPNT1_HUMAN	3'(2'),5'-bisphosphate nucleotidase 1 OS=Homo sapiens GN=BPNT1 PE=1 SV=1	BPNT1	0.640165	1.29502	-0.0798284	0.033041	0.485274	-0.616337	0.530856	0.563926	-0.10963	0.240139	0.840076	-0.339943		17.4227	17.7299	18.4361	17.9229	18.5296	18.8146	18.3113	18.4853	18.155	17.5382	18.0245	17.5461	17.867	18.1076	18.2955	17.7305	18.277	18.1803		17.7272	18.0999	17.6012	18.1609	18.4908	17.8991	17.58	17.5006	17.3556	16.519	17.4024	18.4024	17.9444	17.8218	18.2763
BRCC3_HUMAN	Lys-63-specific deubiquitinase BRCC36 OS=Homo sapiens GN=BRCC3 PE=1 SV=2	BRCC3	0.764358	1.24674	-0.0419577	0.117707	0.588227	0.686449	0.0213661	0.191232	0.293148	0.769403	0.859083	0.0377319		14.086	14.1332	14.8842	13.8633	14.4271	14.284	13.6659	14.2761	14.1209	14.6639	14.1089	14.1264	13.8759	14.2046	14.5026	14.2636	14.268	14.2052		13.9053	14.0401	14.372	14.4624	13.7087	14.5797	16.055	14.1742	15.8751	14.5738	14.3024	14.4582	14.5622	14.5779	14.6162
BASI_HUMAN	Basigin OS=Homo sapiens GN=BSG PE=1 SV=2	BSG	0.812023	1.22196	0.0356273	0.000464027	0.0637706	-0.481669	0.754078	0.640255	-0.0632591	0.213415	0.844597	-0.318873		16.2098	16.6758	17.0031	16.3074	16.1707	17.1668	16.0656	16.8931	15.9215	16.6816	15.2377	15.7836	16.1377	16.7844	16.4623	16.4945	15.7042	16.4752		16.5289	16.187	16.7357	16.5554	15.6434	16.6217	15.7058	16.5141	15.9822	15.8742	15.0341	16.0579	16.7808	17.0694	16.4882
BST2_HUMAN	Bone marrow stromal antigen 2 OS=Homo sapiens GN=BST2 PE=1 SV=1	BST2	0.421017	1.47831	-0.245368	0.00365648	0.206914	1.77703	0.0081511	0.178443	0.82104	0.00534117	2.73735	0.953251		15.0259	14.1127	14.1892	14.2216	14.6147	14.205	15.2306	14.5794	14.5166	13.7478	14.6879	14.9482	15.1282	14.3461	14.3529	13.9847	14.6513	14.5766		15.1558	14.6289	13.6832	14.6536	14.0342	13.412	16.4707	17.7702	15.9803	15.2144	16.5126	15.7537	15.5535	15.3478	15.3258
BT3L4_HUMAN	Transcription factor BTF3 homolog 4 OS=Homo sapiens GN=BTF3L4 PE=1 SV=1	BTF3L4	0.499591	1.38461	-0.26014	0.928676	0.839255	-0.0435437	0.581855	0.584018	-0.249821	0.181911	0.887898	-0.482757		14.7262	15.0784	16.3967	15.0242	15.0563	15.4879	14.4017	15.2378	15.3416	15.2485	14.315	15.7421	14.564	15.1581	15.8692	15.1363	14.6856	15.615		15.1754	14.7829	14.1278	15.754	14.5582	15.0691	14.5583	13.4086	14.8216	16.1171	15.2472	16.6141	14.5247	15.8045	14.0993
BUB3_HUMAN	Mitotic checkpoint protein BUB3 OS=Homo sapiens GN=BUB3 PE=1 SV=1	BUB3	0.874632	1.18896	-0.0244774	0.149688	0.603772	0.241331	0.0825426	0.285115	0.221484	0.059346	0.997207	0.406644		17.7106	17.3202	18.036	17.4894	17.4375	17.842	17.3314	18.0305	17.7716	17.3132	17.6252	17.7728	17.521	17.6754	17.9038	17.4013	17.5313	17.8074		17.3332	17.1208	18.1208	17.7599	17.803	17.5558	17.5908	18.092	17.9501	18.2473	17.4006	18.0075	18.0666	17.9891	17.8847
BUD31_HUMAN	Protein BUD31 homolog OS=Homo sapiens GN=BUD31 PE=1 SV=2	BUD31	0.248646	1.83125	-0.163413	0.988194	0.845392	0.00294226	0.362771	0.48974	0.0938502	0.654591	0.839744	-0.0677665		13.5958	13.6759	13.9976	14.6917	13.751	13.7429	13.9745	13.4941	13.4419	12.5077	13.3439	13.3208	13.7852	13.585	13.7197	13.5997	13.5475	13.5319		13.7118	13.8867	13.1259	13.4314	13.4873	13.1453	14.1619	14.1429	13.6159	13.5936	13.521	12.7513	13.8479	13.7518	13.9623
BZW1_HUMAN	Basic leucine zipper and W2 domain-containing protein 1 OS=Homo sapiens GN=BZW1 PE=1 SV=1	BZW1	0.541079	1.36379	0.171798	0.388125	0.692079	-0.247671	0.105269	0.314641	0.266747	0.248076	0.826921	0.251321		16.0847	16.0156	16.9278	15.8983	16.6725	16.492	16.1252	16.4074	16.3649	15.558	15.7419	15.5226	16.105	16.2115	16.6463	15.7281	16.2072	16.0073		15.7332	16.2679	16.1894	17.0509	16.5529	16.1418	16.0141	16.2417	15.7415	16.528	15.335	15.5591	16.4603	16.4815	16.5162
BZW2_HUMAN	Basic leucine zipper and W2 domain-containing protein 2 OS=Homo sapiens GN=BZW2 PE=1 SV=1	BZW2	0.465911	1.40785	0.139061	0.423615	0.70383	0.295042	0.0771175	0.279486	0.36972	0.47914	0.819214	0.135857		14.9201	15.1983	15.4639	15.4053	15.6148	15.7342	15.3957	15.3009	15.4056	15.0532	15.8325	15.1474	15.1579	15.2496	15.4348	15.2293	15.7236	15.4408		15.1502	15.1832	16.1397	15.6752	15.2033	15.7188	15.145	17.131	15.5456	15.6095	15.2113	15.3639	16.0017	15.9167	16.079
SMAP_HUMAN	Small acidic protein OS=Homo sapiens GN=SMAP PE=1 SV=1	C11orf58	0.535004	1.36277	-0.126664	0.648612	0.777042	0.0534621	0.597805	0.586936	-0.164093	0.591808	0.840753	-0.18105		16.6634	16.2291	16.738	17.4956	16.6097	16.9188	16.5009	17.3215	16.3399	16.9805	16.9068	17.5895	16.5822	16.7753	16.539	17.2381	16.7583	17.2541		16.803	16.6945	15.7172	16.6839	16.8716	17.6166	16.5502	17.1959	16.2704	17.4037	16.5471	17.5003	16.4565	17.7898	16.1054
CP062_HUMAN	UPF0505 protein C16orf62 OS=Homo sapiens GN=C16orf62 PE=1 SV=2	c16orf62	0.9121	1.17926	-0.0241479	0.113112	0.578797	0.411901	0.208958	0.396384	0.102402	0.620965	0.846395	-0.104476		13.5752	13.7587	13.4925	13.5498	13.9775	13.284	13.586	13.617	13.6796	13.2001	13.4699	13.6362	13.5806	13.6878	13.5861	13.3749	13.7237	13.4601		13.5486	13.4355	14.0322	14.0919	13.2102	12.95	13.4824	13.9109	14.4743	14.2064	13.4607	14.3499	13.856	13.8437	13.4502
BAP18_HUMAN	Chromatin complexes subunit BAP18 OS=Homo sapiens GN=BAP18 PE=1 SV=1	C17orf49	0.27963	1.76454	-0.115204	0.49904	0.73071	-0.211653	0.594888	0.58656	0.0796922	0.790723	0.859026	0.0663722		12.6238	12.9448	12.605	12.6421	12.684	12.1814	12.5568	12.5816	12.7625	12.4887	12.7056	11.9616	12.5903	12.7632	12.6838	12.5654	12.6948	12.0715		12.2573	12.5905	12.8247	12.7189	12.6151	11.6713	12.148	11.3028	13.1515	12.9984	12.4357	12.0627	12.293	12.4998	12.6411
CS043_HUMAN	Uncharacterized protein C19orf43 OS=Homo sapiens GN=C19orf43 PE=1 SV=1	c19orf43	0.0790384	2.86271	0.27089	0.251885	0.652256	0.328857	0.129868	0.331839	0.367746	0.317333	0.816227	0.25848		16.0362	16.6007	16.512	16.905	16.5346	16.4589	17.1462	15.8945	16.621	16.8467	17.1115	16.7045	16.5912	16.2476	16.5665	16.8758	16.823	16.5817		16.769	16.7072	17.3308	16.7922	17.0594	16.6527	16.8571	17.5514	17.2621	17.1235	16.8	16.065	17.1698	16.1735	17.3968
CS068_HUMAN	Uncharacterized protein C19orf68 OS=Homo sapiens GN=C19orf68 PE=1 SV=2	c19orf68	0.245746	1.84589	0.126732	0.993979	0.846951	-0.00186199	0.00148424	0.218588	0.442752	0.0270124	1.13011	0.391173		15.7406	16.3094	16.8769	15.7827	15.739	15.8464	16.518	16.7002	16.4254	16.3518	15.6106	16.6526	16.1293	16.5048	16.6512	16.0673	15.6748	16.2495		16.2538	16.4153	16.7498	16.1808	16.2456	16.1919	16.7267	15.4705	16.8452	16.0352	16.0837	16.1044	16.7649	17.1036	16.8879
C1QB_HUMAN	Complement C1q subcomponent subunit B OS=Homo sapiens GN=C1QB PE=1 SV=3	C1QB	0.269274	1.7799	-0.307842	0.0264281	0.470812	0.934499	0.513468	0.557518	-0.168611	0.868154	0.87714	0.0485685		15.8302	15.6353	14.886	16.7089	14.9465	14.9885	15.7039	15.3467	15.3413	15.6991	15.4321	16.433	15.7671	15.491	15.1136	16.204	15.1893	15.7108		15.8829	15.4856	14.5573	14.8819	15.5605	15.2605	16.6633	15.9706	16.3358	16.0274	17.1753	16.9103	15.1261	15.9687	14.7777
C1QC_HUMAN	Complement C1q subcomponent subunit C OS=Homo sapiens GN=C1QC PE=1 SV=3	C1QC	0.486149	1.39715	0.45854	0.271712	0.653467	1.3568	0.841561	0.67027	-0.0943627	0.265069	0.81713	0.947613		15.2109	14.5238	13.6365	13.2743	14.3249	14.1574	14.8721	8.80417	14.8363	14.5042	15.0201	15.9752	15.0415	11.664	14.2364	13.8893	14.6725	15.0663		15.1446	14.959	13.4711	14.2676	15.1741	14.3048	16.5876	15.968	16.0004	15.6239	17.1903	11.3405	14.8398	9.46104	14.6983
CO2_HUMAN	Complement C2 OS=Homo sapiens GN=C2 PE=1 SV=2	C2	0.039715	3.50022	0.640007	0.12921	0.587708	0.810343	0.12047	0.328002	0.444998	0.120741	1.00618	0.610268		12.9893	13.0003	10.3641	11.7652	13.1613	12.1971	13.3929	11.7066	13.195	13.3559	13.1446	14.0138	13.1911	12.3535	11.7796	12.5605	13.1529	13.1054		13.521	13.7346	12.8445	13.3334	13.671	12.8785	14.5524	12.5929	13.6143	14.1317	14.1205	11.9932	13.1821	12.2924	13.2552
CO3_HUMAN	Complement C3 OS=Homo sapiens GN=C3 PE=1 SV=2	C3	0.428945	1.46339	0.292716	0.79681	0.818506	-0.120426	0.93054	0.69405	-0.0235825	0.802152	0.8587	0.111483		19.983	20.0175	19.5603	19.8717	19.7224	19.8116	20.3234	20.2933	20.5088	19.6016	20.5124	22.2261	20.1532	20.1554	20.0346	19.7366	20.1174	21.0188		20.7606	21.2673	19.186	20.4801	20.9298	20.3486	20.399	18.838	19.3089	21.5716	19.6758	20.7002	19.8226	20.3389	19.8426
CO4A_HUMAN	Complement C4-A OS=Homo sapiens GN=C4A PE=1 SV=2 [CO4A_HUMAN,CO4B_HUMAN]	c4a	0.127489	2.63344	0.376017	0.0401853	0.508661	0.836323	0.0156345	0.193342	0.561757	0.114739	1.02267	0.670497		16.9324	16.2775	15.9113	15.6748	16.8418	15.9985	16.6137	16.4636	16.8516	15.9959	16.6718	17.9244	16.773	16.3705	16.3815	15.8354	16.7568	16.9615		17.2932	17.2505	16.8251	16.3758	17.2308	16.3593	17.7601	16.6719	17.1139	18.0819	17.2661	17.2027	17.2468	17.0705	17.2211
C4BPA_HUMAN	C4b-binding protein alpha chain OS=Homo sapiens GN=C4BPA PE=1 SV=2	C4BPA	0.976371	1.16653	0.00991644	0.607726	0.766228	-0.424381	0.189054	0.387681	-0.784965	0.502113	0.816281	-0.51951		14.9072	14.4374	14.6155	13.83	13.8819	13.63	14.3802	14.0906	15.199	15.0191	14.5862	17.0486	14.6437	14.264	14.9072	14.4246	14.2341	15.3393		15.2814	14.6483	13.4667	14.933	14.4986	15.0444	14.4928	10.3579	14.3165	16.2757	14.4885	15.3352	13.4741	14.4487	12.8704
CO5_HUMAN	Complement C5 OS=Homo sapiens GN=C5 PE=1 SV=4	C5	0.921299	1.1762	0.0530396	0.695803	0.792145	0.208785	0.383783	0.49818	0.382375	0.95987	0.892396	-0.0477608		11.8353	11.7873	10.7928	12.8963	10.2747	11.6098	12.0231	11.2289	11.9502	11.2948	11.132	14.0398	11.9292	11.5081	11.3715	12.0956	10.7034	12.8248		12.2079	12.2538	10.1976	12.8724	12.1572	11.0618	12.3049	10.7657	11.5145	14.5421	10.8142	11.7438	12.5613	12.5127	12.2492
CO7_HUMAN	Complement component C7 OS=Homo sapiens GN=C7 PE=1 SV=2	C7	0.183378	2.22409	0.34606	0.0353402	0.48917	0.501807	0.684948	0.610014	0.0416767	0.320065	0.817101	0.455804		14.3818	13.3745	14.0686	14.9532	13.174	13.6852	14.5688	13.9627	14.6781	15.0983	14.2887	15.9048	14.4753	13.6686	14.3734	15.0258	13.7313	14.795		15.1035	14.2561	15.2976	14.7063	14.3582	14.4239	14.6778	13.8286	15.0686	15.8443	14.8324	14.8285	14.5162	13.3447	14.3197
CO8A_HUMAN	Complement component C8 alpha chain OS=Homo sapiens GN=C8A PE=1 SV=2	C8A	0.122839	2.66219	0.600032	0.670072	0.78563	0.267119	0.655752	0.603934	0.1595	0.630884	0.842	0.278735		15.3857	14.7246	13.5171	13.6737	13.189	12.8238	15.2088	14.9033	15.0036	14.4924	14.5169	16.66	15.2972	14.8139	14.2603	14.083	13.8529	14.7419		15.3923	16.5342	14.3082	15.2813	14.7343	14.3993	16.0927	13.287	14.3147	16.7937	14.1319	14.032	14.7362	15.0744	14.7734
CO8B_HUMAN	Complement component C8 beta chain OS=Homo sapiens GN=C8B PE=1 SV=3	C8B	0.240299	1.88531	0.664122	0.76657	0.813054	0.188847	0.777422	0.650529	0.124835	0.291259	0.81792	0.600496		15.3862	15.6048	10.8334	14.2341	13.9288	12.9539	15.0461	15.0521	15.3848	14.3605	13.5104	15.4935	15.2162	15.3285	13.1091	14.2973	13.7196	14.2237		15.812	16.0757	14.2319	15.7145	15.4902	12.5548	15.384	14.4169	14.6789	16.1075	14.2665	12.1738	14.0992	14.527	14.4367
CO9_HUMAN	Complement component C9 OS=Homo sapiens GN=C9 PE=1 SV=2	C9	0.206952	2.05708	0.239979	0.0721784	0.557716	0.509794	0.0494867	0.252102	0.296331	0.250964	0.81923	0.48667		16.4749	16.4845	16.5306	16.5755	15.6338	15.8457	16.1724	16.3434	16.5697	16.7546	16.1442	17.3849	16.3236	16.414	16.5501	16.665	15.889	16.6153		16.6012	17.0553	16.6174	16.5888	16.6682	16.366	17.3788	16.4034	16.7365	17.8962	16.524	16.577	16.5142	17.0591	16.9889
CI064_HUMAN	UPF0553 protein C9orf64 OS=Homo sapiens GN=C9orf64 PE=1 SV=1	c9orf64	0.660216	1.28448	0.11123	0.738187	0.804686	-0.103101	0.369946	0.490837	0.23599	0.0200591	1.02803	0.441964		13.6725	14.627	15.292	14.2071	14.3709	15.0716	13.8362	15.0614	13.9567	14.0256	13.8494	14.7345	13.7544	14.8442	14.6243	14.1163	14.1102	14.9031		14.0487	14.1049	14.7821	14.8053	13.6912	15.5877	14.2818	13.8628	14.2187	15.0819	13.6585	14.6303	14.7931	15.0354	14.4881
CAH1_HUMAN	Carbonic anhydrase 1 OS=Homo sapiens GN=CA1 PE=1 SV=2	CA1	0.382077	1.52831	0.215762	0.0128143	0.397657	-1.10526	0.041167	0.232371	-0.734742	0.186933	0.885016	-0.617781		20.2778	21.1343	20.6991	21.2487	22.2601	21.9561	20.8145	20.5395	20.5385	20.4945	19.7746	19.8373	20.5461	20.8369	20.6188	20.8716	21.0173	20.8967		21.107	20.6207	21.181	21.8316	20.8703	20.4716	19.7976	18.8812	20.5082	19.3905	19.3165	20.262	20.5162	19.8051	20.4771
CAH2_HUMAN	Carbonic anhydrase 2 OS=Homo sapiens GN=CA2 PE=1 SV=2	CA2	0.640277	1.29426	0.0765431	0.720215	0.801906	-0.0879761	0.481827	0.545465	0.156775	0.245862	0.830342	-0.338203		18.1008	19.103	19.7972	18.8665	18.9588	19.5454	18.6265	19.2234	18.6266	18.2747	17.9088	17.9278	18.3636	19.1632	19.2119	18.5706	18.4338	18.7366		18.8011	18.7279	19.6886	18.6619	18.1292	18.9303	18.737	18.7439	18.9916	17.8295	18.1104	19.5396	19.4485	19.2313	19.5166
CAH4_HUMAN	Carbonic anhydrase 4 OS=Homo sapiens GN=CA4 PE=1 SV=2	CA4	0.584497	1.3311	0.236854	0.866694	0.825097	-0.0645195	0.918222	0.690585	0.0308836	0.112148	1.03561	-0.274014		14.5074	14.5569	15.3423	16.0072	16.518	15.0927	15.967	14.905	15.2233	15.2043	15.0633	14.2794	15.2372	14.731	15.2828	15.6058	15.7906	14.6861		16.6402	15.3792	15.4031	16.1643	14.2149	14.9529	15.8438	16.143	14.488	15.2775	14.9239	14.27	16.4678	14.6733	15.443
CAB39_HUMAN	Calcium-binding protein 39 OS=Homo sapiens GN=CAB39 PE=1 SV=1	CAB39	0.523502	1.37452	0.227331	0.952495	0.837186	-0.0139405	0.0433169	0.241146	0.399202	0.385036	0.817951	0.204338		15.9822	16.4035	16.5084	16.4608	17.2413	17.0104	16.2123	16.3961	16.652	15.633	16.1696	16.1935	16.0972	16.3998	16.5802	16.0469	16.7054	16.6019		16.2108	16.5392	17.061	17.7203	16.2124	16.0519	16.6579	15.9053	16.5859	16.7668	16.1505	16.2815	16.8679	16.28	17.0862
CYBP_HUMAN	Calcyclin-binding protein OS=Homo sapiens GN=CACYBP PE=1 SV=2	CACYBP	0.431447	1.46062	-0.107434	0.660659	0.780778	0.101475	0.191152	0.386118	0.185303	0.406446	0.811308	0.0731954		16.5948	16.6218	17.4687	16.666	16.7268	16.8806	16.4608	16.6033	16.5655	16.6556	16.1497	16.6096	16.5278	16.6125	17.0171	16.6608	16.4383	16.7451		16.4954	16.2637	16.4081	16.7726	16.4873	16.9297	17.0588	15.7196	17.0012	17.0286	16.5519	17.2503	16.9531	16.7198	16.8672
PYR1_HUMAN	CAD protein OS=Homo sapiens GN=CAD PE=1 SV=3	CAD	0.753792	1.24642	0.0534655	0.0913947	0.569073	0.341031	0.00469513	0.172866	0.426993	0.293208	0.816679	0.242098		17.3208	17.4418	18.5145	17.3405	17.1123	17.5128	17.286	17.187	17.3351	16.9671	17.4186	17.4241	17.3034	17.3144	17.9248	17.1538	17.2655	17.4684		16.9713	17.031	17.8664	17.3575	17.3076	18.2173	17.5843	18.3629	17.8743	17.6475	17.2647	17.7427	17.6701	18.1375	18.1069
CALD1_HUMAN	Caldesmon OS=Homo sapiens GN=CALD1 PE=1 SV=3	CALD1	0.880854	1.18403	-0.0676619	0.199679	0.642445	-0.259387	0.446974	0.530475	-0.362548	0.4796	0.817953	-0.288625		21.1563	18.7875	20.6279	20.8857	20.417	20.7282	20.8015	21.7816	21.0402	21.8829	19.8567	21.297	20.9789	20.2846	20.8341	21.3843	20.1369	21.0126		19.317	21.4907	20.5873	20.5771	20.7628	21.4904	20.8043	20.6942	20.3651	20.795	19.3865	21.0299	20.5296	21.6101	20.2647
CALM_HUMAN	Calmodulin OS=Homo sapiens GN=CALM1 PE=1 SV=2	CALM1	0.397307	1.52686	0.0974248	0.289084	0.661352	0.460067	0.0782899	0.280597	0.361246	0.447413	0.815286	0.133489		20.115	19.9774	20.8688	19.5386	19.2341	19.8418	20.1126	19.9084	19.867	19.9674	20.6163	20.1381	20.1138	19.9429	20.3679	19.753	19.9252	19.9899		19.9006	19.9656	20.6185	19.6483	20.0502	20.4941	20.0143	22.2537	20.0316	20.1404	20.0139	20.3993	20.3519	21.0357	20.8463
CALL4_HUMAN	Calmodulin-like protein 4 OS=Homo sapiens GN=CALML4 PE=2 SV=3	CALML4	0.0787151	2.8906	0.199697	0.200393	0.641523	0.201698	0.0434305	0.24095	0.338379	0.674206	0.843272	-0.105361		13.7136	13.9248	15.4245	13.912	14.404	14.8314	14.1137	13.7879	14.4677	13.9053	14.9762	14.3098	13.9136	13.8563	14.9461	13.9087	14.6901	14.5706		14.0357	13.9792	15.3752	13.9313	14.6713	15.0909	14.5262	14.4586	14.7559	13.9876	14.842	14.5253	14.6102	14.4778	15.2663
CALR_HUMAN	Calreticulin OS=Homo sapiens GN=CALR PE=1 SV=1	CALR	0.985042	1.16374	0.0028296	0.410549	0.699023	0.197066	0.0593492	0.262693	0.401399	0.80466	0.860486	-0.0514579		22.4107	22.7835	22.2655	22.8812	22.5243	23.0513	22.067	22.6508	22.6246	22.3739	23.079	22.976	22.2388	22.7172	22.445	22.6275	22.8017	23.0137		22.6859	22.6136	22.7194	22.5016	22.8838	22.4566	22.966	23.6215	22.371	22.928	22.3985	22.7413	22.7632	22.7271	23.4058
KCC2D_HUMAN	Calcium/calmodulin-dependent protein kinase type II subunit delta OS=Homo sapiens GN=CAMK2D PE=1 SV=3	CAMK2D	0.0896179	2.96187	0.324969	0.61333	0.76776	-0.0841595	0.233477	0.417015	0.222227	0.647022	0.83896	0.0527082		18.2073	17.9011	18.4104	18.3961	18.2617	18.4493	18.6173	17.7324	18.1875	18.3851	18.1991	18.3654	18.4123	17.8167	18.299	18.3906	18.2304	18.4074		18.3376	18.662	18.5166	19.1395	18.3467	18.5037	18.9576	17.7007	17.6651	18.2397	18.2756	18.2127	19.0648	18.5189	18.5599
CAMP3_HUMAN	Calmodulin-regulated spectrin-associated protein 3 OS=Homo sapiens GN=CAMSAP3 PE=1 SV=2	CAMSAP3	0.697832	1.27158	0.154625	0.673755	0.786116	0.183633	0.016166	0.192565	0.709781	0.612899	0.844951	0.176185		13.4185	13.7818	13.5277	13.2481	14.3256	14.3356	13.3062	13.3282	13.6263	12.3167	13.9755	12.4328	13.3624	13.555	13.577	12.7824	14.1506	13.3842		11.9996	14.0731	13.4994	14.1952	14.0876	13.8844	14.128	14.7412	12.8059	14.0546	13.1988	12.9849	13.9234	13.7425	14.8343
CAND1_HUMAN	Cullin-associated NEDD8-dissociated protein 1 OS=Homo sapiens GN=CAND1 PE=1 SV=2	CAND1	0.370923	1.57419	0.17131	0.789619	0.816789	-0.0393429	0.455768	0.53542	0.135036	0.62551	0.843616	-0.125142		17.5307	16.9532	17.7996	17.6099	18.3568	18.0654	18.226	18.3941	18.2185	18.526	17.2346	18.0929	17.8783	17.6736	18.009	18.068	17.7957	18.0792		17.4315	18.3883	18.4636	18.4104	17.9399	17.898	18.1473	17.8425	17.8544	18.2247	17.1279	18.0709	17.8345	18.3613	18.4642
CALX_HUMAN	Calnexin OS=Homo sapiens GN=CANX PE=1 SV=2	CANX	0.967718	1.1662	0.0109777	0.229922	0.64298	0.190233	0.869275	0.677683	0.0212435	0.719918	0.848667	0.0551891		18.6461	18.2501	19.1935	18.4612	19.1129	18.9045	18.1831	18.5575	18.258	18.4776	18.8834	19.0816	18.4146	18.4038	18.7257	18.4694	18.9981	18.993		19.0053	17.8507	18.4901	19.3888	18.3323	19.0035	18.3137	18.9247	18.982	19.123	18.8484	18.9544	18.7596	18.8285	18.4443
CAP2_HUMAN	Adenylyl cyclase-associated protein 2 OS=Homo sapiens GN=CAP2 PE=1 SV=1	CAP2	0.579764	1.33295	-0.208237	0.267355	0.652781	-0.363392	0.0124396	0.183202	-0.539682	0.272659	0.821988	-0.516619		13.431	11.972	13.0476	13.2351	12.5717	12.8899	12.4488	13.7194	12.1168	14.7144	13.3779	13.4588	12.9399	12.8457	12.5822	13.9747	12.9748	13.1743		12.3928	13.3857	13.575	12.9931	12.9179	11.9777	12.7547	11.4744	13.0645	12.9354	13.1726	12.9097	12.4697	12.3466	12.4218
CAPG_HUMAN	Macrophage-capping protein OS=Homo sapiens GN=CAPG PE=1 SV=2	CAPG	0.733837	1.26566	0.0478604	0.246943	0.649069	-0.205621	0.750575	0.63862	-0.0401626	0.925634	0.886706	-0.0129651		19.9526	19.7693	20.3761	20.0178	20.3961	20.3966	20.438	20.238	20.5788	19.9878	20.3427	20.1992	20.1953	20.0036	20.4775	20.0028	20.3694	20.2979		20.1276	20.3176	19.9653	20.2645	20.3297	20.6289	20.3332	19.4696	19.935	20.218	19.7849	20.3721	20.3407	20.2486	20.1986
CAN1_HUMAN	Calpain-1 catalytic subunit OS=Homo sapiens GN=CAPN1 PE=1 SV=1	CAPN1	0.914941	1.17718	0.0214064	0.967391	0.841057	-0.00335924	0.565822	0.579413	-0.0723542	0.984745	0.896017	-0.00294379		17.2467	17.4544	18.0726	17.1792	17.5739	17.7924	17.4016	17.83	17.2491	17.2929	17.5088	17.6719	17.3242	17.6422	17.6609	17.236	17.5414	17.7322		17.3718	17.6551	18.1641	17.8055	16.9778	17.2908	17.3642	17.4269	17.468	17.4821	17.4646	17.9108	17.6389	17.4816	17.6931
CAN2_HUMAN	Calpain-2 catalytic subunit OS=Homo sapiens GN=CAPN2 PE=1 SV=6	CAPN2	0.0762334	3.00837	0.335771	0.482331	0.723873	0.0835111	0.102889	0.312721	0.276392	0.677022	0.84217	0.0709869		16.9927	17.4002	17.7395	16.8098	17.6867	17.8443	17.2653	17.7505	17.5267	16.9375	17.26	17.4333	17.129	17.5753	17.6331	16.8737	17.4734	17.6388		17.3029	17.5583	18.2375	17.6443	17.3606	18.2343	17.3892	17.5244	17.3614	17.1432	17.3507	18.0554	17.7557	18.1641	17.9499
CAN5_HUMAN	Calpain-5 OS=Homo sapiens GN=CAPN5 PE=1 SV=2	CAPN5	0.250536	1.81484	0.213881	0.358739	0.68338	-0.0424803	0.415529	0.512686	-0.14542	0.336159	0.819412	-0.233265		16.7647	16.6779	17.475	16.8544	17.1548	17.402	17.0418	16.865	16.8678	16.3659	16.7223	16.6798	16.9033	16.7714	17.1714	16.6101	16.9386	17.0409		17.0188	16.5805	17.4341	17.5908	17.0066	17.0881	16.8919	16.8996	17.039	16.6113	16.7973	16.9417	16.7508	16.2315	17.3701
CPNS1_HUMAN	Calpain small subunit 1 OS=Homo sapiens GN=CAPNS1 PE=1 SV=1	CAPNS1	0.383181	1.5281	0.105611	0.524799	0.741346	-0.133631	0.63557	0.597229	-0.0746601	0.149059	0.946041	-0.134879		18.5003	18.8654	18.6016	18.836	18.9846	18.858	18.4023	18.7464	18.7785	18.7054	18.5348	18.3323	18.4513	18.8059	18.69	18.7707	18.7597	18.5952		18.6958	18.8877	19.1908	18.8677	18.7943	18.2702	18.7857	18.0285	19.1973	18.5619	18.5351	18.1626	18.9375	18.1554	18.6299
CAPR1_HUMAN	Caprin-1 OS=Homo sapiens GN=CAPRIN1 PE=1 SV=2	CAPRIN1	0.716768	1.26427	-0.0529402	0.355166	0.681975	0.134124	0.440148	0.527787	0.103424	0.919872	0.885323	0.0162903		18.0418	17.6362	18.4323	17.4152	17.815	17.6157	17.8886	17.517	17.6697	17.8416	17.8709	17.9731	17.9652	17.5766	18.051	17.6284	17.8429	17.7944		17.7036	17.8105	17.555	17.7737	17.5612	18.1369	17.9353	17.9866	18.0288	18.2823	17.6698	17.7605	17.9441	18.1351	17.7173
CAPZB_HUMAN	F-actin-capping protein subunit beta OS=Homo sapiens GN=CAPZB PE=1 SV=4	CAPZB	0.752265	1.24545	0.0389213	0.398405	0.689948	-0.212403	0.605064	0.59084	0.0919685	0.677267	0.841454	-0.0724892		20.209	20.1182	20.6999	20.2793	20.6641	20.9999	20.7404	20.8166	20.7202	20.3161	20.621	20.5569	20.4747	20.4674	20.7101	20.2977	20.6426	20.7784		20.289	20.7468	20.4564	20.6918	20.4355	20.9848	20.5864	19.7912	19.9942	20.628	19.8821	21.2145	20.741	21.0441	20.6766
CARM1_HUMAN	Histone-arginine methyltransferase CARM1 OS=Homo sapiens GN=CARM1 PE=1 SV=3	CARM1	0.848981	1.19974	-0.0285918	0.230662	0.642248	0.228998	0.0259865	0.198576	0.391932	0.60575	0.843605	0.0768279		13.4646	14.1295	14.751	13.7194	14.2652	13.9442	13.9119	14.9314	13.6227	14.2142	14.151	14.239	13.6882	14.5305	14.1868	13.9668	14.2081	14.0916		13.8931	13.8491	14.1791	14.2793	14.2825	14.0175	14.2033	14.3048	14.2025	14.475	14.026	14.8345	14.6198	15.0041	14.6224
SYCC_HUMAN	Cysteine--tRNA ligase, cytoplasmic OS=Homo sapiens GN=CARS PE=1 SV=3	CARS	0.181626	2.23358	0.256372	0.119897	0.588475	0.400561	0.0912692	0.298097	0.389126	0.113845	1.0236	0.307915		13.7393	14.1395	15.2337	14.0308	14.4431	14.9693	13.3992	14.5227	14.1442	14.0563	13.548	13.2106	13.5693	14.3311	14.689	14.0435	13.9955	14.09		13.69	14.2556	14.4162	14.5884	14.4094	14.897	14.6799	14.4602	14.4316	14.6339	14.0081	14.908	14.6821	14.4399	14.5297
CSKP_HUMAN	Peripheral plasma membrane protein CASK OS=Homo sapiens GN=CASK PE=1 SV=3	CASK	0.69885	1.27081	0.106926	0.0403555	0.507477	-0.365259	0.623818	0.595513	0.0987385	0.38114	0.81987	-0.189885		16.2439	16.5519	16.1734	16.3398	17.0205	17.2162	16.457	16.5434	16.7495	16.2212	16.4453	16.5833	16.3504	16.5476	16.4615	16.2805	16.7329	16.8998		16.6614	16.806	16.7007	17.3148	16.3534	16.0779	16.3233	15.7092	16.1845	16.2451	16.0944	16.5247	16.9488	16.4522	16.7981
CASP3_HUMAN	Caspase-3 OS=Homo sapiens GN=CASP3 PE=1 SV=2	CASP3	0.117925	2.83449	0.315811	0.0450346	0.509685	0.51128	0.0202849	0.191056	0.54656	0.182106	0.886742	0.351966		16.7975	16.694	15.7038	17.0983	16.971	17.6046	16.9203	17.1182	17.0266	16.9033	16.971	16.675	16.8589	16.9061	16.3652	17.0008	16.971	17.1398		16.9485	16.714	17.3727	17.3593	17.1262	17.616	17.6453	17.1089	17.6508	17.3892	16.9144	17.6009	17.5775	17.385	17.5955
CASP6_HUMAN	Caspase-6 OS=Homo sapiens GN=CASP6 PE=1 SV=2	CASP6	0.835562	1.20921	-0.0512946	0.755053	0.81067	0.0754748	0.592076	0.586644	-0.14262	0.390885	0.817669	0.163511		13.5316	14.6651	14.5828	14.4752	14.2077	14.0664	14.1006	14.3176	14.424	13.959	13.3621	13.3073	13.8161	14.4914	14.5034	14.2171	13.7849	13.6868		14.158	13.4929	15.1546	13.8611	13.7926	13.7325	14.0254	13.7661	14.5697	13.9387	14.016	14.6365	13.9267	13.2476	14.2723
CASP7_HUMAN	Caspase-7 OS=Homo sapiens GN=CASP7 PE=1 SV=1	CASP7	0.635047	1.31075	-0.0820197	0.780445	0.816518	-0.0828136	0.573167	0.580694	-0.130545	0.279573	0.822274	-0.197549		15.9747	16.9311	17.4705	17.8369	17.034	17.1419	16.6699	16.9521	16.5217	17.1351	16.1702	16.3412	16.3223	16.9416	16.9961	17.486	16.6021	16.7416		16.9898	16.7669	16.6248	17.0351	16.5458	16.6352	16.8069	16.0179	17.0262	16.5943	16.6791	17.4685	16.5212	16.8799	16.183
ICAL_HUMAN	Calpastatin OS=Homo sapiens GN=CAST PE=1 SV=4	CAST	0.204844	2.09115	0.311762	0.668832	0.785132	-0.158597	0.902129	0.686449	0.0150159	0.236401	0.841359	-0.30694		18.5637	18.1571	18.4238	18.3372	18.1355	18.9592	18.9331	18.4281	18.5668	18.3153	18.0383	17.8948	18.7484	18.2926	18.4953	18.3262	18.0869	18.427		18.2744	19.251	18.743	18.2545	18.7767	18.9474	18.5349	19.622	17.5813	18.2514	18.084	17.3512	18.4474	18.4521	18.7568
CATA_HUMAN	Catalase OS=Homo sapiens GN=CAT PE=1 SV=3	CAT	0.750995	1.24725	0.0518241	0.279241	0.656797	-0.160999	0.887764	0.683219	-0.0149584	0.966537	0.890117	0.00692745		19.4942	19.2454	19.8024	19.0345	19.0993	19.1211	19.4766	19.5751	19.1858	19.0939	19.1607	19.4113	19.4854	19.4102	19.4941	19.0642	19.13	19.2662		19.273	19.4178	19.1743	19.4758	18.9383	19.8819	19.3987	18.7527	19.2712	19.2281	18.771	19.4625	19.5401	19.4677	19.3306
CAV1_HUMAN	Caveolin-1 OS=Homo sapiens GN=CAV1 PE=1 SV=4	CAV1	0.649365	1.29189	-0.112603	0.358957	0.68312	-0.630487	0.139993	0.342065	-0.973631	0.189326	0.880085	-0.524568		20.869	19.6472	19.9682	21.2544	21.0196	20.9655	19.2215	21.8575	21.1759	21.5405	21.3206	21.5642	20.0453	20.7523	20.572	21.3974	21.1701	21.2649		20.9896	20.4436	20.5225	21.3245	20.6203	20.626	20.1482	21.898	19.6024	17.9998	20.6747	21.0961	20.0202	21.4042	19.5589
PEBB_HUMAN	Core-binding factor subunit beta OS=Homo sapiens GN=CBFB PE=1 SV=2	CBFB	0.773579	1.24186	-0.0800196	0.354044	0.68118	0.208863	0.221722	0.405406	0.221087	0.514652	0.821041	0.129806		13.5331	13.4201	14.2301	13.4037	13.1898	13.5438	13.7365	13.2423	13.3554	12.6749	13.9392	13.6864	13.6348	13.3312	13.7928	13.0393	13.5645	13.6151		13.7779	12.9986	12.6993	13.4066	13.2511	14.3641	13.4434	14.0919	13.5725	13.9334	13.4057	13.7838	14.1644	14.1624	13.7256
CBR1_HUMAN	Carbonyl reductase [NADPH] 1 OS=Homo sapiens GN=CBR1 PE=1 SV=3	CBR1	0.447353	1.43718	0.306209	0.156922	0.606259	-1.43116	0.414814	0.512585	-0.253329	0.304875	0.811681	-0.3222		20.0061	19.4552	20.2216	19.3504	20.0795	20.0207	17.1224	20.073	19.7407	18.8374	18.8991	19.4153	18.5643	19.7641	19.9811	19.0939	19.4893	19.718		19.9288	20.2626	19.1956	20.3191	19.6848	19.0571	19.8335	15.3217	17.2175	16.9785	18.5625	20.11	17.7166	19.3224	19.6533
CBX1_HUMAN	Chromobox protein homolog 1 OS=Homo sapiens GN=CBX1 PE=1 SV=1	CBX1	0.940437	1.17288	-0.0163965	0.410368	0.699955	0.273612	0.854171	0.675662	0.0272064	0.713986	0.846052	0.0760784		17.4657	16.8195	17.9616	16.8372	16.4515	16.939	16.9995	17.3482	17.1025	16.8518	17.496	17.4901	17.2326	17.0838	17.532	16.8445	16.9737	17.2146		16.6019	16.6804	17.5165	17.1049	16.8493	18.0298	16.8002	18.7207	17.3979	17.0929	16.7912	17.72	17.0357	17.5924	17.7058
CBX3_HUMAN	Chromobox protein homolog 3 OS=Homo sapiens GN=CBX3 PE=1 SV=4	CBX3	0.942104	1.17165	0.0153229	0.34245	0.677854	0.373515	0.166011	0.3664	0.325488	0.159442	0.939242	0.271559		17.7939	17.0849	17.5231	17.0775	17.3343	17.4464	17.5971	17.7964	17.4897	17.1968	18.0087	17.7043	17.6955	17.4406	17.5064	17.1372	17.6715	17.5753		17.1312	17.3829	17.5914	17.2897	17.2998	18.4235	17.7439	19.3039	17.6314	18.0776	17.2963	17.2147	17.6525	18.3117	18.3826
CBX5_HUMAN	Chromobox protein homolog 5 OS=Homo sapiens GN=CBX5 PE=1 SV=1	CBX5	0.566168	1.3486	0.0678435	0.41786	0.702152	0.204028	0.00593533	0.16578	0.359142	0.414103	0.811578	0.266053		16.4273	16.2499	16.8828	15.6027	16.2737	16.3796	15.7047	16.0118	16.4604	15.9344	16.1132	16.4875	16.066	16.1308	16.6716	15.7686	16.1935	16.4335		15.7539	16.1125	17.0528	16.0414	16.0441	16.6663	15.9958	16.9175	16.7987	16.7761	15.8538	16.1464	16.6211	16.4892	17.0813
CCAR1_HUMAN	Cell division cycle and apoptosis regulator protein 1 OS=Homo sapiens GN=CCAR1 PE=1 SV=2	CCAR1	0.896702	1.18013	-0.0187392	0.0442127	0.512441	-0.462598	0.975821	0.704784	-0.00793209	0.210755	0.843842	-0.326884		16.7921	16.4522	18.0249	17.1489	17.2468	17.729	17.1148	18.1026	16.9595	16.5631	17.1354	17.6024	16.9534	17.2774	17.4922	16.856	17.1911	17.6657		16.9994	16.9947	17.2408	17.4797	17.0356	17.5731	16.833	17.263	16.643	15.7614	16.788	17.3718	17.0423	18.2138	17.3301
CCAR2_HUMAN	Cell cycle and apoptosis regulator protein 2 OS=Homo sapiens GN=CCAR2 PE=1 SV=2	CCAR2	0.844639	1.2039	0.0701357	0.554529	0.747663	0.281597	0.18816	0.386337	-0.250658	0.636906	0.839111	-0.183975		16.4135	16.3127	18.5307	16.626	16.4704	16.5471	16.2753	16.2429	16.3355	17.5679	16.3955	18.0804	16.3444	16.2778	17.4331	17.0969	16.4329	17.3138		16.2684	16.2272	16.3602	18.6202	16.5517	17.2919	18.2713	17.3623	16.4896	17.1795	16.7123	16.5734	16.322	16.3143	16.8387
CC124_HUMAN	Coiled-coil domain-containing protein 124 OS=Homo sapiens GN=CCDC124 PE=1 SV=1	CCDC124	0.492957	1.3925	-0.118239	0.839385	0.822289	-0.0667926	0.665377	0.605908	0.0488268	0.367584	0.821753	-0.217691		14.5238	15.1841	15.9857	15.1402	15.3806	16.1265	15.4517	15.8263	15.7846	15.3838	16.0299	16.101	14.9878	15.5052	15.8851	15.262	15.7052	16.1138		15.2293	15.2517	15.0425	15.3917	15.6838	16.1508	15.3045	15.7747	14.7032	16.1886	14.9739	16.1134	15.1835	15.6345	15.8409
CCD22_HUMAN	Coiled-coil domain-containing protein 22 OS=Homo sapiens GN=CCDC22 PE=1 SV=1	CCDC22	0.427303	1.46157	-0.199506	0.173936	0.62669	-0.295064	0.190496	0.386721	-0.313935	0.298441	0.815738	-0.279473		12.4299	12.6867	13.2634	12.7366	12.7764	12.8922	12.5676	12.8377	12.9432	12.3105	12.5528	13.3271	12.4988	12.7622	13.1033	12.5235	12.6646	13.1096		12.6545	12.3497	12.0043	13.1111	12.4675	12.8778	12.241	12.0586	12.883	13.066	12.0027	12.6404	12.4425	13.1013	12.2285
CCD25_HUMAN	Coiled-coil domain-containing protein 25 OS=Homo sapiens GN=CCDC25 PE=1 SV=2	CCDC25	0.180416	2.22906	-0.118383	0.703073	0.795245	-0.0641327	0.0683914	0.276294	0.308943	0.4939	0.814558	0.156945		14.7889	15.329	15.0446	15.367	16.181	15.8771	15.3519	15.3076	15.5734	15.1878	15.9616	15.7684	15.0704	15.3183	15.309	15.2774	16.0713	15.8227		14.9863	15.1289	15.3318	15.177	15.6275	15.9074	15.5554	15.2834	15.1194	15.3532	15.3619	15.811	15.6016	15.8191	15.8227
CCD47_HUMAN	Coiled-coil domain-containing protein 47 OS=Homo sapiens GN=CCDC47 PE=1 SV=1	CCDC47	0.550754	1.36732	0.0895621	0.660436	0.780995	-0.0909263	0.550138	0.574612	0.0996939	0.965704	0.89055	0.00702265		17.0476	16.6774	17.3966	16.7984	17.3329	17.5348	16.9869	17.2194	17.1612	16.7196	17.2472	17.2064	17.0173	16.9484	17.2789	16.759	17.2901	17.3706		16.7521	16.9294	17.3801	17.5042	17.2924	17.3434	17.0318	16.7425	16.7599	17.4427	16.6599	17.4819	17.4283	17.2492	17.2015
CCD58_HUMAN	Coiled-coil domain-containing protein 58 OS=Homo sapiens GN=CCDC58 PE=1 SV=1	CCDC58	0.854695	1.19948	0.031292	0.258928	0.653777	0.170299	0.134833	0.339703	0.2257	0.909979	0.888736	0.0338795		14.2575	14.7258	15.324	13.1223	14.2998	14.44	14.2189	14.3598	14.2107	14.442	14.3284	13.9838	14.2382	14.5428	14.7673	13.7822	14.3141	14.2119		14.0923	14.2053	15.2492	13.9456	14.7752	13.7767	14.3001	14.5322	14.847	14.0738	14.1469	14.9783	14.3945	14.3742	14.7856
CCDC6_HUMAN	Coiled-coil domain-containing protein 6 OS=Homo sapiens GN=CCDC6 PE=1 SV=2	CCDC6	0.795965	1.22428	-0.0473944	0.945419	0.837856	0.0241885	0.348693	0.481571	0.218178	0.757586	0.856619	0.114388		16.3167	16.8344	17.8743	17.0019	17.2356	18.3699	16.803	17.5523	16.9074	17.2707	17.6366	17.6984	16.5598	17.1933	17.3908	17.1363	17.4361	18.0342		16.5465	17.1801	16.791	17.6888	16.9903	18.2694	17.4162	17.4008	16.359	17.9104	16.5	18.3093	16.9594	18.0782	17.8598
DAPLE_HUMAN	Protein Daple OS=Homo sapiens GN=CCDC88C PE=1 SV=3	CCDC88C	0.8572	1.19601	0.036108	0.394549	0.690101	-0.0873013	0.978718	0.704677	-0.00342291	0.842056	0.870068	0.0253437		16.1071	16.1289	16.8038	15.8582	15.6714	16.6378	15.4919	16.6724	15.6137	15.8127	15.16	15.5908	15.7995	16.4007	16.2087	15.8354	15.4157	16.1143		15.6277	15.9118	16.1316	16.7234	15.5766	16.0199	15.9465	16.2183	15.7768	15.7765	15.5966	15.9358	16.0276	16.7675	15.9041
TCPB_HUMAN	T-complex protein 1 subunit beta OS=Homo sapiens GN=CCT2 PE=1 SV=4	CCT2	0.539604	1.36137	-0.0902547	0.663675	0.7829	0.0536812	0.0347412	0.227857	0.295948	0.594575	0.839448	0.0791709		17.8794	18.3138	19.0946	17.5172	18.2544	18.6175	17.7477	18.9939	17.9916	18.4747	18.1771	18.4065	17.8135	18.6539	18.5431	17.9959	18.2158	18.512		17.8584	17.9622	18.3429	18.298	18.19	18.5412	18.1948	18.533	18.4396	18.3652	17.8958	18.6278	18.3579	19.2244	18.5594
TCPG_HUMAN	T-complex protein 1 subunit gamma OS=Homo sapiens GN=CCT3 PE=1 SV=4	CCT3	0.612698	1.31172	-0.0901218	0.9089	0.834314	-0.0498911	0.147376	0.35318	0.235431	0.451598	0.815662	0.232354		17.5214	18.7744	18.8121	18.34	18.7014	18.9377	17.4498	18.6302	18.0042	18.5165	18.5412	18.6032	17.4856	18.7023	18.4081	18.4282	18.6213	18.7704		17.7985	18.3114	17.9795	18.9584	18.2646	18.5628	18.8683	17.2004	17.8803	19.2024	18.2757	18.6895	18.3663	18.8316	18.6188
TCPD_HUMAN	T-complex protein 1 subunit delta OS=Homo sapiens GN=CCT4 PE=1 SV=4	CCT4	0.632715	1.30797	0.0982248	0.565666	0.751099	-0.095979	0.138526	0.343138	0.229506	0.761711	0.85703	0.0680129		17.8896	18.5438	18.3	18.6635	18.7321	19.1547	18.091	18.7418	18.6918	18.4742	18.4636	18.333	17.9903	18.6428	18.4959	18.5688	18.5979	18.7438		18.3301	18.512	18.8713	19.2043	18.6706	18.0406	18.4165	18.5548	18.5242	18.6637	17.9218	18.3827	18.7112	18.4103	18.7613
TCPE_HUMAN	T-complex protein 1 subunit epsilon OS=Homo sapiens GN=CCT5 PE=1 SV=1	CCT5	0.0333114	3.52301	0.187626	0.937266	0.839134	-0.0183668	0.0248283	0.196204	0.307054	0.200767	0.848601	0.229171		18.8994	18.374	18.6695	18.6508	18.8884	19.2175	18.8727	18.6358	18.9449	18.7094	19.003	19.2708	18.8861	18.5049	18.8072	18.6801	18.9457	19.2441		18.8411	18.8369	19.1248	18.9509	19.1656	19.2746	18.9778	19.1301	18.0894	19.2543	18.6374	18.8688	19.1089	18.9535	19.1596
TCPZ_HUMAN	T-complex protein 1 subunit zeta OS=Homo sapiens GN=CCT6A PE=1 SV=3	CCT6A	0.854793	1.19834	0.0183344	0.734157	0.804853	0.051801	0.0697958	0.275778	0.287324	0.367396	0.824028	0.210573		17.8328	17.8965	18.9584	18.0351	17.9224	18.3329	17.9675	18.3774	18.0293	17.6415	18.1882	18.4547	17.9001	18.137	18.4938	17.8383	18.0553	18.3938		17.831	17.8259	18.3533	18.1015	18.1508	18.6658	17.8347	18.3163	18.1064	18.492	17.9112	18.4686	18.4108	18.8893	18.5164
TCPH_HUMAN	T-complex protein 1 subunit eta OS=Homo sapiens GN=CCT7 PE=1 SV=2	CCT7	0.688395	1.27549	-0.0729664	0.161661	0.614694	-0.266632	0.0864501	0.289957	0.160767	0.80916	0.861703	-0.0435611		18.2256	18.2141	18.7014	18.4886	18.8066	18.8943	18.0945	18.7008	18.6029	18.085	18.1863	18.0822	18.1601	18.4575	18.6522	18.2868	18.4964	18.4883		17.9657	18.3239	18.0535	18.9335	18.6057	18.2212	18.3415	18.1372	18.1545	18.1582	17.5942	18.5558	18.4876	18.7483	18.5717
TCPQ_HUMAN	T-complex protein 1 subunit theta OS=Homo sapiens GN=CCT8 PE=1 SV=4	CCT8	0.882427	1.18373	-0.0104627	0.919554	0.838097	0.0181739	0.0137893	0.186156	0.292185	0.554065	0.831503	0.139465		18.1591	18.3244	18.8198	18.238	18.5755	18.7669	17.9921	18.3961	18.3472	18.1197	18.2094	18.4514	18.0756	18.3602	18.5835	18.1789	18.3925	18.6091		17.9381	18.2148	18.5844	18.475	18.4066	18.5181	18.3017	18.9131	18.3475	18.5516	17.9453	18.2496	18.5774	18.6562	18.8785
C163A_HUMAN	Scavenger receptor cysteine-rich type 1 protein M130 OS=Homo sapiens GN=CD163 PE=1 SV=2	CD163	0.417263	1.48285	-0.129922	0.133072	0.591296	0.676806	0.12763	0.331348	0.320575	0.292031	0.816729	0.309346		16.2147	16.0926	16.7096	16.8855	16.9208	16.9636	16.9338	16.6657	16.9542	16.7482	17.5194	17.4202	16.5742	16.3792	16.8319	16.8168	17.2201	17.1919		16.817	16.6376	16.4827	16.8826	16.7089	16.7059	17.9403	18.1165	17.4901	17.6517	17.6112	16.2652	17.0176	17.4531	17.0009
C163B_HUMAN	Scavenger receptor cysteine-rich type 1 protein M160 OS=Homo sapiens GN=CD163L1 PE=1 SV=2	CD163L1	0.201349	2.10422	-0.26232	0.00307027	0.190555	-1.33972	0.00269703	0.168046	-0.809424	0.00385803	3.95448	-0.788417		16.1413	15.4212	17.0454	15.5967	15.9947	16.2313	15.7712	15.9224	16.2165	15.6273	15.8723	16.2898	15.9563	15.6718	16.631	15.612	15.9335	16.2606		15.7551	15.2502	15.5755	15.7808	15.9485	16.1812	14.0084	15.0212	14.4287	14.7738	14.7757	15.019	14.8777	14.4096	15.5956
CD2B2_HUMAN	CD2 antigen cytoplasmic tail-binding protein 2 OS=Homo sapiens GN=CD2BP2 PE=1 SV=1	CD2BP2	0.158848	2.37285	0.142949	0.508933	0.736784	0.10995	0.114295	0.324269	0.286317	0.118568	1.0044	0.297944		16.2039	16.7931	17.2236	17.021	17.0781	17.1607	16.7403	16.7374	17.1199	16.2738	16.9502	16.7107	16.4721	16.7653	17.1718	16.6474	17.0142	16.9357		16.6358	16.669	17.1155	17.1309	17.1342	17.1787	17.0836	17.0368	16.9248	17.0632	16.6922	16.8656	17.3474	16.8698	17.4643
CD36_HUMAN	Platelet glycoprotein 4 OS=Homo sapiens GN=CD36 PE=1 SV=2	CD36	0.481263	1.39985	-0.156099	0.0958578	0.578152	-0.508716	0.0494493	0.252706	-0.397834	0.181429	0.894062	-0.345101		14.5755	13.6454	14.1692	14.5412	14.2361	13.4535	13.7681	13.3321	13.914	14.4348	13.7935	14.0568	14.1718	13.4887	14.0416	14.488	14.0148	13.7551		14.3541	13.6465	14.1576	14.1882	14.0391	12.638	13.0073	13.8914	13.3454	13.3492	13.7822	13.5323	13.8799	13.4804	13.3834
CD44_HUMAN	CD44 antigen OS=Homo sapiens GN=CD44 PE=1 SV=3	CD44	0.790796	1.22703	-0.0464025	0.630097	0.775132	-0.154157	0.502684	0.55285	-0.14252	0.402045	0.811212	-0.123452		19.7579	18.5825	19.7433	19.0129	19.2855	19.6252	19.9664	19.57	19.6921	19.1803	19.4719	20.1375	19.8622	19.0763	19.7177	19.0966	19.3787	19.8814		19.4109	19.3543	19.1558	19.5216	19.5677	19.7241	19.132	20.1645	19.0309	19.496	18.8029	19.4616	19.0445	19.5248	19.3287
CD63_HUMAN	CD63 antigen OS=Homo sapiens GN=CD63 PE=1 SV=2	CD63	0.901255	1.17908	-0.0399714	0.0955796	0.580111	-0.38048	0.151817	0.357997	-0.245458	0.194753	0.869813	-0.235688		18.8981	18.5872	18.5835	18.7981	19.4706	19.4304	19.2041	18.8301	19.3916	18.9057	19.077	19.2573	19.0511	18.7087	18.9875	18.8519	19.2738	19.3439		18.7931	19.377	18.7075	19.9202	18.3867	18.7925	18.8486	18.6241	18.6471	19.0398	18.3106	18.4638	18.5443	18.4273	18.7507
HG2A_HUMAN	HLA class II histocompatibility antigen gamma chain OS=Homo sapiens GN=CD74 PE=1 SV=3	CD74	0.489969	1.39149	-0.0998154	0.74079	0.80388	-0.0530025	0.993264	0.709162	0.0021099	0.98641	0.896736	0.0048998		17.5801	16.5309	17.0485	16.7803	17.0714	16.0236	17.0715	16.105	17.1432	16.4729	16.6207	16.9212	17.3258	16.3179	17.0959	16.6266	16.846	16.4724		17.2239	16.6667	16.5488	16.7994	16.7255	16.1215	16.919	16.3561	17.1561	16.9504	16.2464	16.7386	17.1408	15.9124	17.3956
CDD_HUMAN	Cytidine deaminase OS=Homo sapiens GN=CDA PE=1 SV=2	CDA	0.902083	1.17958	-0.0266416	0.112276	0.579139	-0.385352	0.00865584	0.1775	-0.583509	0.453888	0.81406	-0.373633		15.9105	15.4458	14.2844	15.6797	14.9893	15.2924	16.0784	15.0476	15.2636	16.0143	15.7335	15.9627	15.9945	15.2467	14.774	15.847	15.3614	15.6276		15.4383	15.7551	14.7731	15.1369	15.7715	15.8164	15.2139	15.005	14.7342	14.6589	15.4044	15.5226	15.0182	14.9016	13.8576
MRCKB_HUMAN	Serine/threonine-protein kinase MRCK beta OS=Homo sapiens GN=CDC42BPB PE=1 SV=2	CDC42BPB	0.815403	1.22287	0.0577208	0.140501	0.596743	0.375215	0.0201643	0.19103	0.410965	0.463448	0.81272	0.248505		14.2204	14.177	14.8016	14.1233	14.8306	14.7707	13.266	14.5895	14.5497	13.9012	13.9732	13.9041	13.7432	14.3832	14.6757	14.0123	14.4019	14.3374		14.0721	14.1713	14.1804	15.1037	14.301	14.0715	14.6905	14.4048	14.3764	14.9566	14.4546	14.9221	14.3861	14.4635	15.1557
BORG3_HUMAN	Cdc42 effector protein 5 OS=Homo sapiens GN=CDC42EP5 PE=1 SV=1	CDC42EP5	0.442961	1.44058	0.123771	0.200988	0.640232	-0.491953	0.935373	0.695732	-0.020151	0.628392	0.843065	-0.273485		14.5089	13.9955	14.8405	14.8092	15.5161	16.5721	15.4253	16.2738	15.1028	14.9886	15.9729	15.9306	14.9671	15.1347	14.9716	14.8989	15.7445	16.2513		14.8942	15.3083	14.554	15.5824	15.9915	16.3803	15.3266	14.9292	14.3916	12.9393	15.0777	16.3521	14.3496	15.6982	15.4461
CDC5L_HUMAN	Cell division cycle 5-like protein OS=Homo sapiens GN=CDC5L PE=1 SV=2	CDC5L	0.589448	1.32301	-0.0914846	0.393462	0.690713	0.253412	0.506534	0.5552	-0.100467	0.122784	1.00282	-0.21995		16.8958	16.686	17.5998	17.4224	16.9151	17.1708	17.1358	17.2818	17.0979	17.0213	17.542	16.9555	17.0158	16.9839	17.3489	17.2218	17.2285	17.0632		17.6117	16.7127	16.8519	17.0133	16.9531	17.1705	16.6809	17.5292	18.0883	17.7142	16.4326	17.9373	16.8405	17.4829	16.8064
CADH1_HUMAN	Cadherin-1 OS=Homo sapiens GN=CDH1 PE=1 SV=3	CDH1	0.157995	2.4008	0.339911	0.403845	0.695611	0.14044	0.509712	0.556424	0.102172	0.536512	0.827576	0.134325		16.681	17.0735	17.2333	16.8196	17.2833	17.3436	17.1176	17.0689	17.027	17.046	17.4939	16.8655	16.8993	17.0712	17.1302	16.9328	17.3886	17.1046		17.1514	17.0733	18.0382	17.7776	16.9864	17.5392	17.1587	17.8189	16.8419	17.0868	17.1534	17.3096	17.3324	17.0828	17.7728
CAD17_HUMAN	Cadherin-17 OS=Homo sapiens GN=CDH17 PE=1 SV=3	CDH17	0.141775	2.67752	0.246828	0.186417	0.630345	-0.321711	0.45666	0.534916	-0.149203	0.158186	0.934528	-0.39159		19.1641	19.7347	20.3808	20.0304	20.3884	20.4452	19.849	20.2293	20.0357	19.7358	20.0943	19.7444	19.5066	19.982	20.2083	19.8831	20.2413	20.0948		19.9399	20.2375	20.0623	20.636	20.1008	20.4206	19.6278	19.4905	19.4122	20.0144	19.2288	20.2122	20.0967	19.7878	19.6952
CD11B_HUMAN	Cyclin-dependent kinase 11B OS=Homo sapiens GN=CDK11B PE=1 SV=3	CDK11B	0.795216	1.22526	-0.0865218	0.402149	0.694556	0.210532	0.258579	0.431409	0.285072	0.548834	0.829115	0.15795		13.6769	13.8893	14.7536	13.0078	14.1409	14.31	13.5345	14.0287	13.6719	13.2248	13.9948	13.7005	13.6057	13.959	14.2128	13.1163	14.0678	14.0053		13.7523	12.9892	13.885	14.3658	13.4272	14.0281	13.8478	14.1762	14.0471	14.2209	13.5046	14.4334	14.1777	15.0056	14.4427
CK5P3_HUMAN	CDK5 regulatory subunit-associated protein 3 OS=Homo sapiens GN=CDK5RAP3 PE=1 SV=2	CDK5RAP3	0.552118	1.36049	0.0840014	0.843246	0.821055	0.0229047	0.033798	0.224397	0.329068	0.147743	0.949446	0.190119		15.4023	15.5558	15.7784	15.5277	15.9954	15.5541	15.6239	15.2016	16.242	15.154	15.6973	15.3166	15.5131	15.3787	16.0102	15.3409	15.8463	15.4354		15.4942	15.722	16.2114	15.8429	15.6745	15.0836	15.7245	15.4417	16.0599	15.7249	15.6089	15.1021	15.7809	15.8584	16.1453
CDK6_HUMAN	Cyclin-dependent kinase 6 OS=Homo sapiens GN=CDK6 PE=1 SV=1	CDK6	0.165743	2.31864	0.584425	0.785608	0.81571	0.128114	0.120689	0.328048	0.403178	0.456644	0.814726	0.242664		13.6551	13.8683	14.735	12.7666	14.6733	14.5559	13.3295	14.2053	13.2105	12.3115	14.5967	14.0569	13.4923	14.0368	13.9727	12.539	14.635	14.3064		14.1148	14.1609	14.7083	14.7252	14.2318	14.5478	13.8533	13.8449	14.0797	14.6145	13.4334	13.9251	14.2204	14.4556	14.621
CDN1B_HUMAN	Cyclin-dependent kinase inhibitor 1B OS=Homo sapiens GN=CDKN1B PE=1 SV=1	CDKN1B	0.741305	1.26127	-0.096089	0.59657	0.760637	-0.200841	0.357321	0.485214	-0.375094	0.0521889	1.01893	-0.712845		13.7655	14.4607	15.371	17.3929	14.9163	15.1806	14.393	14.7832	14.8268	14.3334	14.967	14.5557	14.0792	14.6219	15.0989	15.8631	14.9417	14.8682		14.7399	15.2172	14.4737	14.929	14.4602	15.0765	14.0896	15.6893	14.5593	14.3562	14.4327	15.1408	14.7401	15.0032	15.0725
CARF_HUMAN	CDKN2A-interacting protein OS=Homo sapiens GN=CDKN2AIP PE=1 SV=3	CDKN2AIP	0.836913	1.2072	-0.0623115	0.404979	0.696318	-0.180949	0.433826	0.525261	-0.165445	0.741223	0.85606	-0.0452892		14.7497	14.5841	15.7588	14.4142	15.4863	15.6598	14.9601	14.5195	15.521	14.6779	14.8457	14.9992	14.8549	14.5518	15.6399	14.546	15.166	15.3295		14.9906	14.5578	14.693	15.6926	14.7207	15.0595	14.75	14.547	14.958	15.162	14.4707	15.1147	14.8974	14.1284	15.3458
CDV3_HUMAN	Protein CDV3 homolog OS=Homo sapiens GN=CDV3 PE=1 SV=1	CDV3	0.162302	2.34495	0.29275	0.285596	0.661236	0.230342	0.396375	0.502841	0.206795	0.366501	0.824729	0.202188		15.4826	15.1386	16.5353	15.3888	15.7315	16.332	15.807	16.1252	15.9472	15.9462	15.4924	16.2719	15.6448	15.6319	16.2413	15.6675	15.6119	16.302		15.1288	16.1098	16.4385	15.9992	16.1269	17.0527	16.1905	16.3877	16.1523	16.319	15.2845	16.1475	15.6621	16.1479	16.8734
EST1_HUMAN	Liver carboxylesterase 1 OS=Homo sapiens GN=CES1 PE=1 SV=2	CES1	0.710927	1.26493	-0.0728353	0.949069	0.837619	0.0114986	0.260214	0.432799	-0.150082	0.273344	0.821634	-0.272824		16.8336	17.7438	17.7945	17.5724	17.5793	17.7242	17.2062	17.6925	17.3232	17.6885	16.604	17.0554	17.0199	17.7182	17.5589	17.6305	17.0916	17.3898		17.5706	17.1246	17.326	18.0462	16.893	17.0114	17.1474	17.0614	17.5158	17.5622	17.1508	18.0402	17.0067	17.5889	17.0061
EST2_HUMAN	Cocaine esterase OS=Homo sapiens GN=CES2 PE=1 SV=1	CES2	0.554419	1.3573	0.189565	0.553253	0.748038	-0.149475	0.804453	0.658189	-0.0686153	0.146233	0.963916	-0.30403		14.0393	15.4191	16.4803	15.042	14.8075	15.6105	14.1723	15.094	14.9059	16.1426	14.6358	15.9226	14.1058	15.2565	15.6931	15.5923	14.7216	15.7665		14.5268	15.2262	15.525	17.1434	14.6147	15.2371	14.9335	15.3429	15.0938	14.8005	14.6319	15.4364	15.0135	15.6474	15.3593
CFAB_HUMAN	Complement factor B OS=Homo sapiens GN=CFB PE=1 SV=2	CFB	0.575481	1.33588	0.175493	0.626413	0.774065	-0.287087	0.594285	0.58668	-0.174994	0.67568	0.842545	-0.13958		18.4617	18.2937	18.1128	17.673	17.9007	18.7527	18.8083	19.3642	18.5277	18.0822	18.3318	19.3198	18.635	18.829	18.3202	17.8776	18.1162	19.0363		18.9374	19.2839	17.5211	18.3345	19.2758	18.5144	18.6565	16.5138	17.3033	19.6879	17.9557	18.9746	18.1572	19.1044	17.6687
CFAH_HUMAN	Complement factor H OS=Homo sapiens GN=CFH PE=1 SV=4	CFH	0.198963	2.09585	0.276862	0.312773	0.671624	0.352618	0.113745	0.323844	0.28656	0.510114	0.81954	0.318199		16.1557	15.4632	15.2236	15.5019	14.5106	14.4021	15.5703	15.441	15.7905	15.7743	15.3938	17.0548	15.863	15.4521	15.507	15.6381	14.9522	15.7284		15.7129	16.3504	15.6209	15.6671	15.7674	15.6833	16.1214	15.0581	15.5719	17.4298	15.4611	15.6142	15.7811	16.1909	15.8039
CFAI_HUMAN	Complement factor I OS=Homo sapiens GN=CFI PE=1 SV=2	CFI	0.242095	1.85536	0.477856	0.162474	0.615356	0.924967	0.436908	0.525847	0.216278	0.444522	0.816551	0.527816		13.6653	14.1679	12.3073	14.2547	12.8921	13.3425	14.2344	14.3028	14.2441	13.9324	15.086	17.1751	13.9499	14.2354	13.2757	14.0936	13.9891	15.2588		14.5835	15.9605	13.2317	13.7416	15.2635	14.8887	14.6872	16.9649	12.8027	16.5431	14.5339	14.8205	13.9934	15.1665	13.5184
COF1_HUMAN	Cofilin-1 OS=Homo sapiens GN=CFL1 PE=1 SV=3	CFL1	0.238788	1.90741	0.141267	0.89143	0.832578	-0.0231662	0.0901997	0.296397	0.214495	0.29037	0.818788	0.150177		21.4105	21.5329	22.3463	21.5989	21.8524	22.1555	21.7816	22.1355	21.9624	21.5836	21.8948	21.3636	21.596	21.8342	22.1544	21.5912	21.8736	21.7595		21.5745	21.7809	22.145	21.583	22.2754	22.2978	21.6094	22.4295	21.6416	21.717	21.4863	21.7861	21.9435	22.3341	22.2438
COF2_HUMAN	Cofilin-2 OS=Homo sapiens GN=CFL2 PE=1 SV=1	CFL2	0.5691	1.34709	-0.127216	0.729605	0.806295	-0.0902435	0.638654	0.5977	-0.202553	0.374566	0.818613	-0.253788		15.3431	14.9297	17.3044	15.281	14.6284	15.9748	14.3052	16.3615	14.5901	16.3354	15.1735	16.3937	14.8242	15.6456	15.9472	15.8082	14.901	16.1842		14.4864	15.3589	15.8021	14.9334	15.2093	16.7571	14.8148	15.1317	15.3365	15.4989	14.7448	17.2422	14.9976	17.2669	15.0283
CING_HUMAN	Cingulin OS=Homo sapiens GN=CGN PE=1 SV=2	CGN	0.188837	2.18984	0.151251	0.500811	0.730523	-0.220415	0.869641	0.677643	0.0343088	0.72049	0.848365	-0.100791		18.222	17.8925	18.369	18.3939	18.6415	19.3802	17.726	18.4002	18.7176	18.6346	18.404	18.3665	17.974	18.1464	18.5433	18.5142	18.5227	18.8733		18.0799	18.7412	18.3909	18.6672	18.6017	19.0006	18.4964	18.26	17.4905	17.7042	17.7651	19.5352	18.4653	18.7358	18.5807
CHCH2_HUMAN	Coiled-coil-helix-coiled-coil-helix domain-containing protein 2, mitochondrial OS=Homo sapiens GN=CHCHD2 PE=1 SV=1	CHCHD2	0.437604	1.45721	0.0612933	0.780944	0.816596	-0.0377898	0.552029	0.575844	0.0450847	0.686031	0.84163	0.0691865		17.1209	16.7828	17.8558	17.0864	16.9028	16.8779	16.9343	16.865	17.0386	17.0588	17.696	17.4403	17.0276	16.8239	17.4472	17.0726	17.2994	17.1591		17.1645	16.9389	17.3898	16.9289	17.2644	17.5111	16.8901	17.14	17.1014	17.4718	17.1079	16.8918	17.0979	17.1067	17.5633
MIC19_HUMAN	MICOS complex subunit MIC19 OS=Homo sapiens GN=CHCHD3 PE=1 SV=1	CHCHD3	0.48189	1.40013	-0.139685	0.059218	0.545146	-0.46413	0.131229	0.334789	-0.442044	0.219669	0.829323	-0.199314		19.1602	19.1879	19.5473	19.4891	19.7652	20.1704	20.9232	19.776	19.8605	19.4566	19.5922	20.0962	20.0417	19.4819	19.7039	19.4728	19.6787	20.1333		19.6174	19.1011	19.6091	20.2222	19.321	19.8035	19.7324	19.1497	19.3042	18.1023	19.3036	20.1354	19.6675	19.6759	19.8634
CHDH_HUMAN	Choline dehydrogenase, mitochondrial OS=Homo sapiens GN=CHDH PE=2 SV=2	CHDH	0.122058	2.66712	0.167671	0.747445	0.806553	0.0331341	0.286732	0.44707	0.140437	0.610272	0.84531	0.0765353		14.5933	15.2956	16.1011	15.0691	14.8882	15.4473	14.2639	14.9242	14.6082	14.5147	14.9347	14.6694	14.4286	15.1099	15.3546	14.7919	14.9114	15.0584		14.8233	14.9513	15.4727	15.1756	15.177	15.0609	14.6064	14.7551	15.6265	14.6614	14.9419	15.2623	15.1509	15.1902	15.4109
CMGA_HUMAN	Chromogranin-A OS=Homo sapiens GN=CHGA PE=1 SV=7	CHGA	0.00186935	4.94256	0.475364	0.945217	0.838836	0.0151278	0.244105	0.422489	0.37633	0.909373	0.88984	0.0374693		18.2829	17.9866	20.2325	18.4156	18.8523	19.2223	18.5679	19.3296	19.3315	18.6428	20.2119	19.4038	18.4254	18.6581	19.782	18.5292	19.5321	19.313		18.6464	19.2107	20.2239	19.3061	19.8559	19.8489	18.0806	19.4829	19.2567	18.9382	19.2586	19.3136	18.9184	19.941	19.9007
SCG1_HUMAN	Secretogranin-1 OS=Homo sapiens GN=CHGB PE=1 SV=2	CHGB	0.0136059	2.99783	0.593218	0.66649	0.783819	-0.122438	0.233067	0.416743	-0.315379	0.423962	0.810747	-0.277376		16.7873	16.3486	18.1778	16.8505	17.3012	17.5885	17.6177	17.8319	18.6766	17.2748	17.8011	17.5446	17.2025	17.0902	18.4272	17.0627	17.5511	17.5665		17.1902	18.1319	18.7371	17.7983	18.4467	18.1553	17.1279	18.1578	17.7136	16.9308	16.8122	17.4234	17.1534	17.4264	18.413
CHM1A_HUMAN	Charged multivesicular body protein 1a OS=Homo sapiens GN=CHMP1A PE=1 SV=1	CHMP1A	0.15326	2.48601	0.16624	0.715821	0.80072	-0.0713874	0.0539122	0.255373	0.311682	0.248204	0.826004	0.242824		16.4129	16.087	16.2468	16.6631	16.5575	17.1448	16.8037	16.9009	16.6023	16.411	16.5601	16.4492	16.6083	16.494	16.4245	16.5371	16.5588	16.797		16.4009	16.5187	16.9228	16.8523	16.733	16.9895	16.8689	16.3921	16.7402	16.7754	16.2835	15.9312	16.7801	17	17.0766
CHM2A_HUMAN	Charged multivesicular body protein 2a OS=Homo sapiens GN=CHMP2A PE=1 SV=1	CHMP2A	0.952574	1.1644	0.0230623	0.353453	0.680724	-0.522964	0.637671	0.597125	0.112134	0.207041	0.845487	-0.364495		17.1453	16.9617	18.2225	17.4119	18.3405	18.6203	17.4443	18.3982	17.7589	17.2925	17.539	17.5046	17.2948	17.6799	17.9907	17.3522	17.9397	18.0625		17.7119	17.6193	16.2885	18.2355	18.0821	18.5209	17.5825	15.3249	16.61	18.3526	16.997	18.3151	17.232	18.3504	17.6297
CHM2B_HUMAN	Charged multivesicular body protein 2b OS=Homo sapiens GN=CHMP2B PE=1 SV=1	CHMP2B	0.594896	1.31955	0.197263	0.0992673	0.580518	-0.74624	0.691088	0.612452	-0.172813	0.523865	0.822299	-0.320458		15.3167	15.793	14.4418	16.367	16.7261	17.8732	19.6049	16.8795	16.7942	16.0054	16.1583	16.5844	17.4608	16.3363	15.618	16.1862	16.4422	17.2288		15.9894	16.771	16.2854	16.5571	17.3667	17.4862	16.2345	14.7415	14.3943	16.907	15.2727	17.2449	16.0162	16.7791	16.4078
CHM4A_HUMAN	Charged multivesicular body protein 4a OS=Homo sapiens GN=CHMP4A PE=1 SV=3	CHMP4A	0.569199	1.34372	-0.0732024	0.996131	0.846909	0.00111898	0.39309	0.502609	0.17382	0.562457	0.834325	-0.121199		16.5925	16.4903	17.3167	16.8177	17.1168	17.7359	17.422	17.1501	16.9155	16.5796	17.5019	17.3427	17.0072	16.8202	17.1161	16.6986	17.3093	17.5393		16.5463	16.7744	16.811	17.0925	17.2619	17.5655	17.1859	17.2002	16.937	17.0076	16.2939	17.8729	16.987	17.2904	17.5176
CHM4B_HUMAN	Charged multivesicular body protein 4b OS=Homo sapiens GN=CHMP4B PE=1 SV=1	CHMP4B	0.0415443	3.4326	0.134341	0.693105	0.791885	0.0604807	0.0794452	0.281007	0.188998	0.627688	0.842673	0.0991669		18.5627	18.6106	18.9968	18.6525	18.4356	19.1887	19.0488	19.0046	18.89	18.4837	19.0574	18.5666	18.8058	18.8076	18.9434	18.5681	18.7465	18.8776		18.8173	18.8095	19.1817	18.7074	19.0509	18.9881	18.7752	19.4146	18.6592	18.6679	18.4248	19.1702	19.0579	18.9533	19.489
CHRD1_HUMAN	Cysteine and histidine-rich domain-containing protein 1 OS=Homo sapiens GN=CHORDC1 PE=1 SV=2	CHORDC1	0.45877	1.42203	0.359048	0.448755	0.714738	0.584965	0.18308	0.384682	0.647134	0.718675	0.848177	0.133072		13.736	13.9177	12.1821	13.3519	13.9164	13.9094	14.2186	14.2221	13.7934	13.5556	13.881	13.7443	13.9773	14.0699	12.9878	13.4538	13.8987	13.8269		13.6576	14.1197	12.8362	13.7768	13.6088	16.3695	13.953	12.0462	13.999	14.7081	13.9395	17.0783	14.2369	16.7945	13.4292
CHP1_HUMAN	Calcineurin B homologous protein 1 OS=Homo sapiens GN=CHP1 PE=1 SV=3	CHP1	0.183413	2.21435	0.276704	0.766662	0.812704	0.0417871	0.185357	0.385963	0.341236	0.0654073	0.97163	0.425981		16.3429	16.0035	15.5114	16.0278	15.5108	15.2942	16.196	15.1805	16.1543	15.366	16.0826	15.1544	16.2694	15.592	15.8328	15.6969	15.7967	15.2243		15.7287	16.1495	16.4949	15.9281	16.3257	15.4455	15.7363	15.9302	15.9348	15.7681	15.7176	15.5759	15.7695	15.633	16.8942
CHST4_HUMAN	Carbohydrate sulfotransferase 4 OS=Homo sapiens GN=CHST4 PE=1 SV=2	CHST4	0.87512	1.18779	0.0232615	0.449556	0.714832	-0.20102	0.0734803	0.278778	-0.221899	0.459086	0.816241	-0.102448		15.2238	15.4031	15.5844	15.6746	15.8958	15.5362	15.4035	15.5911	15.0648	15.405	15.518	15.0659	15.3136	15.4971	15.3246	15.5398	15.7069	15.3011		15.6717	15.1614	15.1547	16.0655	15.4823	15.2871	15.5659	14.2377	15.2569	15.1056	15.5783	15.7326	15.1221	15.0851	14.8032
CHTOP_HUMAN	Chromatin target of PRMT1 protein OS=Homo sapiens GN=CHTOP PE=1 SV=2	CHTOP	0.301569	1.6893	0.251366	0.165558	0.61612	0.273423	0.205366	0.396062	0.291885	0.299115	0.814324	0.163451		15.7067	15.696	15.9138	15.7598	16.3458	16.296	15.7727	16.2517	16.0112	14.9034	16.3876	15.7434	15.7397	15.9739	15.9625	15.3316	16.3667	16.0197		15.5772	15.7369	16.3453	16.2686	16.1465	16.8278	16.3994	16.36	15.8506	16.1008	16.1012	16.2227	16.1743	15.9743	16.9813
CPIN1_HUMAN	Anamorsin OS=Homo sapiens GN=CIAPIN1 PE=1 SV=2	CIAPIN1	0.815691	1.22192	-0.055603	0.92005	0.838151	0.0204986	0.164926	0.366501	0.40629	0.556621	0.832292	0.0890548		13.0804	13.5716	13.8845	14.5853	13.2058	13.3855	13.7807	13.884	13.7962	13.368	13.2028	13.3293	13.4305	13.7278	13.8403	13.9767	13.2043	13.3574		13.8874	13.3159	13.8871	13.0963	13.0471	13.9696	13.7701	13.5669	13.0951	13.9037	13.3197	14.0046	13.9467	13.9033	14.3203
CIRBP_HUMAN	Cold-inducible RNA-binding protein OS=Homo sapiens GN=CIRBP PE=1 SV=1	CIRBP	0.457148	1.42367	0.185537	0.56356	0.750893	0.178985	0.756752	0.641852	0.112364	0.571003	0.838507	0.304779		14.6611	13.8812	16.4948	14.751	16.2852	15.8388	15.7391	16.0613	15.7249	16.1638	16.0798	15.8893	15.2001	14.9712	16.1099	15.4574	16.1825	15.864		14.6996	15.6069	15.7635	15.5031	16.5021	16.823	15.5423	15.8861	15.4078	15.8965	15.4927	16.6335	15.5195	16.148	16.4103
CISD1_HUMAN	CDGSH iron-sulfur domain-containing protein 1 OS=Homo sapiens GN=CISD1 PE=1 SV=1	CISD1	0.372365	1.57023	0.221259	0.352451	0.681523	0.134878	0.365669	0.488766	0.205332	0.56447	0.833092	0.141236		17.027	17.445	17.41	16.8393	17.5094	16.9685	16.671	17.0501	16.9691	16.9813	17.0229	16.6342	16.849	17.2475	17.1895	16.9103	17.2661	16.8013		16.8282	16.8969	17.9832	17.9407	17.1724	16.77	16.9928	16.9602	17.8154	16.9301	17.2119	17.1626	17.6065	16.8393	17.7217
CISD2_HUMAN	CDGSH iron-sulfur domain-containing protein 2 OS=Homo sapiens GN=CISD2 PE=1 SV=1	CISD2	0.329339	1.63987	0.071932	0.304167	0.667295	0.253373	0.254661	0.429294	-0.186015	0.519144	0.822446	0.168788		14.5374	14.5359	15.0411	14.4601	14.4929	13.89	14.3112	13.2419	14.3838	13.924	14.3146	13.6966	14.4243	13.8889	14.7124	14.1921	14.4037	13.7933		14.4397	13.9623	15.0924	14.2448	14.419	13.6881	14.1655	15.0023	14.9854	13.8232	14.6299	14.3288	14.2102	13.4448	14.4265
CKAP4_HUMAN	Cytoskeleton-associated protein 4 OS=Homo sapiens GN=CKAP4 PE=1 SV=2	CKAP4	0.28957	1.748	0.197028	0.356452	0.682402	0.134631	0.980149	0.705081	-0.00437036	0.917464	0.886334	-0.0244164		18.5653	18.2743	19.5298	18.3546	18.2486	19.0432	17.8422	18.2739	17.8178	19.2394	18.052	17.9304	18.2037	18.2741	18.6738	18.797	18.1503	18.4868		18.794	18.2443	18.4505	19.2659	18.7705	18.2426	18.1807	18.2282	19.1935	18.7813	18.7198	18.29	17.9029	18.1278	18.4252
CKAP5_HUMAN	Cytoskeleton-associated protein 5 OS=Homo sapiens GN=CKAP5 PE=1 SV=3	CKAP5	0.642418	1.29167	0.12109	0.491989	0.728144	-0.206778	0.787338	0.653091	0.0789332	0.263887	0.818408	-0.241457		15.0533	14.9134	14.9431	15.5761	15.9134	15.687	15.008	15.4552	15.7884	14.9386	15.5893	14.9468	15.0307	15.1843	15.3657	15.2573	15.7514	15.3169		15.4276	15.3793	14.8149	16.3845	15.643	14.9836	15.0625	16.1423	14.7535	15.1121	14.7043	14.8909	15.1561	14.4335	16.5951
KCRU_HUMAN	Creatine kinase U-type, mitochondrial OS=Homo sapiens GN=CKMT1A PE=1 SV=1	CKMT1B	0.816236	1.22204	-0.049971	0.970136	0.841543	-0.0161706	0.55664	0.576203	-0.154674	0.55961	0.833721	-0.16644		19.7074	20.0542	21.1541	20.4758	20.3935	20.7074	20.0564	21.4163	20.0531	19.8938	19.7883	19.7986	19.8819	20.7353	20.6036	20.1848	20.0909	20.253		20.2005	19.939	20.1393	20.2761	20.0902	20.8045	19.9349	19.1358	20.2777	20.096	20.4503	21.7577	19.9399	21.5398	19.8258
CLCA1_HUMAN	Calcium-activated chloride channel regulator 1 OS=Homo sapiens GN=CLCA1 PE=1 SV=3	CLCA1	0.604761	1.30957	0.13459	0.129704	0.588563	0.37569	0.0470547	0.245108	0.402948	0.765038	0.857479	0.0930149		19.2168	18.5186	19.2262	18.8386	19.9407	20.1729	19.1295	19.3202	18.6559	19.2866	18.8966	18.8219	19.1731	18.9194	18.9411	19.0626	19.4186	19.4974		19.482	18.7246	20.197	19.0657	19.0306	19.3199	19.9718	19.8571	19.5665	19.1453	19.642	19.0837	19.467	19.1748	20.0404
TETN_HUMAN	Tetranectin OS=Homo sapiens GN=CLEC3B PE=1 SV=3	CLEC3B	0.694214	1.27112	0.105436	0.616909	0.770736	-0.139724	0.0192499	0.193695	-0.140128	0.823249	0.866801	0.0702994		18.7432	18.4166	17.7832	18.043	17.092	17.4981	18.703	18.3315	18.2558	18.6731	18.2173	18.4092	18.7231	18.3741	18.0195	18.3581	17.6547	17.9536		18.3212	18.7762	18.5767	17.4337	18.1566	18.4512	18.3783	17.6691	17.375	17.873	18.242	18.7073	18.5595	18.249	17.8166
CLIC1_HUMAN	Chloride intracellular channel protein 1 OS=Homo sapiens GN=CLIC1 PE=1 SV=4	CLIC1	0.249061	1.82922	0.195531	0.88092	0.829609	-0.0354069	0.105444	0.313431	0.229272	0.735494	0.855226	0.0465435		19.2662	19.7536	20.3832	19.984	20.5218	20.8086	19.9133	20.4187	20.1828	19.5516	19.7313	19.8404	19.5897	20.0862	20.283	19.7678	20.1266	20.3245		20.1312	19.9891	20.4573	20.5099	20.0698	20.1938	20.11	19.2331	20.3607	20.3665	19.8916	20.0035	20.2567	20.246	20.36
CLIC2_HUMAN	Chloride intracellular channel protein 2 OS=Homo sapiens GN=CLIC2 PE=1 SV=3	CLIC2	0.251259	1.80035	-0.121108	0.424923	0.704786	0.166839	0.490281	0.547762	-0.0663516	0.185712	0.885371	0.222019		15.0209	14.1453	14.5219	14.0393	14.4975	14.0676	14.43	14.0818	14.5457	14.3522	14.8226	14.477	14.7255	14.1135	14.5338	14.1958	14.6601	14.2723		14.2625	14.0674	14.5912	14.1086	14.3375	14.4071	14.3929	14.2141	14.4446	14.7291	14.53	15.1913	14.5973	14.2742	14.3927
CLIC4_HUMAN	Chloride intracellular channel protein 4 OS=Homo sapiens GN=CLIC4 PE=1 SV=4	CLIC4	0.496228	1.39133	-0.125097	0.299376	0.662829	-0.330234	0.0329441	0.224241	-0.375887	0.161065	0.94069	-0.42185		19.2076	18.8883	18.7615	19.2592	19.5662	19.9291	19.5324	20.1178	19.2547	19.3502	19.2049	19.6236	19.37	19.503	19.0081	19.3047	19.3856	19.7764		19.2755	19.4381	18.8206	19.6657	19.5011	18.8962	19.121	18.4156	18.4252	20.1914	18.5397	19.6735	19.0972	19.2664	18.5726
EPN4_HUMAN	Clathrin interactor 1 OS=Homo sapiens GN=CLINT1 PE=1 SV=1	CLINT1	0.920358	1.17784	-0.0187226	0.231681	0.638617	0.854402	0.52881	0.563229	0.123179	0.865679	0.875934	0.040575		15.636	16.0622	16.9954	15.9563	16.4413	16.8114	15.4709	16.2805	15.8083	15.5716	15.4088	15.8996	15.5534	16.1713	16.4019	15.764	15.925	16.3555		15.8082	15.7335	15.9189	16.4244	15.7672	16.4066	16.1618	15.5316	18.3333	19.1777	15.7211	16.3721	16.0921	16.4713	15.9331
CLIP1_HUMAN	CAP-Gly domain-containing linker protein 1 OS=Homo sapiens GN=CLIP1 PE=1 SV=2	CLIP1	0.370358	1.57686	-0.232228	0.811657	0.818035	-0.119118	0.480179	0.545122	-0.262087	0.216563	0.826731	-0.321045		15.0932	14.2036	15.128	13.8372	14.8981	15.6383	15.1276	15.3103	15.0194	14.8775	15.6479	15.6114	15.1104	14.757	15.0737	14.3574	15.273	15.6249		14.5061	15.0408	14.1851	14.5162	14.5203	16.0344	15.7087	15.7093	13.6276	15.0932	13.567	15.7758	14.3511	15.7384	14.8854
CLMN_HUMAN	Calmin OS=Homo sapiens GN=CLMN PE=1 SV=1	CLMN	0.198056	2.11153	0.286248	0.498151	0.729964	-0.0595975	0.1718	0.372081	0.310106	0.610505	0.845061	-0.123222		15.235	15.5857	15.7729	15.4344	15.9871	16.0985	15.3786	15.3466	15.3027	14.8561	15.3658	15.261	15.3068	15.4662	15.5378	15.1452	15.6764	15.6797		15.682	15.4163	16.2026	16.1374	15.4995	15.5919	15.3007	15.4326	15.4178	15.4376	15.435	15.4309	15.8321	16.4284	16.0657
ICLN_HUMAN	Methylosome subunit pICln OS=Homo sapiens GN=CLNS1A PE=1 SV=1	CLNS1A	0.225431	1.9868	-0.307316	0.456252	0.719531	0.243459	0.617501	0.595094	0.110667	0.713627	0.846117	-0.113131		13.6863	13.7837	16.1495	14.4366	13.7677	14.2816	13.3062	14.1033	13.6516	13.5561	13.995	14.1208	13.4963	13.9435	14.9006	13.9963	13.8813	14.2012		13.6767	13.9304	13.8985	13.0217	13.6878	14.3602	13.8291	14.7326	13.9714	14.1713	15.0837	14.0918	13.7189	14.5869	14.1157
CLPP_HUMAN	ATP-dependent Clp protease proteolytic subunit, mitochondrial OS=Homo sapiens GN=CLPP PE=1 SV=1	CLPP	0.8255	1.21798	-0.0385898	0.863946	0.82657	0.0441168	0.155894	0.359244	0.203845	0.236392	0.84279	0.178656		15.8459	16.5107	17.2128	15.9174	16.4222	16.5089	15.8014	16.379	16.1418	15.8925	16.1592	16.1523	15.8237	16.4448	16.6773	15.905	16.2907	16.3306		16.0894	16.0427	16.4057	16.538	15.9492	16.2156	16.2069	15.5062	16.4418	16.6792	16.2263	16.6764	16.5596	16.4622	16.6166
CLCA_HUMAN	Clathrin light chain A OS=Homo sapiens GN=CLTA PE=1 SV=1	CLTA	0.0444339	3.35666	0.264088	0.393307	0.69107	0.237751	0.00435298	0.185574	0.411254	0.234541	0.843526	0.255844		19.7241	19.7119	19.578	19.8463	19.6213	20.3144	19.7756	19.491	19.9816	20.1104	19.9854	20.2477	19.7498	19.6014	19.7798	19.9784	19.8034	20.2811		19.5801	20.1096	20.2533	20.219	20.0975	20.5188	20.1908	20.7659	19.5124	20.6695	19.4641	20.0176	20.2158	19.9523	20.4846
CLCB_HUMAN	Clathrin light chain B OS=Homo sapiens GN=CLTB PE=1 SV=1	CLTB	0.097316	2.9239	0.2163	0.108294	0.573987	0.460911	0.00656323	0.166132	0.39649	0.267839	0.818286	0.229315		18.7015	18.5385	19.1884	18.5932	18.3271	19.1513	18.6738	18.9259	18.8705	18.6885	19.1755	18.9797	18.6876	18.7322	19.0294	18.6408	18.7513	19.0655		18.6144	18.7912	19.6229	18.8746	18.7864	19.5153	19.0656	20.0929	18.9554	19.607	18.7749	19.1766	19.2119	19.323	19.6112
CLH1_HUMAN	Clathrin heavy chain 1 OS=Homo sapiens GN=CLTC PE=1 SV=5	CLTC	0.946269	1.16913	-0.012283	0.262628	0.650316	-0.239626	0.900714	0.686339	-0.0203028	0.370661	0.819694	-0.260878		21.8876	21.6501	22.0079	22.0254	22.3331	22.6428	22.4506	22.4149	22.4302	21.6466	22.0142	22.1372	22.1691	22.0325	22.219	21.836	22.1736	22.39		22.0814	22.3598	21.5958	22.4289	22.0954	22.1854	22.2021	21.9609	21.354	21.9328	21.3768	22.5559	22.1475	22.2217	22.1633
CLUS_HUMAN	Clusterin OS=Homo sapiens GN=CLU PE=1 SV=1	CLU	0.399878	1.51256	0.0838676	0.101908	0.581812	0.744368	0.398125	0.503484	0.23582	0.295008	0.816149	0.448993		15.9887	15.7553	16.6223	14.7051	14.6047	15.2067	15.2196	16.2227	15.5853	15.1691	16.5907	16.9936	15.6041	15.989	16.1038	14.9371	15.5977	16.1001		15.6799	16.2022	15.8953	14.816	15.7385	16.5032	16.2	16.4533	15.9371	17.2353	15.6078	17.3645	15.7723	17.2727	16.0323
CLU_HUMAN	Clustered mitochondria protein homolog OS=Homo sapiens GN=CLUH PE=1 SV=2	CLUH	0.375014	1.55657	-0.323838	0.167714	0.622938	-0.582775	0.659348	0.604838	-0.157096	0.446057	0.817174	-0.248939		15.6108	16.0554	16.7669	15.5471	15.5204	15.3688	15.6028	15.3287	15.7144	15.5048	14.8404	15.4279	15.6068	15.692	16.2406	15.526	15.1804	15.3984		15.8807	15.5766	14.2851	15.4376	15.0357	15.4855	15.3337	13.9358	14.606	15.6953	14.9613	15.6155	15.3386	15.6271	14.7815
CLYBL_HUMAN	Citrate lyase subunit beta-like protein, mitochondrial OS=Homo sapiens GN=CLYBL PE=2 SV=2	CLYBL	0.110411	2.80699	-0.279762	0.0148009	0.401083	-0.618715	0.0915849	0.297927	-0.464131	0.50082	0.816771	-0.17761		14.4933	14.4965	14.7958	13.5107	14.4434	14.7261	14.54	14.1983	13.7529	14.4249	14.1057	13.8793	14.5166	14.3474	14.2744	13.9678	14.2746	14.3027		13.7785	13.9406	14.4463	13.931	14.1953	13.7132	13.9022	13.5316	13.4855	13.1217	13.4172	14.5129	14.7017	13.4863	13.7447
CMA1_HUMAN	Chymase OS=Homo sapiens GN=CMA1 PE=1 SV=1	CMA1	0.435474	1.46116	0.15403	0.192187	0.640845	0.220317	0.488805	0.546867	0.224622	0.959317	0.892691	0.0188986		17.1084	16.5246	15.8111	16.3907	14.6676	14.3913	15.8925	16.6686	14.7194	15.7688	14.8787	15.3533	16.5004	16.5966	15.2653	16.0797	14.7731	14.8723		16.4372	16.306	15.697	16.9993	14.6639	14.9084	16.3475	16.487	15.8824	16.0619	15.1419	15.4887	16.2097	17.8254	14.7544
NEUA_HUMAN	N-acylneuraminate cytidylyltransferase OS=Homo sapiens GN=CMAS PE=1 SV=2	CMAS	0.457722	1.42379	-0.134426	0.380635	0.687	-0.0813664	0.75849	0.641647	-0.0354319	0.661788	0.842126	-0.0743944		15.6152	15.587	16.4911	15.5863	16.1042	16.012	15.2121	15.6303	15.4144	15.2631	15.2964	14.9702	15.4137	15.6086	15.9528	15.4247	15.7003	15.4911		15.4168	15.2228	15.5559	16.0001	15.6514	14.9375	15.3393	15.2489	15.9345	15.3032	15.5184	15.7587	15.5488	15.6647	15.5208
CMBL_HUMAN	Carboxymethylenebutenolidase homolog OS=Homo sapiens GN=CMBL PE=1 SV=1	CMBL	0.37523	1.54775	0.127786	0.550102	0.747984	-0.123674	0.540883	0.568242	0.0842339	0.437231	0.816324	-0.182689		17.0213	17.6971	18.3719	17.9481	18.3581	18.4364	17.3392	17.7015	17.5992	17.2686	17.3538	17.2344	17.1802	17.6993	17.9855	17.6084	17.856	17.8354		17.6483	17.3858	17.9658	18.1501	17.9071	17.8743	17.5439	16.6979	18.0405	17.4243	17.7302	17.9861	17.8302	17.4772	17.9591
KCY_HUMAN	UMP-CMP kinase OS=Homo sapiens GN=CMPK1 PE=1 SV=3	CMPK1	0.178014	2.23066	0.166404	0.940035	0.838103	0.0146923	0.0779204	0.280513	0.324583	0.390893	0.816852	0.11298		19.0647	19.3638	19.9068	19.2101	19.3617	20.0147	19.3678	19.4251	19.6658	19.1702	19.2449	18.9879	19.2162	19.3944	19.7863	19.1902	19.3033	19.5013		19.2237	19.3169	19.6663	19.5102	19.7858	19.8872	19.8532	18.7046	19.5001	19.4085	19.4511	19.5624	19.9121	19.3641	20.1103
CNBP_HUMAN	Cellular nucleic acid-binding protein OS=Homo sapiens GN=CNBP PE=1 SV=1	CNBP	0.270666	1.77139	0.0753073	0.133689	0.589951	-0.756103	0.547911	0.573766	0.107169	0.632529	0.840366	-0.13261		19.5524	19.6091	19.8087	20.2784	20.0711	20.4443	20.107	19.9791	19.8519	19.7848	20.5658	20.4832	19.8297	19.7941	19.8303	20.0316	20.3185	20.4638		19.9477	20.0082	19.948	20.2496	20.1938	20.3724	19.8173	20.1915	17.9175	17.9649	19.4877	20.3524	20.0365	20.0669	20.2221
CNDP2_HUMAN	Cytosolic non-specific dipeptidase OS=Homo sapiens GN=CNDP2 PE=1 SV=2	CNDP2	0.981761	1.1635	0.0148226	0.678315	0.786666	-0.176529	0.91553	0.690162	-0.0598194	0.380306	0.819798	-0.760617		17.9299	15.8485	18.5979	17.1548	19.2222	19.5373	19.0229	18.7491	18.6968	18.2836	15.4814	18.7435	18.4764	17.2988	18.6474	17.7192	17.3518	19.1404		15.9195	18.5514	18.1302	18.8408	18.6053	18.6757	18.952	17.1633	18.0289	18.7218	15.5131	19.1957	17.8535	18.6179	18.9057
CNN1_HUMAN	Calponin-1 OS=Homo sapiens GN=CNN1 PE=1 SV=2	CNN1	0.840484	1.20447	-0.0873137	0.0446184	0.510986	-0.959184	0.43122	0.524457	-0.534904	0.346992	0.817624	-0.488491		19.9664	18.515	20.1814	20.6859	20.0308	20.3386	19.279	23.0742	20.5049	22.8547	20.3771	20.031	19.6227	20.7946	20.3432	21.7703	20.204	20.1848		19.3649	21.3378	20.2912	19.9045	20.1771	21.3201	19.3655	19.0606	19.9864	19.4233	19.4129	19.9157	18.9892	23.1712	19.5913
CNN2_HUMAN	Calponin-2 OS=Homo sapiens GN=CNN2 PE=1 SV=4	CNN2	0.869863	1.19476	0.0314994	0.0370716	0.491901	-0.33861	0.112769	0.323336	-0.190087	0.769225	0.85982	-0.0411393		17.5383	17.4537	18.3352	17.7745	18.0084	17.6935	18.2801	18.0672	18.6972	17.6109	17.3276	17.4171	17.9092	17.7605	18.5162	17.6927	17.668	17.5553		17.959	18.258	17.709	17.8534	17.9502	17.5612	17.5646	17.1497	17.8133	17.4374	17.4325	17.6726	17.6051	17.8426	17.9091
CNN3_HUMAN	Calponin-3 OS=Homo sapiens GN=CNN3 PE=1 SV=1	CNN3	0.446312	1.43908	0.120381	0.651425	0.777508	-0.0617522	0.966242	0.704144	0.00739977	0.574142	0.838313	-0.0970948		17.0498	16.6046	17.6375	16.9962	17.5062	17.1254	17.1478	17.3065	17.1957	17.5432	17.1034	17.2008	17.0988	16.9555	17.4166	17.2697	17.3048	17.1631		16.9273	17.6318	17.2305	17.412	17.1633	17.5658	17.4336	17.0638	17.3852	17.2579	17.1403	16.5571	17.5265	17.4743	17.1239
CNNM4_HUMAN	Metal transporter CNNM4 OS=Homo sapiens GN=CNNM4 PE=1 SV=3	CNNM4	0.685851	1.27434	0.123491	0.176381	0.627277	-0.64685	0.0966478	0.304018	-0.540827	0.0681235	0.969813	-0.844503		15.3354	15.5145	16.2967	16.342	16.7198	17.1298	15.8986	16.5736	16.0843	15.4242	14.9896	15.6973	15.617	16.0441	16.1905	15.8831	15.8547	16.4135		16.3097	16.1181	15.2561	16.9792	15.7839	16.2968	15.6466	13.5914	15.0781	15.6588	15.4279	16.719	15.4093	15.6141	14.8312
CNOT1_HUMAN	CCR4-NOT transcription complex subunit 1 OS=Homo sapiens GN=CNOT1 PE=1 SV=2	CNOT1	0.404302	1.49507	0.433107	0.871696	0.826179	0.0525327	0.126958	0.330663	0.396808	0.64224	0.839663	0.104242		13.3606	12.9105	15.1068	13.2281	13.9069	13.8238	12.8206	13.2876	13.5679	12.1242	12.9067	12.8558	13.0906	13.099	14.3373	12.6761	13.4068	13.3398		13.6387	13.3592	13.5411	14.7817	12.5606	14.6671	13.5099	13.1097	13.1921	13.8081	13.5888	13.0563	13.6182	13.8381	13.7809
CNOT2_HUMAN	CCR4-NOT transcription complex subunit 2 OS=Homo sapiens GN=CNOT2 PE=1 SV=1	CNOT2	0.206738	2.0627	0.287408	0.540024	0.744807	0.25758	0.0697556	0.276293	0.34886	0.0836489	0.996978	0.318342		13.6785	13.0425	14.4457	13.3198	13.6854	13.8267	13.7191	13.1416	13.877	13.0079	13.8764	13.1842	13.6988	13.092	14.1614	13.1639	13.7809	13.5054		13.4675	13.9486	14.0876	13.6119	13.6862	14.3251	13.6771	14.5588	13.1783	14.035	13.1438	14.355	13.8278	14.1717	14.4702
RCD1_HUMAN	Cell differentiation protein RCD1 homolog OS=Homo sapiens GN=RQCD1 PE=1 SV=1	CNOT9	0.698625	1.27215	0.0870305	0.820639	0.820639	-0.0540516	0.494258	0.550307	-0.210891	0.122021	1.00459	-0.679411		18.7095	19.2623	20.3939	19.0072	20.1146	20.2145	18.466	19.6827	18.6865	19.4765	18.0502	18.6572	18.5878	19.4725	19.5402	19.2419	19.0824	19.4358		19.0381	18.8033	20.0423	19.8834	18.8942	19.2214	19.3721	18.7962	19.9239	19.0767	18.9735	18.8938	18.6141	18.7168	18.294
CN37_HUMAN	2',3'-cyclic-nucleotide 3'-phosphodiesterase OS=Homo sapiens GN=CNP PE=1 SV=2	CNP	0.753586	1.24686	-0.0439641	0.000616453	0.0790704	0.575264	0.0538305	0.255734	0.393524	0.0538671	0.994843	0.296186		16.309	16.5457	16.8325	16.3227	16.4571	16.4058	15.8932	16.3302	16.1562	16.2425	16.3771	16.0127	16.1011	16.438	16.4943	16.2826	16.4171	16.2092		16.139	16.0355	16.6517	16.7397	16.091	16.0216	16.9324	17.0718	17.226	16.7041	16.8737	16.5858	17.0238	16.9435	16.9323
CNPY2_HUMAN	Protein canopy homolog 2 OS=Homo sapiens GN=CNPY2 PE=1 SV=1	CNPY2	0.526136	1.3692	-0.043718	0.0257021	0.462158	0.298777	0.000924627	0.213985	0.302796	0.624001	0.843801	0.0838756		17.2104	17.2696	17.5365	17.2377	16.6731	17.6578	17.2436	17.4938	17.1921	17.3088	17.7963	17.5763	17.227	17.3817	17.3643	17.2732	17.2347	17.6171		17.108	17.1423	17.5321	17.3984	17.1217	17.5332	17.434	17.7753	17.7593	17.9404	17.3063	17.6754	17.5561	17.5178	17.7682
CNRP1_HUMAN	CB1 cannabinoid receptor-interacting protein 1 OS=Homo sapiens GN=CNRIP1 PE=1 SV=1	CNRIP1	0.923179	1.17294	0.0221495	0.336655	0.676122	-0.227358	0.789022	0.652817	0.0353784	0.696887	0.84185	0.0623509		16.02	15.8983	16.295	15.9747	16.505	16.885	15.7516	16.3766	16.258	16.1544	15.4742	15.6643	15.8858	16.1375	16.2765	16.0646	15.9896	16.2746		16.2491	15.7755	16.09	16.7269	16.3827	15.5373	16.1615	14.9487	16.1176	16.2035	15.9436	15.8896	16.0964	15.7281	16.1862
COA7_HUMAN	Cytochrome c oxidase assembly factor 7 OS=Homo sapiens GN=COA7 PE=1 SV=2	COA7	0.918864	1.17936	0.0173088	0.552076	0.747498	-0.189947	0.844385	0.671199	-0.0470241	0.87621	0.880074	-0.034235		17.0764	17.3704	17.3955	17.1008	17.3984	17.9699	17.9823	17.7182	17.7168	17.0163	17.8689	17.5027	17.5293	17.5443	17.5562	17.0586	17.6337	17.7363		17.1211	17.5316	17.1333	17.4078	17.6695	18.2987	17.1499	17.3092	16.7032	17.8348	16.6179	18.3037	17.7173	17.8418	17.3643
COASY_HUMAN	Bifunctional coenzyme A synthase OS=Homo sapiens GN=COASY PE=1 SV=4	COASY	0.904203	1.1806	0.0403139	0.969647	0.841498	0.0119351	0.318118	0.467227	0.158991	0.84862	0.870706	-0.0493561		14.721	15.9345	15.8008	16.5555	16.6866	16.4627	15.725	15.5358	16.3346	15.1771	16.4582	15.1076	15.223	15.7351	16.0677	15.8663	16.5724	15.7852		15.6072	15.9635	15.1666	17.1541	16.4125	15.1877	15.7043	16.3717	15.7948	15.6938	15.3362	16.4205	15.6609	15.5583	16.1704
COG2_HUMAN	Conserved oligomeric Golgi complex subunit 2 OS=Homo sapiens GN=COG2 PE=1 SV=1	COG2	0.250052	1.82635	0.243378	0.434228	0.709215	0.293941	0.290329	0.448791	0.314813	0.636288	0.841	0.0614695		13.3089	13.2356	13.6579	13.7416	14.6303	13.7586	13.52	12.2096	14.0883	14.0694	14.1095	12.5554	13.4144	12.7226	13.8731	13.9055	14.3699	13.157		14.1111	12.8666	14.0503	14.7786	14.2354	12.8608	14.3726	11.3867	14.582	14.4864	14.4776	13.9008	14.4118	11.7965	14.4375
COG3_HUMAN	Conserved oligomeric Golgi complex subunit 3 OS=Homo sapiens GN=COG3 PE=1 SV=3	COG3	0.655437	1.2875	0.121113	0.193307	0.640143	0.435014	0.19716	0.392382	0.249855	0.788168	0.859896	0.0857618		13.5713	13.7755	14.2219	14.188	15.1334	15.5471	14.1695	14.8129	14.0964	13.607	14.6217	14.0922	13.8704	14.2942	14.1592	13.8975	14.8776	14.8196		13.7704	14.3832	14.5739	15.1017	14.5312	14.2847	14.5156	15.2639	14.378	14.9597	14.0009	15.4104	14.4266	14.4677	14.911
COG4_HUMAN	Conserved oligomeric Golgi complex subunit 4 OS=Homo sapiens GN=COG4 PE=1 SV=3	COG4	0.237787	1.91097	0.195045	0.806329	0.821269	0.0317153	0.55994	0.577037	0.135259	0.782631	0.858423	-0.0595292		13.8672	13.4601	13.6961	13.6615	13.7539	13.9887	13.66	15.2611	13.8786	14.8467	14.0675	14.1318	13.7636	14.3606	13.7874	14.2541	13.9107	14.0602		13.702	14.5292	14.101	14.1583	13.9055	14.9109	13.7707	14.4894	14.0325	14.0063	13.5406	14.4874	14.1775	15.1735	14.264
COCA1_HUMAN	Collagen alpha-1(XII) chain OS=Homo sapiens GN=COL12A1 PE=1 SV=2	COL12A1	0.797605	1.22466	-0.0818956	0.154293	0.610824	-0.197825	0.397394	0.503739	-0.231189	0.19993	0.852094	-0.276183		16.5482	16.7889	16.6609	17.0886	17.5013	18.298	16.6406	17.6634	17.5137	17.2363	17.3387	17.8419	16.5944	17.2262	17.0873	17.1625	17.42	18.07		17.4825	17.6739	16.3266	17.5091	16.4852	17.5915	16.736	16.9365	16.424	17.0276	17.4741	17.7751	17.0548	17.6111	16.8279
COEA1_HUMAN	Collagen alpha-1(XIV) chain OS=Homo sapiens GN=COL14A1 PE=1 SV=3	COL14A1	0.315448	1.68154	-0.265126	0.2404	0.643296	-0.367476	0.280388	0.442718	-0.234799	0.267316	0.821587	-0.300644		20.2717	19.7915	19	19.8228	18.2782	18.1343	19.896	19.1615	19.3937	20.6901	18.3393	19.0486	20.0838	19.4765	19.1969	20.2565	18.3087	18.5915		19.3135	19.4365	19.1229	19.0966	18.7204	18.6333	18.9939	19.9119	18.623	19.1034	18.5421	18.5348	19.7664	19.647	18.3222
COIA1_HUMAN	Collagen alpha-1(XVIII) chain OS=Homo sapiens GN=COL18A1 PE=1 SV=5	COL18A1	0.333595	1.63945	-0.451515	0.318417	0.673224	-0.495304	0.282676	0.444597	-0.404972	0.381182	0.819101	-0.359368		15.8201	14.6202	16.0792	19.849	15.9704	15.6537	15.4984	15.9689	16.1112	15.2356	16.4294	16.2584	15.6593	15.2945	16.0952	17.5423	16.1999	15.9561		15.8572	15.6067	15.7374	15.0879	15.6841	16.0649	15.5873	16.2346	15.9214	15.2625	15.9499	14.8197	15.3095	15.5531	16.1652
CO1A2_HUMAN	Collagen alpha-2(I) chain OS=Homo sapiens GN=COL1A2 PE=1 SV=7	COL1A2	0.421035	1.47446	-0.431579	0.0566992	0.52956	-1.14094	0.033421	0.224656	-1.14501	0.117902	1.01129	-0.975051		26.0433	25.2723	23.1705	25.9226	24.2117	24.076	26.6549	25.4408	24.6816	25.9162	25.2144	25.2887	26.3491	25.3566	23.926	25.9194	24.7131	24.6823		26.5228	25.2846	23.3736	23.3598	25.7649	24.0513	24.7272	24.7762	21.5369	23.5797	24.9438	24.5371	24.1571	24.9671	22.2874
CO3A1_HUMAN	Collagen alpha-1(III) chain OS=Homo sapiens GN=COL3A1 PE=1 SV=4	COL3A1	0.64701	1.29207	-0.233351	0.189236	0.635412	-0.716036	0.0229998	0.194061	-1.09959	0.140523	0.986551	-0.805704		22.4707	22.4998	20.6938	22.8592	21.1937	20.8462	23.8564	22.7142	21.5053	23.1481	22.5974	22.5607	23.1635	22.607	21.0995	23.0037	21.8956	21.7035		23.6705	22.4955	21.1739	20.4808	22.6509	21.6009	21.5909	23.421	19.2679	21.2463	22.2064	21.4441	21.1664	22.2535	19.6076
CO4A1_HUMAN	Collagen alpha-1(IV) chain OS=Homo sapiens GN=COL4A1 PE=1 SV=3	COL4A1	0.669203	1.27845	-0.122284	0.446459	0.714037	-0.231338	0.0257868	0.200839	-0.310065	0.476424	0.82073	-0.126274		20.3297	19.5346	18.598	19.9719	19.3114	19.3171	20.5662	20.1758	20.1555	20.104	20.4577	20.25	20.4479	19.8552	19.3768	20.0379	19.8845	19.7835		20.3349	20.4296	19.3745	18.6776	20.147	19.6886	20.0768	20.7701	18.3882	19.2171	19.9675	19.5782	19.8203	19.9103	19.0246
CO4A2_HUMAN	Collagen alpha-2(IV) chain OS=Homo sapiens GN=COL4A2 PE=1 SV=4	COL4A2	0.894005	1.17893	0.0389007	0.702828	0.795435	0.185906	0.823009	0.666637	0.0600077	0.624807	0.844333	0.0726076		17.4816	16.4448	16.226	17.1467	16.6872	16.1729	17.5566	17.0988	16.4921	17.2801	17.5581	17.7492	17.5191	16.7718	16.359	17.2134	17.1227	16.9611		17.2826	17.2094	17.1108	16.1454	16.9057	17.5266	16.9353	19.078	16.4952	16.4065	17.4898	16.6577	17.1408	17.7724	16.8728
CO4A6_HUMAN	Collagen alpha-6(IV) chain OS=Homo sapiens GN=COL4A6 PE=1 SV=3	COL4A6	0.662767	1.28284	-0.198678	0.27337	0.654998	-0.509455	0.0212378	0.192208	-0.986068	0.177269	0.903985	-0.501257		20.508	20.0633	19.5423	20.9039	19.3558	19.1755	21.5515	20.9504	19.1835	20.8294	20.4783	20.6608	21.0297	20.5069	19.3629	20.8666	19.917	19.9182		21.2927	20.0867	19.9578	18.6364	20.2694	20.1662	19.57	21.4312	18.1297	19.4142	20.1916	19.8077	19.3082	20.5816	17.8907
CO6A1_HUMAN	Collagen alpha-1(VI) chain OS=Homo sapiens GN=COL6A1 PE=1 SV=3	COL6A1	0.899396	1.1784	-0.0363112	0.306888	0.669447	-0.24745	0.0765327	0.282421	-0.333714	0.991275	0.89718	-0.00254735		22.8117	21.5231	20.7427	21.8597	21.5069	21.4754	22.2733	21.6543	21.9745	22.3993	22.2333	22.6878	22.5425	21.5887	21.3586	22.1295	21.8701	22.0816		22.1577	21.8449	22.2306	21.0571	22.1649	21.8979	21.7474	22.1815	21.234	21.5384	21.9596	21.4255	21.8441	21.7465	21.4298
CO6A2_HUMAN	Collagen alpha-2(VI) chain OS=Homo sapiens GN=COL6A2 PE=1 SV=4	COL6A2	0.83675	1.20762	-0.0437839	0.20401	0.6372	-0.422823	0.137307	0.34221	-0.387009	0.139589	0.9936	-0.356366		21.7026	20.6694	20.2382	21.2405	20.9217	21.0806	21.7388	21.2806	21.321	21.4938	21.7156	21.7089	21.7207	20.975	20.7796	21.3671	21.3186	21.3947		20.8501	21.2717	20.5759	21.5801	21.8259	21.1893	20.8103	21.7428	19.8092	20.7659	20.3937	21.4969	20.9493	21.488	20.5805
CO6A3_HUMAN	Collagen alpha-3(VI) chain OS=Homo sapiens GN=COL6A3 PE=1 SV=5	COL6A3	0.664784	1.28018	0.0487189	0.943754	0.838311	-0.0135475	0.443764	0.529379	-0.095858	0.142938	0.9735	-0.244818		22.0394	21.512	21.0789	21.3584	21.5471	21.69	21.5625	22.0197	21.6232	21.8257	21.7409	22.5549	21.801	21.7658	21.351	21.592	21.644	22.1224		21.8167	21.6207	21.4694	21.9977	21.8626	21.8015	21.8394	22.058	20.6853	21.6461	22.2178	21.7484	21.9325	21.6952	21.1601
COL12_HUMAN	Collectin-12 OS=Homo sapiens GN=COLEC12 PE=1 SV=3	COLEC12	0.431262	1.46187	-0.379086	0.714118	0.801145	-0.212777	0.0811005	0.281334	-0.723508	0.181288	0.899853	-0.488066		14.2758	13.9109	14.4687	14.1381	14.8141	13.8666	15.1391	14.8374	15.5592	15.183	15.3058	15.2766	14.7075	14.3742	15.0139	14.6606	15.06	14.5716		14.8288	15.5121	13.6165	14.9525	13.3693	13.834	14.0655	15.3292	12.6913	16.1605	14.535	14.3295	13.6901	14.1101	14.0619
GT251_HUMAN	Procollagen galactosyltransferase 1 OS=Homo sapiens GN=COLGALT1 PE=1 SV=1	COLGALT1	0.0697608	3.07413	-0.224147	0.564016	0.750461	0.0604026	0.0719703	0.2776	0.148371	0.702953	0.844697	0.0826826		15.6319	15.2976	16.2143	14.6251	15.0378	15.4598	15.2214	15.762	15.3295	15.3776	15.1099	15.4327	15.4266	15.5298	15.7719	15.0013	15.0739	15.4463		15.0877	15.1022	15.5304	14.9888	15.2097	14.9862	15.3102	15.6992	15.4867	15.2117	15.4495	15.455	15.4313	15.8943	15.801
COMD3_HUMAN	COMM domain-containing protein 3 OS=Homo sapiens GN=COMMD3 PE=1 SV=1	COMMD3	0.628891	1.30722	-0.131536	0.951398	0.836987	-0.0188114	0.740846	0.634339	-0.0748996	0.0452812	1.03141	-0.409839		12.9402	13.468	14.7653	14.0046	13.5358	13.7749	13.0159	13.2808	12.6472	13.7705	12.9342	12.892	12.978	13.3744	13.7063	13.8875	13.235	13.3334		13.7721	12.519	13.6137	13.6891	12.4875	13.6439	12.6119	12.4477	13.6353	13.9558	13.1605	14.5906	13.4402	13.4099	13.0346
COPA_HUMAN	Coatomer subunit alpha OS=Homo sapiens GN=COPA PE=1 SV=2	COPA	0.844518	1.20437	-0.048394	0.736504	0.80559	-0.087052	0.228707	0.41305	0.221021	0.79118	0.858158	0.0546267		16.0785	17.8412	18.0223	17.786	18.1449	18.4563	17.7985	17.2105	17.9239	17.5568	17.6281	17.2793	16.9385	17.5259	17.9731	17.6714	17.8865	17.8678		17.6166	17.7836	17.8402	17.9987	17.1514	17.1825	17.9895	17.3804	17.7056	17.5614	17.5618	17.1422	17.7887	17.4601	18.0218
COPB_HUMAN	Coatomer subunit beta OS=Homo sapiens GN=COPB1 PE=1 SV=3	COPB1	0.702924	1.26603	0.109123	0.77322	0.813827	-0.123387	0.11967	0.326923	-0.347486	0.105949	1.04421	-0.362696		17.6271	17.4869	19.1357	18.0829	17.6061	17.8895	17.627	18.1768	17.8568	18.6093	17.6289	18.6214	17.627	17.8318	18.4962	18.3461	17.6175	18.2555		18.2401	17.8057	17.7755	19.1489	18.2103	17.6484	18.7823	18.0661	16.8177	17.5682	17.4973	18.7024	17.5929	17.7054	17.8524
COPB2_HUMAN	Coatomer subunit beta' OS=Homo sapiens GN=COPB2 PE=1 SV=2	COPB2	0.569179	1.34487	0.137396	0.511624	0.736249	0.137367	0.00927361	0.174689	0.406159	0.195046	0.865464	0.314959		18.0092	18.345	19.183	17.6896	18.5546	18.6714	18.2448	18.5302	18.4014	18.219	18.3605	17.9215	18.127	18.4376	18.7922	17.9543	18.4575	18.2964		18.0308	17.9799	18.6182	18.2425	18.5847	19.4333	18.2075	19.0791	18.4327	18.7564	18.2858	18.1278	18.5404	19.0907	19.1074
COPE_HUMAN	Coatomer subunit epsilon OS=Homo sapiens GN=COPE PE=1 SV=3	COPE	0.657886	1.28658	-0.114758	0.396051	0.689595	0.294913	0.287348	0.447599	-0.335949	0.517452	0.823585	-0.168099		16.5203	17.1285	16.9973	17.1028	16.9095	16.8013	17.0102	17.0021	16.8016	17.1862	16.2043	16.8102	16.7653	17.0653	16.8994	17.1445	16.5569	16.8058		17.232	16.9893	15.6652	16.9309	16.6949	17.0361	16.6637	16.6266	16.9705	17.281	16.8608	18.604	15.8878	16.4875	15.8588
COPG1_HUMAN	Coatomer subunit gamma-1 OS=Homo sapiens GN=COPG1 PE=1 SV=1	COPG1	0.318835	1.66931	-0.243663	0.0993021	0.578961	-0.316304	0.940345	0.696552	-0.0119259	0.930464	0.884718	0.012965		18.5162	18.089	18.1027	18.4101	18.707	18.8345	18.8955	18.4829	18.9549	18.6285	18.6952	18.5411	18.7059	18.2859	18.5288	18.5193	18.7011	18.6878		17.5948	18.6121	18.1828	18.7769	18.6419	18.1584	18.4115	18.2394	17.9354	18.6951	17.8038	18.4457	18.3981	18.3319	18.8345
COPG2_HUMAN	Coatomer subunit gamma-2 OS=Homo sapiens GN=COPG2 PE=1 SV=1	COPG2	0.201607	2.09862	0.310601	0.537557	0.745681	0.16251	0.202213	0.393259	0.180278	0.193667	0.874488	0.273932		14.2639	14.2033	15.2915	14.4506	15.0743	14.8608	14.4259	14.1805	14.6988	13.9512	14.9094	14.0992	14.3449	14.1919	14.9952	14.2009	14.9919	14.48		14.2332	14.481	15.7179	15.1583	14.5568	14.9213	14.4883	14.466	14.569	14.8641	14.3773	15.4151	14.7775	14.7858	15.2437
CSN3_HUMAN	COP9 signalosome complex subunit 3 OS=Homo sapiens GN=COPS3 PE=1 SV=3	COPS3	0.870714	1.19283	-0.0554651	0.244354	0.648466	-0.348253	0.11216	0.322733	-0.401377	0.14815	0.949087	-0.183757		15.3065	15.392	15.2041	15.3195	16.4893	15.8711	15.7986	15.5739	15.815	14.9851	16.0241	15.6781	15.5525	15.483	15.5095	15.1523	16.2567	15.7746		15.7952	15.7429	15.5979	16.1844	15.1178	14.9575	15.3858	14.615	15.4507	15.8856	15.3649	14.9371	15.848	14.2758	15.3988
CSN4_HUMAN	COP9 signalosome complex subunit 4 OS=Homo sapiens GN=COPS4 PE=1 SV=1	COPS4	0.980371	1.16656	0.00326185	0.990446	0.845064	-0.00283607	0.450709	0.532955	-0.126596	0.321837	0.817554	0.0326573		14.9897	15.1823	16.1374	15.1879	15.1353	15.3278	15.0438	15.0463	15.1257	15.6227	14.8649	15.1312	15.0167	15.1143	15.6315	15.4053	15.0001	15.2295		15.4054	15.0535	15.1266	15.393	14.9534	15.4851	14.9608	14.3271	15.1992	15.6381	15.2544	16.0009	14.9489	15.3722	14.851
CSN6_HUMAN	COP9 signalosome complex subunit 6 OS=Homo sapiens GN=COPS6 PE=1 SV=1	COPS6	0.363587	1.5916	0.138984	0.579054	0.756347	0.0720258	0.903886	0.686174	-0.0419166	0.905732	0.889674	0.0248345		13.7291	14.6641	14.37	14.0923	14.5952	14.198	13.8107	13.6082	14.0822	14.5813	14.2707	13.9553	13.7699	14.1362	14.2261	14.3368	14.4329	14.0767		14.4777	14.1712	14.1859	14.6806	14.4876	13.8095	14.2301	14.008	14.4748	14.3926	14.0481	14.2572	14.2102	12.5883	13.8956
CSN8_HUMAN	COP9 signalosome complex subunit 8 OS=Homo sapiens GN=COPS8 PE=1 SV=1	COPS8	0.921178	1.17662	-0.0218103	0.529466	0.743029	-0.235357	0.447268	0.530435	-0.171439	0.398369	0.810176	-0.171195		14.9664	14.6066	15.4704	15.4099	14.8162	15.2538	15.06	15.036	14.8525	15.0451	14.2346	14.6672	15.0132	14.8213	15.1615	15.2275	14.5254	14.9605		14.7551	14.6643	14.5231	15.0793	14.7239	15.8329	14.7213	12.9603	15.2029	15.1232	15.1423	15.1473	14.8161	15.3656	14.5957
COPZ1_HUMAN	Coatomer subunit zeta-1 OS=Homo sapiens GN=COPZ1 PE=1 SV=1	COPZ1	0.832364	1.21321	-0.0675625	0.304002	0.667695	0.5006	0.680471	0.608368	0.102103	0.112753	1.0319	0.245331		16.3851	16.6981	17.1669	19.0041	16.7437	16.6188	16.5207	16.1178	16.5724	16.5976	16.4427	16.2094	16.4529	16.4079	16.8697	17.8008	16.5932	16.4141		16.2459	16.6323	16.5577	16.5438	16.7458	17.4077	16.9925	15.9752	18.3953	16.6793	18.022	17.4779	16.7533	16.9414	16.7176
COQ5_HUMAN	2-methoxy-6-polyprenyl-1,4-benzoquinol methylase, mitochondrial OS=Homo sapiens GN=COQ5 PE=1 SV=2	COQ5	0.511306	1.37948	0.215801	0.767034	0.812651	0.111054	0.196797	0.392625	0.477971	0.303528	0.815507	0.371316		14.5998	15.6491	15.993	15.4851	15.7158	16.4812	14.3496	15.9254	15.3025	15.7146	15.0329	14.9943	14.4747	15.7872	15.6477	15.5998	15.3743	15.7378		15.5319	14.8358	15.8449	16.4389	15.8375	15.4273	14.8776	14.2413	16.4755	16.3674	15.5323	15.7937	16.3818	15.3174	15.8248
COQ6_HUMAN	Ubiquinone biosynthesis monooxygenase COQ6 OS=Homo sapiens GN=COQ6 PE=1 SV=2	COQ6	0.731739	1.26618	-0.239449	0.664536	0.783435	-0.15488	0.612915	0.593853	0.178432	0.897299	0.886488	-0.0573975		13.4545	15.7562	16.2083	15.4372	16.4101	16.7518	15.2224	16.6186	15.9741	14.9863	15.956	16.0145	14.3384	16.1874	16.0912	15.2117	16.183	16.3831		15.6422	16.1691	15.934	16.2113	12.9258	16.0757	15.6165	15.4273	15.3853	15.3665	15.2857	16.3843	15.6622	16.4099	15.9614
COR1B_HUMAN	Coronin-1B OS=Homo sapiens GN=CORO1B PE=1 SV=1	CORO1B	0.444392	1.44168	-0.130702	0.538233	0.745008	-0.165553	0.467281	0.541098	-0.181353	0.177962	0.903025	-0.544663		19.6889	19.0651	20.2489	19.5445	19.9364	20.4459	19.9865	20.2835	19.8219	19.9957	19.9896	20.1668	19.8377	19.6743	20.0354	19.7701	19.963	20.3063		19.3523	19.932	19.3356	19.945	20.0561	20.1816	19.9725	19.7221	19.0893	20.1589	19.0244	20.6262	19.5598	20.4249	19.9246
COR1C_HUMAN	Coronin-1C OS=Homo sapiens GN=CORO1C PE=1 SV=1	CORO1C	0.370731	1.57591	-0.111385	0.37404	0.686037	-0.328512	0.92679	0.692208	0.0271573	0.984577	0.897059	-0.00655997		19.4597	18.6845	19.1644	19.0585	19.4922	19.8844	17.2552	20.1524	19.4487	19.4178	19.7569	19.6735	18.3575	19.4184	19.3066	19.2382	19.6245	19.779		17.7148	19.5358	19.1635	19.2368	19.5469	19.858	19.393	19.4286	18.4214	18.122	18.6526	19.7356	19.112	20.0799	19.3961
CORO7_HUMAN	Coronin-7 OS=Homo sapiens GN=CORO7 PE=1 SV=2	CORO7	0.331834	1.6461	0.205521	0.416684	0.702014	0.109476	0.162088	0.366224	0.374053	0.146771	0.958219	0.280575		16.6214	16.865	16.7446	16.115	16.8003	16.7042	16.8406	16.6176	16.4924	15.3214	16.3952	16.5554	16.731	16.7413	16.6185	15.7182	16.5978	16.6298		16.6576	16.6884	17.2962	16.6415	16.5124	16.4736	16.745	16.9935	16.5424	16.3284	16.7246	16.3596	17.2247	16.2339	17.3014
COTL1_HUMAN	Coactosin-like protein OS=Homo sapiens GN=COTL1 PE=1 SV=3	COTL1	0.715271	1.26585	0.0521838	0.208761	0.642651	-0.242227	0.68492	0.610325	0.054525	0.322269	0.816627	-0.102747		19.6275	19.8564	20.0624	19.7368	20.111	20.0308	19.9789	19.8202	20.3339	19.9535	19.2663	19.4431	19.8032	19.8383	20.1982	19.8452	19.6887	19.737		19.9104	19.9478	19.8199	20.4645	19.5742	19.7067	19.7958	18.9014	20.0348	20.1378	19.3235	19.4638	20.1931	19.4991	19.9621
COX41_HUMAN	Cytochrome c oxidase subunit 4 isoform 1, mitochondrial OS=Homo sapiens GN=COX4I1 PE=1 SV=1	Cox4I1	0.41394	1.477	0.156955	0.272563	0.65388	0.167413	0.167821	0.367392	0.221638	0.790223	0.859394	-0.0809553		19.8439	20.0914	21.3612	20.2536	20.6321	20.827	19.9753	20.5428	20.1212	19.8522	20.0784	19.709	19.9096	20.3171	20.7412	20.0529	20.3553	20.268		20.1649	19.7558	21.0441	20.7322	20.2526	20.6363	20.5656	20.6928	20.4488	20.1733	20.2868	20.4813	20.5685	20.6974	21.0416
CX6B1_HUMAN	Cytochrome c oxidase subunit 6B1 OS=Homo sapiens GN=COX6B1 PE=1 SV=2	Cox6b1	0.477785	1.40519	-0.284788	0.0229926	0.46566	-0.65015	0.265911	0.438226	-0.459747	0.495175	0.814695	-0.425194		21.6522	20.6489	19.3529	21.2776	20.8546	21.3808	21.6718	22.8389	21.846	22.9838	21.8171	22.0238	21.662	21.7439	20.5994	22.1307	21.3359	21.7023		20.3656	22.3152	21.3747	20.7344	21.1713	21.5042	21.0057	20.918	20.3974	21.0677	20.128	21.7564	20.614	22.6993	20.9978
CERU_HUMAN	Ceruloplasmin OS=Homo sapiens GN=CP PE=1 SV=1	CP	0.0663991	3.02688	0.43676	0.430844	0.707291	0.288076	0.138768	0.343212	0.270616	0.461499	0.817694	0.375313		17.0764	16.9187	16.3266	16.5574	16.0738	16.1987	17.1972	16.6306	17.0105	17.4259	17.4055	18.5033	17.1368	16.7746	16.6686	16.9917	16.7397	17.351		17.5139	17.9512	16.764	17.087	17.5392	17.4276	17.6753	15.9595	17.0177	18.4184	17.4682	16.8517	17.4531	17.222	16.8055
CBPA3_HUMAN	Mast cell carboxypeptidase A OS=Homo sapiens GN=CPA3 PE=1 SV=2	CPA3	0.695629	1.27107	0.107481	0.491977	0.728686	-0.119513	0.594874	0.586904	-0.0729294	0.814119	0.863843	-0.0542382		18.435	18.4066	17.2758	18.035	18.0537	18.0515	18.5041	18.6483	18.3942	17.8051	18.1789	17.6681	18.4696	18.5275	17.835	17.92	18.1163	17.8598		18.3982	18.7936	18.2943	18.9851	17.7883	17.1136	18.09	18.716	17.5629	18.1916	17.406	18.0445	18.0664	18.9546	17.6913
CBPB1_HUMAN	Carboxypeptidase B OS=Homo sapiens GN=CPB1 PE=1 SV=4	CPB1	0.849499	1.19855	-0.0563417	0.146268	0.60261	-0.582158	0.81852	0.663997	-0.0770976	0.266772	0.821146	-0.646844		15.3715	15.6136	12.6207	14.8058	15.5722	14.964	15.1327	14.3817	12.6731	13.5905	15.3118	15.2228	15.2521	14.9976	12.6469	14.1981	15.442	15.0934		15.1838	14.0995	12.6252	15.2614	14.8015	15.3208	13.7187	14.6045	13.4011	12.7897	14.9786	14.6446	15.7021	13.9823	13.472
CBPD_HUMAN	Carboxypeptidase D OS=Homo sapiens GN=CPD PE=1 SV=2	CPD	0.552676	1.35933	0.124483	0.00824505	0.323745	-0.322335	0.426823	0.522246	0.150485	0.781768	0.858856	0.0616968		12.3098	12.4886	13.1195	12.8725	12.9666	12.6129	12.1819	12.2474	12.5759	12.413	12.6959	11.7797	12.2458	12.368	12.8477	12.6428	12.8312	12.1963		12.3715	12.0691	13.7818	13.0346	12.7469	11.8748	11.9125	12.1893	12.567	12.1874	12.2302	12.1113	12.4722	11.7867	13.1541
CBPE_HUMAN	Carboxypeptidase E OS=Homo sapiens GN=CPE PE=1 SV=1	CPE	0.636201	1.30599	0.0728017	0.0333326	0.478596	-0.514791	0.442445	0.528585	-0.168532	0.196892	0.855144	-0.365524		14.7715	14.9387	15.394	14.7536	15.173	14.6787	14.8549	14.8896	15.2784	14.1951	14.8327	15.206	14.8132	14.9141	15.3362	14.4743	15.0028	14.9424		15.0278	15.2755	15.3497	14.9734	14.5735	14.7199	13.7435	13.9362	14.8562	14.5135	14.7895	14.5555	15.0847	14.782	14.8778
CPNE1_HUMAN	Copine-1 OS=Homo sapiens GN=CPNE1 PE=1 SV=1	CPNE1	0.749759	1.2507	-0.0511364	0.808882	0.818668	0.112212	0.116782	0.328448	0.441071	0.304352	0.812397	0.811795		18.9717	18.4041	18.8539	19.001	18.6129	18.8381	18.9524	18.7655	19.3195	18.788	19.2764	19.2087	18.962	18.5848	19.0867	18.8945	18.9446	19.0234		18.2439	18.5844	19.2602	19.2734	18.8154	19.0119	19.6481	18.4416	18.7649	20.9002	17.9935	18.421	19.0107	18.5328	18.9048
CPNE3_HUMAN	Copine-3 OS=Homo sapiens GN=CPNE3 PE=1 SV=1	CPNE3	0.579284	1.33533	-0.0928623	0.0318632	0.478943	-0.435581	0.25783	0.431492	-0.251782	0.422081	0.814751	-0.181171		19.2571	18.4206	18.7022	18.995	19.3374	19.4563	19.5671	19.2	19.0828	18.6521	19.3531	19.6263	19.4121	18.8103	18.8925	18.8235	19.3453	19.5413		19.0086	18.9785	18.6257	19.3784	19.1676	19.109	19.2758	18.6466	18.2011	18.0016	18.5756	19.5107	18.9744	18.8544	18.9303
HEM6_HUMAN	Oxygen-dependent coproporphyrinogen-III oxidase, mitochondrial OS=Homo sapiens GN=CPOX PE=1 SV=3	CPOX	0.0623413	3.11001	-0.180889	0.769917	0.813912	-0.129152	0.104964	0.314309	-0.264307	0.170506	0.917419	-0.277623		15.3321	15.0549	14.9221	14.6578	15.0499	15.6262	16.2106	14.9641	15.1197	14.6318	15.5152	15.2681	15.7714	15.0095	15.0209	14.6448	15.2825	15.4471		15.4021	14.9678	14.8158	14.6719	14.8554	15.3779	14.7787	16.7033	14.0786	15.0286	14.6876	15.1247	15.0897	15.1369	14.7043
CBPQ_HUMAN	Carboxypeptidase Q OS=Homo sapiens GN=CPQ PE=1 SV=1	CPQ	0.352896	1.58953	-0.15673	0.579337	0.756204	0.185012	0.134314	0.339982	-0.333707	0.30527	0.810627	-0.265322		13.3825	13.9541	14.3271	13.7563	13.7366	13.3353	13.6406	14.5976	13.7007	13.7961	14.6721	15.0268	13.5116	14.2758	14.0139	13.7762	14.2044	14.1811		13.8293	14.1098	13.8271	13.9758	13.5163	13.7642	13.0016	15.2073	13.4039	15.0256	14.0428	14.3919	14.0021	14.1404	13.4983
CPSF6_HUMAN	Cleavage and polyadenylation specificity factor subunit 6 OS=Homo sapiens GN=CPSF6 PE=1 SV=2	CPSF6	0.62444	1.30826	0.0768169	0.478933	0.723287	-0.159925	0.478126	0.545084	0.118491	0.933197	0.884036	0.0160485		16.8609	16.846	17.3411	16.7729	17.2783	17.3256	17.0764	17.3464	17.12	16.7393	17.453	16.9377	16.9686	17.0962	17.2306	16.7561	17.3656	17.1317		16.8702	16.996	16.9877	17.5186	17.3436	17.2936	16.9708	17.351	16.6269	17.0686	16.3979	17.174	17.1637	17.313	17.5278
CPSF7_HUMAN	Cleavage and polyadenylation specificity factor subunit 7 OS=Homo sapiens GN=CPSF7 PE=1 SV=1	CPSF7	0.632622	1.3088	0.0986242	0.159207	0.608976	-0.315888	0.783776	0.651137	-0.0492553	0.471349	0.816103	-0.207457		17.3987	17.1602	17.7151	17.4033	17.7275	17.783	18.0834	17.7273	17.6381	17.0502	18.0055	17.6273	17.741	17.4438	17.6766	17.2267	17.8665	17.7051		17.5154	17.6536	17.0498	17.9205	17.9488	18.1635	17.4019	17.3434	16.9108	17.5021	16.9143	17.6919	17.3725	17.8597	17.6189
CPT1A_HUMAN	Carnitine O-palmitoyltransferase 1, liver isoform OS=Homo sapiens GN=CPT1A PE=1 SV=2	CPT1A	0.203045	2.09707	0.326706	0.268573	0.654094	-0.413402	0.225432	0.408502	-0.200482	0.386604	0.817049	-0.235567		16.0124	16.0801	16.375	17.0387	16.7127	16.9794	16.3718	16.5788	16.6547	16.7189	15.8698	15.8869	16.1921	16.3295	16.5148	16.8788	16.2912	16.4331		16.7604	16.929	16.4795	18.0519	16.0322	16.3469	17.1119	16.2108	15.8798	15.3058	15.6465	16.0044	15.939	16.3587	16.0348
CPT2_HUMAN	Carnitine O-palmitoyltransferase 2, mitochondrial OS=Homo sapiens GN=CPT2 PE=1 SV=2	cpt2	0.176221	2.25087	0.234861	0.277287	0.657021	0.202142	0.369575	0.490748	0.213976	0.504134	0.817622	0.165891		15.6727	16.3662	16.4309	16.072	16.7551	17.0793	15.5394	16.2225	16.2218	16.2104	15.9864	15.9117	15.606	16.2944	16.3263	16.1412	16.3708	16.4955		15.7999	16.4433	16.8034	16.9616	16.1793	16.4559	16.249	16.242	16.7546	16.7371	16.0376	16.4267	16.7634	16.1756	16.6853
CPVL_HUMAN	Probable serine carboxypeptidase CPVL OS=Homo sapiens GN=CPVL PE=1 SV=2	CPVL	0.490552	1.39165	-0.151114	0.0166664	0.411105	-0.920885	0.120804	0.327811	-0.517728	0.0850286	0.996049	-0.444358		15.9877	15.4176	15.5758	15.3632	15.0295	15.2182	15.5229	15.4644	15.0352	15.338	15.3221	15.682	15.7553	15.441	15.3055	15.3506	15.1758	15.4501		16.0591	15.3904	15.2529	15.7335	14.534	14.6017	13.7722	15.0376	14.6691	15.0888	14.2073	14.1781	14.7487	14.596	14.9253
CREB1_HUMAN	Cyclic AMP-responsive element-binding protein 1 OS=Homo sapiens GN=CREB1 PE=1 SV=2	CREB1	0.253144	1.78961	0.17986	0.892627	0.832888	0.0392216	0.524878	0.562741	0.104355	0.047282	1.02029	0.303329		17.014	16.617	17.2073	16.9079	16.4236	16.6881	17.7252	16.963	17.1685	16.635	17.2408	17.1317	17.3696	16.79	17.1879	16.7714	16.8322	16.9099		16.9257	17.0437	17.2847	17.0006	17.2406	17.4449	16.8115	17.8278	16.4191	16.8352	16.7399	17.463	17.048	17.4079	17.3253
CREL1_HUMAN	Cysteine-rich with EGF-like domain protein 1 OS=Homo sapiens GN=CRELD1 PE=1 SV=3	creld1	0.979765	1.16637	-0.00699536	0.815555	0.819816	-0.0674725	0.220472	0.404948	0.28231	0.535549	0.82796	0.156491		14.5439	14.7983	15.9515	15.4358	15.6245	16.3471	14.7257	15.1685	15.1348	15.5087	15.5333	16.2644	14.6348	14.9834	15.5431	15.4722	15.5789	16.3057		15.152	15.0805	15.4464	16.2941	14.614	15.8892	15.1528	14.6617	14.7187	16.242	14.8091	16.529	15.4982	15.5438	15.9315
CREL2_HUMAN	Cysteine-rich with EGF-like domain protein 2 OS=Homo sapiens GN=CRELD2 PE=1 SV=1	CRELD2	0.835866	1.20833	0.0492539	0.216747	0.638623	0.308839	0.103212	0.311946	0.264149	0.667372	0.841397	-0.09886		16.421	17.0702	16.6172	16.5854	16.5121	16.5219	16.179	15.9616	16.1346	16.8287	17.3492	16.6311	16.3	16.5159	16.3759	16.7071	16.9306	16.5765		16.2245	16.4174	17.4979	16.3507	16.5618	16.6493	16.5602	17.1495	17.3012	17.3736	16.4812	16.3932	16.7651	16.1735	16.8087
CRIP2_HUMAN	Cysteine-rich protein 2 OS=Homo sapiens GN=CRIP2 PE=1 SV=1	CRIP2	0.379294	1.53576	-0.139889	0.071345	0.55574	-0.352495	0.0190654	0.196726	-0.451596	0.501883	0.816556	-0.0959076		17.1563	16.5024	16.2994	16.7219	16.9831	16.5611	16.9608	16.6942	16.9018	17.6257	17.3157	17.3365	17.0586	16.5983	16.6006	17.1738	17.1494	16.9488		16.8571	16.9541	16.4319	16.5473	17.3159	16.5837	16.3141	16.6441	16.68	16.367	16.8769	16.5323	16.3161	15.8617	16.7177
CRK_HUMAN	Adapter molecule crk OS=Homo sapiens GN=CRK PE=1 SV=2	CRK	0.325673	1.65911	0.187678	0.512811	0.737406	0.108829	0.973564	0.705039	-0.00602887	0.133217	0.996698	-0.39834		14.8575	15.4582	15.5235	15.6425	15.3878	16.1805	15.3844	15.6993	15.352	15.133	15.6901	15.6235	15.1209	15.5787	15.4377	15.3878	15.5389	15.902		15.5671	15.1302	16.1956	15.7243	15.4744	16.0006	15.7928	15.1429	15.7925	15.5221	15.5016	15.8673	15.7088	15.369	15.7133
CRKL_HUMAN	Crk-like protein OS=Homo sapiens GN=CRKL PE=1 SV=1	CRKL	0.207857	2.04302	-0.243269	0.418862	0.700774	-0.397377	0.168422	0.36821	-0.318508	0.248671	0.823547	-0.33174		15.9046	16.1175	16.4808	16.5265	16.2573	16.0688	15.9435	16.6198	16.1146	16.7346	15.1038	16.0221	15.924	16.3687	16.2977	16.6306	15.6806	16.0454		16.1961	15.832	15.498	16.1993	15.788	15.974	15.8358	13.8464	15.9388	16.3272	15.9355	16.6791	15.1794	15.8943	16.1547
QOR_HUMAN	Quinone oxidoreductase OS=Homo sapiens GN=CRYZ PE=1 SV=1	CRYZ	0.294108	1.7166	0.534123	0.523201	0.741266	0.366399	0.0690128	0.278111	0.857229	0.965141	0.890832	0.01999		17.7096	18.7545	16.8371	18.9437	18.7289	19.5945	18.5174	19.5535	18.1408	18.8514	19.3479	17.2769	18.1135	19.154	17.489	18.8975	19.0384	18.4357		18.626	18.2517	19.6342	18.9146	18.9667	19.9396	18.9533	19.2944	19.3085	17.0999	18.8058	19.8645	19.3729	20.3922	19.6545
CISY_HUMAN	Citrate synthase, mitochondrial OS=Homo sapiens GN=CS PE=1 SV=2	CS	0.755659	1.24329	0.0814043	0.419987	0.700221	0.146677	0.879132	0.680131	0.0241435	0.830334	0.869792	0.0325712		17.8198	18.288	18.7832	17.9693	18.2504	18.3167	17.7962	18.1515	18.0115	17.7597	17.8064	18.0038	17.808	18.2197	18.3973	17.8645	18.0284	18.1602		17.9004	17.8928	17.9503	18.9391	17.6265	18.6576	17.8863	18.9693	18.1457	18.2562	17.6867	18.414	18.1988	18.76	18.0145
CSDE1_HUMAN	Cold shock domain-containing protein E1 OS=Homo sapiens GN=CSDE1 PE=1 SV=2	CSDE1	0.748629	1.25039	-0.0509944	0.98817	0.845747	0.00519615	0.341108	0.475964	0.171814	0.790028	0.860094	-0.0906961		16.7771	16.3258	15.9928	16.9544	17.1289	17.4111	17.6391	17.0048	16.9328	16.4522	17.1358	16.8066	17.2081	16.6653	16.4628	16.7033	17.1323	17.1088		16.5893	16.2963	16.8243	16.7613	17.199	17.3044	16.5546	16.8605	16.284	18.0442	16.1577	17.4108	16.9423	17.015	17.2329
XPO2_HUMAN	Exportin-2 OS=Homo sapiens GN=CSE1L PE=1 SV=3	CSE1L	0.241389	1.87715	-0.182159	0.595105	0.760785	-0.0954001	0.355428	0.485491	0.0994404	0.402035	0.811992	0.120514		16.452	16.2993	17.0444	16.6999	16.9429	17.2627	16.6158	17.0112	17.0829	16.8406	16.4677	16.9516	16.5339	16.6553	17.0637	16.7703	16.7053	17.1071		16.5832	16.6307	16.4161	17.0315	16.2895	16.7916	16.8372	16.7184	16.3697	17.049	16.2079	17.0809	16.5023	17.069	17.0024
CSK_HUMAN	Tyrosine-protein kinase CSK OS=Homo sapiens GN=CSK PE=1 SV=1	CSK	0.529372	1.36819	-0.275636	0.471344	0.723178	-0.29413	0.432446	0.525159	-0.185079	0.130916	0.993992	-0.249386		14.137	14.6591	15.1755	13.9747	15.1598	14.6223	14.2702	14.4091	14.3883	14.2474	13.4749	14.1613	14.2036	14.5341	14.7819	14.1111	14.3173	14.3918		14.6454	14.1043	13.1582	15.3384	13.4339	14.0057	14.4873	12.5661	14.4456	14.7578	13.7775	14.5407	14.53	14.3758	13.6039
CSK21_HUMAN	Casein kinase II subunit alpha OS=Homo sapiens GN=CSNK2A1 PE=1 SV=1 [CSK21_HUMAN,CSK23_HUMAN]	CSNK2A1	0.515533	1.37545	-0.187337	0.826099	0.820979	0.0686684	0.308933	0.459993	0.302814	0.483299	0.819489	0.270757		13.5203	13.9443	15.5913	15.554	14.2872	13.6243	13.3232	13.0218	13.9283	13.1997	11.7346	12.9932	13.4217	13.4831	14.7598	14.3769	13.0109	13.3088		13.4223	13.8234	14.4734	13.5128	13.6812	12.3241	14.4855	13.0028	14.4128	13.673	13.8399	13.3593	14.2691	13.1015	14.4917
CSK2B_HUMAN	Casein kinase II subunit beta OS=Homo sapiens GN=CSNK2B PE=1 SV=1	CSNK2B	0.99523	1.1633	0.00139669	0.0648641	0.557137	-0.525588	0.401773	0.504944	0.0878431	0.736701	0.855174	-0.0884318		15.9255	15.8749	15.5576	16.2899	16.5695	15.3496	16.0299	14.8197	16.4226	16.0568	15.8901	15.9106	15.9777	15.3473	15.9901	16.1734	16.2298	15.6301		16.0283	16.0142	15.5513	16.703	16.1778	14.8822	16.2338	14.3076	15.8065	14.9829	15.5677	15.2963	16.1225	15.1372	16.3473
CSRP1_HUMAN	Cysteine and glycine-rich protein 1 OS=Homo sapiens GN=CSRP1 PE=1 SV=3	CSRP1	0.950998	1.16571	0.0128808	0.028596	0.491238	-0.703551	0.0937332	0.301285	-0.42738	0.27738	0.824101	-0.38385		20.9064	19.9839	20.5649	21.4011	21.0111	21.5308	20.8941	23.0444	20.9561	22.4906	21.8144	21.7214	20.9002	21.5141	20.7605	21.9458	21.4127	21.6261		20.735	21.7415	21.5669	21.2866	21.2437	21.6632	20.917	20.3148	20.6539	20.6247	20.4088	21.019	20.8849	21.7005	20.6267
CSRP2_HUMAN	Cysteine and glycine-rich protein 2 OS=Homo sapiens GN=CSRP2 PE=1 SV=3	CSRP2	0.498035	1.38757	0.159973	0.484007	0.723566	-0.227082	0.220655	0.404367	-0.189575	0.247318	0.828435	-0.109526		18.618	17.4176	17.471	17.6258	17.6663	17.8235	18.4734	17.8254	18.1915	18.0785	18.7492	18.2702	18.5457	17.6215	17.8313	17.8521	18.2077	18.0468		17.9865	18.527	18.3407	18.2496	18.0746	17.8865	17.9121	18.6518	17.3746	18.1123	17.2537	17.4382	18.0917	17.6363	18.0541
CYTB_HUMAN	Cystatin-B OS=Homo sapiens GN=CSTB PE=1 SV=2	CSTB	0.661696	1.28453	-0.109676	0.457954	0.718682	-0.337817	0.484296	0.54635	-0.195468	0.297871	0.817452	-0.327178		16.6168	17.2334	18.0777	16.569	17.1212	18.0275	16.6464	18.3146	16.8162	17.6097	16.336	16.7561	16.6316	17.774	17.447	17.0893	16.7286	17.3918		16.9936	16.7875	16.9986	17.7111	16.7481	17.1654	16.7279	15.3879	17.3881	16.9249	16.7156	17.8909	16.4453	18.1299	16.0938
CSTF1_HUMAN	Cleavage stimulation factor subunit 1 OS=Homo sapiens GN=CSTF1 PE=1 SV=1	CSTF1	0.478179	1.40478	-0.395292	0.237995	0.642219	-0.50277	0.460234	0.535617	-0.29636	0.463014	0.814047	-0.078208		17.3111	16.4464	16.9541	16.3448	16.6052	16.71	17.6618	15.9625	17.642	15.6768	17.7378	17.609	17.4865	16.2044	17.298	16.0108	17.1715	17.1595		15.7875	17.5394	15.5063	16.5287	17.3079	16.2891	16.3029	16.9048	15.6543	16.4664	16.3653	16.6204	16.0779	16.2943	16.9601
CSTF2_HUMAN	Cleavage stimulation factor subunit 2 OS=Homo sapiens GN=CSTF2 PE=1 SV=1	CSTF2	0.310794	1.69082	0.162014	0.507964	0.73649	0.232356	0.253324	0.429723	0.233496	0.522714	0.821751	0.118193		15.8628	15.6751	16.2851	16.2055	15.798	16.3058	16.2857	15.9379	15.924	15.4869	16.8265	16.2971	16.0742	15.8065	16.1045	15.8462	16.3122	16.3014		16.1425	16.056	16.4697	15.6948	16.0545	16.9997	16.0279	17.4747	15.5693	16.4026	15.9622	16.4025	16.073	16.6806	16.5358
CTBP1_HUMAN	C-terminal-binding protein 1 OS=Homo sapiens GN=CTBP1 PE=1 SV=2	CTBP1	0.696474	1.26998	0.0517978	0.319788	0.673164	-0.115713	0.349099	0.481721	0.126616	0.641911	0.839768	0.0453465		17.5338	17.3497	17.3708	17.3733	17.6121	17.7377	17.6187	17.4577	17.5723	17.1579	17.6965	17.5005	17.5762	17.4037	17.4716	17.2656	17.6543	17.6191		17.3376	17.5091	17.9201	17.6449	17.4474	17.4422	17.5367	17.4421	17.1803	17.5317	17.2019	17.4036	17.8633	17.3195	17.9845
CGL_HUMAN	Cystathionine gamma-lyase OS=Homo sapiens GN=CTH PE=1 SV=3	CTH	0.283668	1.74829	0.192695	0.699878	0.794433	0.1509	0.00528592	0.167906	0.845745	0.24625	0.830285	0.245384		13.6932	14.3156	13.7918	12.2166	13.7536	14.3345	13.6931	14.4341	13.7901	13.8475	13.6821	14.1032	13.6931	14.3748	13.791	13.0321	13.7179	14.2189		13.675	13.9347	14.4093	13.5683	13.8341	14.5626	14.3228	13.9744	13.422	14.1573	12.6125	15.2442	14.9476	14.5846	14.8946
CTNA1_HUMAN	Catenin alpha-1 OS=Homo sapiens GN=CTNNA1 PE=1 SV=1	CTNNA1	0.11934	2.81728	0.315715	0.764972	0.812704	-0.0357698	0.318866	0.467056	0.14342	0.815946	0.864886	-0.0316173		18.7943	18.938	19.6887	19.1745	19.5868	19.782	19.1015	18.9826	19.1421	18.6306	19.2684	18.7341	18.9479	18.9603	19.4154	18.9026	19.4276	19.258		19.1604	19.1006	19.6351	20.011	19.3315	19.5676	19.0135	19.2809	19.0476	19.0241	19.0595	19.2718	19.4888	19.2215	19.65
CTNB1_HUMAN	Catenin beta-1 OS=Homo sapiens GN=CTNNB1 PE=1 SV=1	CTNNB1	0.263483	1.79087	0.274212	0.600081	0.762083	-0.142516	0.618483	0.594977	-0.106191	0.0578094	0.995876	-0.447274		19.2572	19.8569	20.826	19.7537	19.8069	20.1461	19.5532	20.1002	19.7409	20.1088	19.4675	20.6111	19.4052	19.9785	20.2834	19.9312	19.6372	20.3786		19.7471	19.8451	20.0558	21.1403	19.6185	20.8526	20.2623	19.6604	19.3697	20.2021	19.4088	19.8558	20.0902	19.8567	19.992
CTND1_HUMAN	Catenin delta-1 OS=Homo sapiens GN=CTNND1 PE=1 SV=1	CTNND1	0.00577657	3.05465	0.248565	0.487904	0.724886	0.115493	0.136495	0.341765	0.268018	0.57243	0.838201	0.113862		18.3056	18.8371	19.045	19.0753	19.0668	19.4892	18.499	18.512	18.9623	18.5962	18.3979	18.5048	18.4023	18.6745	19.0037	18.8358	18.7323	18.997		18.7826	18.9783	19.3892	19.0622	18.8614	19.0633	19.1608	18.3629	18.9386	19.0892	18.9225	18.8646	19.3501	18.5757	19.2242
CTR9_HUMAN	RNA polymerase-associated protein CTR9 homolog OS=Homo sapiens GN=CTR9 PE=1 SV=1	CTR9	0.869301	1.19461	-0.0449519	0.213198	0.638931	-0.380189	0.941654	0.696248	0.015896	0.395643	0.812694	-0.146588		15.0535	14.5932	15.1931	14.7767	15.7211	15.5958	15.457	14.9348	15.0482	14.6096	14.8006	15.0027	15.2553	14.764	15.1207	14.6931	15.2609	15.2993		14.5917	14.8504	14.5248	15.7883	15.2444	15.1238	15.0582	14.0371	14.2818	15.3776	14.1413	15.2159	15.1065	15.4339	14.8118
PPGB_HUMAN	Lysosomal protective protein OS=Homo sapiens GN=CTSA PE=1 SV=2	CTSA	0.500191	1.38193	-0.214974	0.460586	0.719876	-0.395262	0.288175	0.447596	-0.27262	0.252826	0.820085	-0.189717		16.5435	16.9545	17.673	16.5334	17.1326	17.6061	16.2869	17.2034	17.0138	16.8186	15.6128	16.2893	16.4152	17.079	17.3434	16.676	16.3727	16.9477		16.9375	16.6581	16.4588	17.1452	16.5836	15.761	16.8225	14.26	17.3674	16.7244	16.6433	16.6448	16.392	16.5075	16.223
CATB_HUMAN	Cathepsin B OS=Homo sapiens GN=CTSB PE=1 SV=3	CTSB	0.843133	1.20565	0.0216004	0.266634	0.651846	0.222419	0.0587125	0.261303	0.207276	0.269738	0.816784	0.198194		21.0107	20.7277	20.9093	20.6179	20.4667	20.8227	20.5769	20.4115	20.5308	20.8053	20.6159	21.1504	20.7938	20.5696	20.7201	20.7116	20.5413	20.9865		20.7644	20.4506	21.0759	21.0293	20.3894	20.7428	20.8497	21.436	21.1986	21.0916	20.4181	20.6634	21.1395	20.9225	21.0141
CATC_HUMAN	Dipeptidyl peptidase 1 OS=Homo sapiens GN=CTSC PE=1 SV=2	CTSC	0.573109	1.33624	-0.0613385	0.235528	0.642774	0.170126	0.620412	0.595067	0.0436176	0.965875	0.890308	-0.00860407		16.7162	16.4424	16.7435	16.3508	15.947	16.1515	16.4617	16.2882	16.2625	16.5059	16.1721	16.6768	16.5889	16.3653	16.503	16.4283	16.0595	16.4142		16.5492	16.1124	16.5179	16.3232	15.7088	16.7797	16.2982	16.9176	16.6185	16.5312	16.5441	16.4704	16.7442	16.3169	16.4948
CATD_HUMAN	Cathepsin D OS=Homo sapiens GN=CTSD PE=1 SV=1	CTSD	0.827931	1.21411	0.0441132	0.340701	0.677879	0.108211	0.0531853	0.254912	0.331615	0.21288	0.845745	0.308526		19.6811	19.5266	19.935	19.0708	19.244	19.993	19.1976	19.5695	18.8614	19.5168	19.0849	19.6008	19.4394	19.548	19.3982	19.2938	19.1645	19.7969		19.6767	18.7956	19.7697	19.6525	19.5316	19.4793	19.497	19.9149	19.4609	19.7378	19.0893	19.5902	20.3657	19.6826	19.8784
CATH_HUMAN	Pro-cathepsin H OS=Homo sapiens GN=CTSH PE=1 SV=4	CTSH	0.686491	1.27374	0.0513916	0.286387	0.661474	0.292652	0.178184	0.37832	0.279942	0.182184	0.885018	0.285048		16.4424	16.3172	17.616	16.3282	16.5328	17.0831	16.5634	16.9434	16.6975	16.5857	16.907	17.0445	16.5029	16.6303	17.1568	16.457	16.7199	17.0638		16.4347	16.2552	17.4071	16.8927	16.5971	17.2522	17.037	17.4683	17.0904	17.5227	16.3811	16.787	17.0024	17.0393	17.4027
CATS_HUMAN	Cathepsin S OS=Homo sapiens GN=CTSS PE=1 SV=3	CTSS	0.948469	1.16857	0.0103604	0.0879534	0.565961	0.238602	0.362226	0.489413	0.123544	0.0611152	0.978798	0.372086		16.1458	16.3092	15.4901	15.3631	16.7291	15.5883	16.2469	16.1021	16.0454	15.3182	16.1657	16.0512	16.1964	16.2057	15.7677	15.3406	16.4474	15.8198		16.2679	16.2426	15.6457	15.8388	15.8241	16.0207	16.2831	16.0671	15.9046	15.9938	16.7213	16.2394	16.0206	16.1537	15.5813
CATZ_HUMAN	Cathepsin Z OS=Homo sapiens GN=CTSZ PE=1 SV=1	CTSZ	0.235838	1.93051	0.154509	0.650545	0.777421	0.0450863	0.987844	0.708414	0.00297226	0.634111	0.841922	0.0727152		19.1499	18.9701	19.1489	18.6493	18.7983	19.6534	18.8188	19.2078	18.9954	18.7994	18.927	19.5928	18.9844	19.0889	19.0722	18.7243	18.8626	19.6231		19.2133	18.8766	19.6325	18.7261	19.2183	19.6159	19.0754	19.2959	19.176	18.9943	18.8352	19.2492	19.3609	18.7903	19.6456
SRC8_HUMAN	Src substrate cortactin OS=Homo sapiens GN=CTTN PE=1 SV=2	CTTN	0.304091	1.68911	0.22569	0.253099	0.653642	0.324372	0.362999	0.489641	0.180727	0.875231	0.879522	0.040185		17.9906	18.1212	19.0726	17.9844	17.9535	18.6825	18.0244	18.5692	18.0258	18.1537	18.6382	18.2876	18.0075	18.3452	18.5492	18.0691	18.2958	18.485		17.9698	18.2387	18.7792	18.2192	18.2393	19.6598	18.2405	19.6398	18.1195	18.4539	18.1068	19.1375	18.4005	19.3092	18.7094
CUL1_HUMAN	Cullin-1 OS=Homo sapiens GN=CUL1 PE=1 SV=2	CUL1	0.769365	1.2434	0.061397	0.940216	0.837877	0.0101256	0.216281	0.401346	0.127033	0.509206	0.818723	0.101736		15.3731	15.2503	15.6488	15.866	15.9534	16.1314	15.5716	16.2704	15.7592	15.3218	15.541	15.3215	15.4724	15.7603	15.704	15.5939	15.7472	15.7264		15.2191	15.7111	15.9803	16.5444	15.4391	15.4787	15.8417	15.3016	15.5359	15.7728	15.6185	15.9944	15.8509	15.9901	15.8674
CUL2_HUMAN	Cullin-2 OS=Homo sapiens GN=CUL2 PE=1 SV=2	CUL2	0.969924	1.16567	0.0182151	0.499336	0.730033	0.338689	0.339354	0.475565	0.303793	0.722039	0.849214	-0.0806714		14.8815	14.5113	16.0616	14.2058	14.7573	15.5534	14.5613	15.1172	14.6393	14.247	14.6988	14.6695	14.7214	14.8142	15.3504	14.2264	14.728	15.1114		13.405	14.4037	14.6771	15.8889	14.4948	16.1919	15.2239	14.0252	15.1758	16.4805	14.0831	15.9954	14.9779	16.2495	15.1389
CWC15_HUMAN	Spliceosome-associated protein CWC15 homolog OS=Homo sapiens GN=CWC15 PE=1 SV=2	CWC15	0.907046	1.18139	-0.0352965	0.438261	0.710974	0.504497	0.88649	0.683538	-0.0652357	0.729646	0.852779	-0.145973		14.6147	13.6955	17.0584	15.5617	14.7679	15.1281	15.6011	15.0381	14.4214	16.4134	14.091	16.7395	15.1079	14.3668	15.7399	15.9875	14.4294	15.9338		14.182	14.5305	14.8276	16.643	14.9171	16.2532	16.7359	17.2814	15.1628	15.0824	14.4467	15.8832	16.3837	15.273	15.7258
CXAR_HUMAN	Coxsackievirus and adenovirus receptor OS=Homo sapiens GN=CXADR PE=1 SV=1	CXADR	0.997703	1.16106	0.000754443	0.271751	0.652746	0.263405	0.460083	0.536212	0.178785	0.420573	0.814911	-0.131145		13.6083	13.7989	15.5002	14.4345	14.5096	14.9115	13.7504	14.5698	14.4314	14.0137	13.8466	13.6249	13.6793	14.1843	14.9658	14.2241	14.1781	14.2682		13.9316	13.9509	14.3191	14.8668	13.4961	14.9398	14.3917	14.3513	14.3436	14.3478	14.5289	15.117	14.1974	15.2012	14.4649
CYB5_HUMAN	Cytochrome b5 OS=Homo sapiens GN=CYB5A PE=1 SV=2	CYB5A	0.992822	1.16512	-0.000682326	0.620076	0.772185	0.0636665	0.994544	0.709138	-0.000652271	0.917194	0.886909	0.0074816		18.9953	18.9626	19.3752	18.6544	18.2165	18.6964	18.9198	18.9327	18.2775	18.5464	18.9632	19.0061	18.9576	18.9477	18.8264	18.6004	18.5899	18.8513		18.986	18.903	18.8513	18.3535	18.5275	19.1478	18.6586	19.501	18.8258	18.8423	18.5345	18.793	19.1866	19.1499	18.8311
CYB5B_HUMAN	Cytochrome b5 type B OS=Homo sapiens GN=CYB5B PE=1 SV=2	CYB5B	0.615446	1.31123	-0.163523	0.65437	0.779089	0.0536406	0.182945	0.384898	-0.237782	0.910582	0.888056	0.0193811		16.3827	17.0113	16.964	17.388	17.182	17.0608	16.3379	16.7016	16.5671	16.6034	16.8293	16.675	16.3603	16.8565	16.7655	16.9957	17.0056	16.8679		17.0378	16.0312	15.7266	17.5478	16.3985	17.1286	16.205	16.8616	16.7762	16.9541	16.9061	17.4703	16.2642	16.8468	15.8121
CYBR1_HUMAN	Cytochrome b reductase 1 OS=Homo sapiens GN=CYBRD1 PE=1 SV=1	CYBRD1	0.399278	1.5168	0.114715	0.423374	0.704038	0.289165	0.651196	0.602477	-0.0539962	0.507058	0.817193	0.134094		17.2182	16.5723	16.6378	17.0058	16.7428	16.6968	16.9347	16.8206	16.6918	16.8564	16.716	17.1789	17.0764	16.6965	16.6648	16.9311	16.7294	16.9378		16.924	17.085	16.5536	17.121	17.271	16.7697	16.6205	18.4721	16.7031	17.3862	17.0312	16.5578	16.7059	16.8254	16.2658
CYC_HUMAN	Cytochrome c OS=Homo sapiens GN=CYCS PE=1 SV=2	CYCS	0.242625	1.84339	0.244354	0.829691	0.822849	-0.0405641	0.431073	0.525462	0.149416	0.277859	0.823137	-0.0613652		20.1391	20.1596	19.7604	19.8413	20.1473	20.2183	20.2012	19.921	19.9763	19.9381	20.2414	20.0143	20.1701	20.0403	19.8683	19.8897	20.1943	20.1163		20.1572	20.1411	20.4058	20.8961	19.9482	20.1968	20.4266	20.2313	20.2461	19.9332	19.4083	19.7902	20.8314	20.1028	20.465
CYFP1_HUMAN	Cytoplasmic FMR1-interacting protein 1 OS=Homo sapiens GN=CYFIP1 PE=1 SV=1	CYFIP1	0.482244	1.39962	0.154095	0.576408	0.755456	-0.142032	0.725997	0.628267	-0.0413409	0.848291	0.870804	0.0258813		17.3968	17.2846	17.55	17.574	17.9084	17.8825	17.8241	17.8912	18.1714	17.3457	17.5263	17.1168	17.6105	17.5879	17.8607	17.4599	17.7174	17.4997		17.4736	18.2714	17.4362	18.294	17.7959	17.3894	17.1202	17.3685	17.1079	18.1672	17.1904	17.9297	17.473	17.4248	17.6355
CYGB_HUMAN	Cytoglobin OS=Homo sapiens GN=CYGB PE=1 SV=1	CYGB	0.43418	1.46238	0.116543	0.455082	0.718276	0.198577	0.613622	0.593828	-0.107021	0.980373	0.896416	0.00220403		14.605	14.8712	14.9973	14.8364	14.6632	14.6578	14.5637	14.8185	14.6198	14.7389	14.0584	14.1204	14.5843	14.8449	14.8086	14.7876	14.3608	14.3891		14.7048	14.7465	14.894	15.0574	15.0164	14.0553	14.811	14.1506	14.9901	14.833	14.6032	15.5788	14.6063	14.2179	14.1933
CP51A_HUMAN	Lanosterol 14-alpha demethylase OS=Homo sapiens GN=CYP51A1 PE=1 SV=3	CYP51A1	0.509672	1.38355	0.166396	0.0555143	0.52876	-0.779723	0.694997	0.613233	-0.170572	0.81169	0.863052	0.0460456		13.6211	13.4392	14.0998	14.2265	14.1236	15.185	13.778	12.8402	13.838	15.3108	12.9824	13.1549	13.6995	13.1397	13.9689	14.7686	13.553	14.1699		13.7929	13.5593	14.6276	14.0221	13.352	14.9442	13.4006	13.5387	13.4648	13.3077	12.2076	12.702	14.3182	13.0691	14.8145
CYH1_HUMAN	Cytohesin-1 OS=Homo sapiens GN=CYTH1 PE=1 SV=1	CYTH1	0.997822	1.16069	-0.000696401	0.942803	0.838241	0.0255778	0.268265	0.436774	-0.374837	0.898453	0.886347	-0.0442745		12.4889	12.9407	12.6503	12.8833	12.4735	12.5724	12.9588	10.7326	12.8437	12.5156	12.454	11.4057	12.7238	11.8367	12.747	12.6994	12.4638	11.989		12.6396	12.8603	12.6777	11.9897	12.69	11.5983	12.2692	12.6141	12.6868	12.4387	11.4082	13.1962	11.754	10.276	12.844
DAB2P_HUMAN	Disabled homolog 2-interacting protein OS=Homo sapiens GN=DAB2IP PE=1 SV=2	DAB2IP	0.0963804	2.96314	0.402521	0.782032	0.816402	-0.115055	0.390257	0.501361	0.152934	0.964696	0.891224	-0.00558519		13.7258	13.4105	13.0301	12.9021	14.0829	14.4196	13.4815	12.2113	13.8738	12.9201	13.4729	13.3964	13.6036	12.8109	13.4519	12.9111	13.7779	13.908		13.6833	13.7208	13.6993	13.8831	13.5108	14.3812	14.2926	13.5364	13.4832	13.3593	12.7984	12.3031	14.0532	13.0415	13.738
DAD1_HUMAN	Dolichyl-diphosphooligosaccharide--protein glycosyltransferase subunit DAD1 OS=Homo sapiens GN=DAD1 PE=1 SV=3	DAD1	0.145762	2.62173	-0.355651	0.220715	0.641474	-0.264598	0.246646	0.425071	-0.307234	0.149189	0.941039	-0.345528		17.3063	18.1511	17.8613	18.3791	17.6647	17.229	17.6219	17.3782	17.2328	18.1708	17.1968	17.4956	17.4641	17.7647	17.547	18.2749	17.4307	17.3623		18.1136	17.0446	17.1356	17.6212	16.8867	16.9081	16.9761	17.5115	17.3301	17.2799	17.8223	17.3364	16.761	17.5396	17.213
DAG1_HUMAN	Dystroglycan OS=Homo sapiens GN=DAG1 PE=1 SV=2	DAG1	0.452786	1.4269	-0.158383	0.00318401	0.191439	-0.666446	0.482036	0.54532	-0.196152	0.696651	0.84206	-0.0655036		18.6253	16.9956	17.4963	16.6609	17.7087	17.3611	17.738	18.5063	16.9154	17.8984	18.0334	18.8305	18.1816	17.751	17.2058	17.2797	17.8711	18.0958		17.2001	17.3671	17.0587	17.3993	17.9468	18.4626	17.0958	17.3333	16.852	16.8598	17.0414	17.2039	17.6795	18.2986	17.5203
RT29_HUMAN	28S ribosomal protein S29, mitochondrial OS=Homo sapiens GN=DAP3 PE=1 SV=1	DAP3	0.162679	2.33763	0.172014	0.641477	0.776717	-0.0923346	0.444828	0.529869	0.100059	0.522647	0.822277	-0.168326		14.1692	14.8053	15.2065	14.4187	14.5254	14.8293	14.351	14.7618	14.7198	14.4778	14.4922	14.7793	14.2601	14.7836	14.9631	14.4482	14.5088	14.8043		14.7882	14.6357	14.9823	14.8645	14.542	14.9876	14.474	14.1878	14.4062	14.6116	14.2119	15.3226	14.8512	15.0612	14.9928
SYDC_HUMAN	Aspartate--tRNA ligase, cytoplasmic OS=Homo sapiens GN=DARS PE=1 SV=2	DARS	0.386399	1.52484	-0.184481	0.920369	0.838046	0.0168144	0.721633	0.627844	-0.0585447	0.490561	0.817601	-0.0392032		17.2464	17.7251	18.534	17.717	17.6479	17.7898	17.2102	17.8866	17.3862	17.612	17.4506	17.4455	17.2283	17.8059	17.9601	17.6645	17.5493	17.6177		17.4474	17.1109	17.1657	17.8957	17.2693	17.8298	17.3208	17.408	17.6969	17.919	17.3195	18.2623	17.3941	18.079	17.2143
DAZP1_HUMAN	DAZ-associated protein 1 OS=Homo sapiens GN=DAZAP1 PE=1 SV=1	DAZAP1	0.641017	1.29378	0.0784359	0.670697	0.78445	-0.0682802	0.832897	0.667967	-0.0371731	0.616966	0.846573	0.0905178		17.2806	17.5074	17.9636	18.6484	17.8569	17.9705	17.7027	17.7666	17.5127	17.5603	17.9882	18.2636	17.4917	17.637	17.7382	18.1043	17.9225	18.1171		17.5711	17.503	18.4065	18.0883	17.4664	18.4461	17.7678	17.7145	17.8179	18.2601	17.1961	17.8447	17.8451	17.9536	18.0409
ACBP_HUMAN	Acyl-CoA-binding protein OS=Homo sapiens GN=DBI PE=1 SV=2	DBI	0.992767	1.16558	-0.00110131	0.441037	0.712473	-0.153645	0.900933	0.686183	0.0235076	0.378807	0.820883	-0.247794		17.6912	18.2895	18.1478	17.986	17.8805	18.2232	17.8963	18.1536	17.8276	18.3215	17.8511	17.7819	17.7937	18.2215	17.9877	18.1538	17.8658	18.0026		18.1926	18.0338	17.836	18.3779	17.9343	17.6439	17.8911	17.1632	18.0447	18.1413	17.9651	17.8978	18.3371	17.7344	17.6179
DREB_HUMAN	Drebrin OS=Homo sapiens GN=DBN1 PE=1 SV=4	DBN1	0.0567392	3.12538	-0.396741	0.657578	0.780012	-0.116002	0.177815	0.379027	-0.181898	0.248949	0.823137	-0.181825		16.3466	15.6625	16.9361	15.3614	15.4227	15.6152	16.1295	15.9728	15.8487	15.6546	16.5903	16.1962	16.2381	15.8177	16.3924	15.508	16.0065	15.9057		16.1229	15.834	15.3808	15.0767	15.3171	15.7562	15.6536	16.5807	15.4605	15.7762	15.9888	15.7125	15.7534	15.9009	15.8243
DBNL_HUMAN	Drebrin-like protein OS=Homo sapiens GN=DBNL PE=1 SV=1	DBNL	0.198398	2.10668	0.0764314	0.188433	0.63493	-0.189183	0.634752	0.597501	0.0551189	0.749724	0.854802	0.0374047		17.8041	17.44	17.5072	17.2951	17.91	17.6236	17.6565	17.7814	18.0996	17.813	17.6587	17.5695	17.7303	17.6107	17.8034	17.554	17.7844	17.5965		17.7306	17.8558	17.7418	17.7556	17.759	17.6951	17.6638	17.8455	17.5003	17.3164	17.1036	17.5146	17.7045	17.4916	18.1873
ODB2_HUMAN	Lipoamide acyltransferase component of branched-chain alpha-keto acid dehydrogenase complex, mitochondrial OS=Homo sapiens GN=DBT PE=1 SV=3	DBT	0.583837	1.33305	-0.0775767	0.0602184	0.549101	-0.168438	0.619403	0.595509	0.0431189	0.736609	0.855552	-0.0441526		16.5456	16.1112	16.523	16.6064	15.8482	16.3017	16.929	16.1679	16.6215	16.6801	15.5766	16.7117	16.7373	16.1395	16.5723	16.6433	15.7124	16.5067		16.3854	16.3704	16.2036	16.3172	16.0909	16.4784	16.4591	15.9389	16.1958	16.6507	15.7778	16.2784	16.8343	16.2759	16.4989
PGS2_HUMAN	Decorin OS=Homo sapiens GN=DCN PE=1 SV=1	DCN	0.346273	1.60904	-0.193584	0.514262	0.736738	-0.321774	0.167696	0.367615	-0.458026	0.178386	0.898503	-0.2798		22.3825	21.2188	21.9995	21.7716	21.177	21.5192	22.1378	22.0397	21.3338	22.0249	22.1139	22.1908	22.2602	21.6293	21.6667	21.8983	21.6454	21.855		21.6029	21.4525	21.5658	21.1293	21.7525	22.2903	21.2172	23.132	19.9644	21.3447	21.1463	22.2196	21.2677	22.5512	20.9931
DCP1A_HUMAN	mRNA-decapping enzyme 1A OS=Homo sapiens GN=DCP1A PE=1 SV=2	DCP1A	0.376767	1.54206	0.335081	0.223086	0.643506	0.393479	0.512268	0.558086	-1.58185	0.214195	0.837976	0.401201		13.6752	13.3382	12.6504	13.4575	14.2904	12.8152	13.0721	12.1254	13.7049	13.3121	13.4211	13.5455	13.3737	12.7318	13.1776	13.3848	13.8558	13.1803		12.8421	13.2878	14.1702	14.9145	13.2748	13.2251	14.3119	13.4171	14.3566	13.5294	14.0093	12.4408	14.4423	0	13.9385
DCPS_HUMAN	m7GpppX diphosphatase OS=Homo sapiens GN=DCPS PE=1 SV=2	DCPS	0.489757	1.39238	0.116098	0.411149	0.699426	0.330449	0.0810727	0.281841	0.310729	0.243231	0.832428	0.204148		16.3584	16.1624	16.0113	15.5831	15.6983	16.5645	16.341	15.9419	15.5594	15.3406	15.8571	15.7255	16.3497	16.0522	15.7853	15.4619	15.7777	16.145		15.9185	16.1759	16.3299	15.362	15.788	16.6941	16.3193	18.0987	16.0939	15.8569	15.3071	15.8787	17.0593	15.9441	16.3262
DCTN1_HUMAN	Dynactin subunit 1 OS=Homo sapiens GN=DCTN1 PE=1 SV=3	DCTN1	0.864755	1.1952	0.0313348	0.630559	0.775205	-0.151367	0.967689	0.7033	-0.00784052	0.891474	0.885427	-0.0259949		18.5289	17.7683	18.7129	17.6754	18.2814	18.6409	18.5871	18.6842	18.4694	18.2569	18.5099	18.6554	18.558	18.2263	18.5912	17.9661	18.3957	18.6481		18.0305	18.4515	18.2285	18.4178	18.2985	19.1465	18.3765	18.0993	17.5014	18.8747	17.6334	18.9919	18.5616	18.7515	18.3768
DCTN2_HUMAN	Dynactin subunit 2 OS=Homo sapiens GN=DCTN2 PE=1 SV=4	DCTN2	0.586051	1.32778	-0.196492	0.292672	0.660142	-0.424251	0.815477	0.664189	0.0470765	0.196222	0.86136	-0.245688		17.4184	17.072	16.315	18.1252	17.1388	17.5931	17.4511	16.7047	17.2046	16.7162	17.6428	17.1916	17.4348	16.8884	16.7598	17.4207	17.3908	17.3924		17.0008	17.5573	17.6843	16.6419	17.0246	16.199	17.0018	17.5023	17.2007	15.665	16.9581	16.4134	17.7168	16.3867	17.5834
DCTP1_HUMAN	dCTP pyrophosphatase 1 OS=Homo sapiens GN=DCTPP1 PE=1 SV=1	DCTPP1	0.734523	1.2652	0.058324	0.457113	0.719709	-0.112643	0.0570269	0.257336	0.398597	0.289215	0.81778	0.249847		15.2355	15.4058	15.5431	15.5475	15.6094	15.8019	15.4632	14.9055	15.4269	15.2876	15.7545	15.3795	15.3493	15.1557	15.485	15.4176	15.682	15.5907		15.2989	15.2896	16.3028	15.1645	15.4432	15.531	15.5201	14.577	15.4871	15.6399	15.1826	15.5976	15.7635	15.0594	16.494
DCXR_HUMAN	L-xylulose reductase OS=Homo sapiens GN=DCXR PE=1 SV=2	DCXR	0.352694	1.59133	0.171698	0.726687	0.804457	0.060684	0.0564621	0.257658	0.363709	0.61852	0.846439	0.0985265		13.8269	14.168	14.7815	13.1436	13.9356	13.4825	13.7388	13.9186	13.468	13.856	13.1898	13.1542	13.7829	14.0433	14.1247	13.4998	13.5627	13.3183		14.1702	13.7029	14.4274	14.2726	13.6911	13.0977	14.1026	13.5196	14.3875	13.9714	13.2073	13.5074	14.2732	13.7642	14.3938
DDAH2_HUMAN	N(G),N(G)-dimethylarginine dimethylaminohydrolase 2 OS=Homo sapiens GN=DDAH2 PE=1 SV=1	DDAH2	0.86393	1.19593	0.038469	0.940716	0.837934	0.0233572	0.357151	0.485797	-0.135368	0.301621	0.814656	0.104556		16.9872	16.041	16.5295	16.2459	15.9891	15.8856	16.6875	16.3148	16.2399	16.3336	16.895	16.6483	16.8374	16.1779	16.3847	16.2898	16.4421	16.2669		16.0326	16.3571	16.9656	15.9552	16.5767	16.7423	15.9531	17.4744	16.0475	16.2036	16.3108	16.5496	16.2657	16.4894	16.4407
DDB1_HUMAN	DNA damage-binding protein 1 OS=Homo sapiens GN=DDB1 PE=1 SV=1	DDB1	0.556285	1.3531	-0.154806	0.328288	0.672658	0.14664	0.76032	0.642189	0.0592831	0.401914	0.812547	0.186947		16.1892	16.1439	16.4461	15.9403	16.3611	16.5708	16.1273	17.5378	16.3505	16.3371	16.42	17.1469	16.1582	16.8408	16.3983	16.1387	16.3906	16.8588		15.756	16.4534	16.7135	16.899	16.1206	15.9142	16.3277	16.6792	16.6419	16.8032	16.1248	17.0885	16.5615	16.183	16.8712
OST48_HUMAN	Dolichyl-diphosphooligosaccharide--protein glycosyltransferase 48 kDa subunit OS=Homo sapiens GN=DDOST PE=1 SV=4	DDOST	0.553741	1.3569	-0.125898	0.73022	0.806049	-0.0385523	0.405114	0.506002	-0.131301	0.190044	0.873521	-0.177665		17.1258	16.9195	17.5916	16.7002	17.2933	17.0033	16.9201	16.7565	16.9238	17.2941	17.0264	17.0173	17.023	16.838	17.2577	16.9971	17.1598	17.0103		17.1943	16.785	16.6226	17.3677	16.3461	17.2148	16.9109	16.4859	17.1104	17.336	16.9932	17.2181	17.0725	16.6836	16.4452
DDX1_HUMAN	ATP-dependent RNA helicase DDX1 OS=Homo sapiens GN=DDX1 PE=1 SV=2	DDX1	0.940536	1.17246	0.0117885	0.231691	0.637732	-0.358584	0.482727	0.54572	0.136923	0.865713	0.875536	0.0391226		18.3852	18.4276	16.7527	18.2378	18.8371	19.0636	18.4995	18.69	18.6726	18.4175	18.7328	18.789	18.4424	18.5588	17.7127	18.3276	18.785	18.9263		18.5502	18.6181	18.3222	18.3744	18.4655	18.4929	18.6352	17.0952	17.8435	18.421	18.0932	18.5132	18.6484	18.5926	18.3663
DDX17_HUMAN	Probable ATP-dependent RNA helicase DDX17 OS=Homo sapiens GN=DDX17 PE=1 SV=2	DDX17	0.344937	1.61704	0.0841541	0.836645	0.822537	0.0300583	0.0351679	0.22698	0.22224	0.582409	0.837851	0.122423		18.5875	18.2657	18.9481	18.4428	18.694	18.9157	18.4651	18.7505	18.5079	18.1571	18.8329	18.1792	18.5263	18.5081	18.728	18.2999	18.7634	18.5474		18.5012	18.2823	18.841	18.5697	18.8249	18.859	18.4989	18.7611	18.5821	18.8553	18.3333	18.523	18.7425	18.8828	19.0117
DD19A_HUMAN	ATP-dependent RNA helicase DDX19A OS=Homo sapiens GN=DDX19A PE=1 SV=1 [DD19A_HUMAN,DD19B_HUMAN]	DDX19A	0.255883	1.78041	0.20344	0.809586	0.81852	-0.0374843	0.622343	0.595508	0.0847276	0.423445	0.812793	0.143886		16.4135	16.1848	15.9835	16.7483	16.6513	16.3314	16.8603	16.1363	16.8413	16.306	16.1212	16.1827	16.6369	16.1606	16.4124	16.5271	16.3863	16.2571		16.1977	16.7216	16.7423	16.6026	16.998	16.3388	16.5538	16.3008	16.7598	15.8858	16.1653	16.49	16.7485	15.8419	16.9764
DDX27_HUMAN	Probable ATP-dependent RNA helicase DDX27 OS=Homo sapiens GN=DDX27 PE=1 SV=2	DDX27	0.14259	2.63642	0.501168	0.742054	0.804345	0.222206	0.626908	0.595654	0.229828	0.752503	0.856542	0.0721694		15.5494	15.7421	13.0126	15.4779	16.187	16.0656	16.0498	14.9105	16.2557	15.1172	15.5	15.3558	15.7996	15.3263	14.6342	15.2976	15.8435	15.7107		15.5889	15.9831	16.3291	16.1006	15.9192	15.6979	16.1115	17.8153	15.7607	15.185	15.5718	13.5008	16.2866	13.8355	16.3861
DX39A_HUMAN	ATP-dependent RNA helicase DDX39A OS=Homo sapiens GN=DDX39A PE=1 SV=2	DDX39A	0.97157	1.16606	-0.0076255	0.13348	0.590381	0.3146	0.000528398	0.285335	0.541767	0.0459352	1.02356	0.387247		16.1629	16.9501	17.1464	16.7458	17.2833	17.0762	16.6355	16.6899	16.9128	16.1578	16.3234	16.3347	16.3992	16.82	17.0296	16.4518	16.8034	16.7055		16.5863	16.6052	17.0577	17.3152	16.3849	16.2145	17.2258	16.6247	17.2702	17.3017	16.8353	16.8393	17.0927	17.1437	17.4476
DX39B_HUMAN	Spliceosome RNA helicase DDX39B OS=Homo sapiens GN=DDX39B PE=1 SV=1	DDX39B	0.676198	1.27705	0.0583397	0.321431	0.672211	0.152388	0.204606	0.395069	0.225869	0.381873	0.818014	0.162379		17.3224	17.9259	18.5874	17.6978	17.9131	17.9827	17.2796	17.5476	17.774	17.5062	17.1465	17.3212	17.301	17.7367	18.1807	17.602	17.5298	17.6519		17.377	17.4691	18.1785	18.2762	17.462	17.5894	17.7621	17.2739	18.4861	18.0125	17.5732	17.8088	18.1004	17.862	17.8087
DDX3X_HUMAN	ATP-dependent RNA helicase DDX3X OS=Homo sapiens GN=DDX3X PE=1 SV=3	DDX3X	0.566463	1.34809	-0.128209	0.194992	0.640214	-0.413824	0.533944	0.564615	-0.158259	0.279978	0.821109	-0.346419		18.9445	18.8966	19.8436	19.2141	19.6061	19.8916	20.091	19.4067	19.5946	18.6596	19.4135	19.2995	19.5177	19.1517	19.7191	18.9368	19.5098	19.5956		19.2029	19.4202	18.7813	19.4865	19.3575	19.4132	19.5046	19.3543	18.2134	18.444	18.6505	19.781	19.0352	19.6127	19.2205
DDX42_HUMAN	ATP-dependent RNA helicase DDX42 OS=Homo sapiens GN=DDX42 PE=1 SV=1	DDX42	0.202237	2.09692	0.277755	0.653395	0.778892	0.048027	0.904426	0.685941	0.029204	0.396598	0.813026	0.093569		15.6371	15.6235	14.8533	15.8357	16.0373	16.0633	15.8485	15.2855	15.9619	15.4353	15.5764	15.183	15.7428	15.4545	15.4076	15.6355	15.8068	15.6232		15.6607	15.6436	16.0381	16.6684	15.8683	15.4578	16.0118	15.5833	15.7285	15.5268	15.4695	15.6386	15.8654	14.4129	16.0018
DDX46_HUMAN	Probable ATP-dependent RNA helicase DDX46 OS=Homo sapiens GN=DDX46 PE=1 SV=2	DDX46	0.559154	1.35261	-0.233121	0.308291	0.670228	-0.467569	0.519327	0.560126	-0.194496	0.594363	0.840306	-0.0662069		17.1339	16.787	19.5196	16.8785	17.2056	17.3901	17.5307	16.9246	17.492	16.7248	17.1317	16.5719	17.3323	16.8558	18.5058	16.8016	17.1686	16.981		16.7141	17.4037	16.6772	16.792	17.0122	17.6472	17.0299	16.6391	16.2687	16.6772	16.4149	17.8099	17.0418	17.4877	17.1015
DDX5_HUMAN	Probable ATP-dependent RNA helicase DDX5 OS=Homo sapiens GN=DDX5 PE=1 SV=1	DDX5	0.509962	1.3815	-0.240988	0.391521	0.690454	-0.396022	0.975126	0.704596	0.00764648	0.241661	0.836833	0.397442		17.2777	17.9071	17.845	18.3887	17.9844	18.5692	16.9974	17.8725	17.6254	17.6122	18.5256	17.952	17.1376	17.8898	17.7352	18.0004	18.255	18.2606		17.9021	17.9183	16.3633	18.1058	17.1122	18.4311	18.1574	16.3686	17.5506	18.4353	16.7137	17.6769	17.2413	18.5604	18.2331
DDX58_HUMAN	Probable ATP-dependent RNA helicase DDX58 OS=Homo sapiens GN=DDX58 PE=1 SV=2	DDX58	0.523666	1.37222	-0.137141	0.00014641	0.0402417	2.1722	0.0136626	0.187571	1.18256	0.0174646	1.11882	1.06541		14.7803	14.866	16.5668	14.8288	15.3042	15.4312	14.557	15.3771	14.6939	14.6772	14.6538	14.7481	14.6686	15.1216	15.6303	14.753	14.979	15.0897		15.0779	14.5857	15.0689	15.3052	14.5925	14.7891	17.8213	17.1241	17.5318	16.6888	16.7151	17.3944	16.8032	17.2777	16.2397
DDX6_HUMAN	Probable ATP-dependent RNA helicase DDX6 OS=Homo sapiens GN=DDX6 PE=1 SV=2	DDX6	0.234033	1.9337	0.282121	0.820887	0.820461	0.0562992	0.301728	0.455121	0.164138	0.262852	0.820161	0.133075		16.5046	16.436	16.0957	16.9133	17.4424	17.3859	16.4537	16.9186	17.2095	16.6366	16.4529	16.5456	16.4791	16.6773	16.6526	16.7749	16.9477	16.9658		16.9498	16.9886	16.9565	17.8886	16.7287	16.6778	17.0267	16.0429	17.0368	17.4904	16.3871	16.8511	17.2032	16.6148	16.7619
DECR_HUMAN	2,4-dienoyl-CoA reductase, mitochondrial OS=Homo sapiens GN=DECR1 PE=1 SV=1	DECR1	0.460254	1.41501	-0.220925	0.156075	0.609104	-0.525629	0.102491	0.314462	-0.412355	0.119918	1.00339	-0.502791		19.9428	19.9216	20.1501	19.8067	20.4892	20.9409	20.9203	20.6062	20.3649	19.9311	19.7969	20.0043	20.4316	20.2639	20.2575	19.8689	20.1431	20.4726		20.0029	19.8162	19.3838	20.9313	20.0518	19.9261	19.534	19.4176	19.0349	20.4132	19.0512	20.8328	19.9639	20.2591	19.5852
DEK_HUMAN	Protein DEK OS=Homo sapiens GN=DEK PE=1 SV=1	DEK	0.537804	1.35942	0.159284	0.0699402	0.563033	0.425938	0.10252	0.313955	0.359364	0.206995	0.846987	0.243251		16.6464	16.0811	17.5466	16.6237	17.0906	16.8644	16.7322	16.5856	16.1774	15.9092	16.9766	16.2982	16.6893	16.3334	16.862	16.2665	17.0336	16.5813		16.8673	16.343	16.5136	17.2657	16.4858	17.2463	16.9649	16.8828	16.9672	17.2816	16.832	17.3931	16.8421	17.4788	17.0037
DESM_HUMAN	Desmin OS=Homo sapiens GN=DES PE=1 SV=3	DES	0.971316	1.16681	-0.0143123	0.0628863	0.555015	-0.620736	0.480628	0.544869	-0.344132	0.30656	0.806736	-0.517684		22.3706	21.1391	21.2623	22.615	21.831	22.2593	21.4912	24.8972	22.4436	24.4666	22.3694	22.5288	21.9309	23.0181	21.853	23.5408	22.1002	22.3941		21.5545	23.3715	22.5164	21.7888	22.6424	22.8776	22.1743	21.8207	21.5413	22.0305	21.5128	22.0331	21.0959	24.6756	22.0466
DGKA_HUMAN	Diacylglycerol kinase alpha OS=Homo sapiens GN=DGKA PE=1 SV=3	DGKA	0.66841	1.27971	-0.100969	0.922548	0.838442	-0.0242426	0.401156	0.505344	0.185032	0.775736	0.858671	0.0683835		14.1655	14.246	15.488	13.469	14.7385	14.7741	14.1692	14.2427	14.3235	13.6604	13.8812	13.5866	14.1674	14.2443	14.9057	13.5647	14.3099	14.1804		13.3412	14.1159	14.4747	14.1858	14.0305	14.6185	14.1317	14.2855	14.3554	13.8701	13.5546	15.0295	14.3979	15.181	14.9374
DHCR7_HUMAN	7-dehydrocholesterol reductase OS=Homo sapiens GN=DHCR7 PE=1 SV=1	DHCR7	0.764383	1.24601	-0.0687752	0.118825	0.586204	-0.279592	0.719846	0.6273	-0.118058	0.68376	0.843386	-0.167747		15.0151	15.0211	17.8798	15.3094	16.0914	15.1051	14.7117	15.0761	15.4843	14.771	15.0121	13.6936	14.8634	15.0486	16.6821	15.0402	15.5518	14.3994		15.1442	14.9529	15.7621	15.71	15.4029	14.2006	14.7005	14.4743	15.8161	14.9905	15.4313	14.4951	14.9343	14.4406	15.259
DYR_HUMAN	Dihydrofolate reductase OS=Homo sapiens GN=DHFR PE=1 SV=2	DHFR	0.0211136	2.93812	0.372043	0.686322	0.791657	0.146399	0.0667992	0.275355	0.481903	0.0442633	1.05511	0.784127		13.6266	14.2753	14.0334	15.3302	15.1718	15.6659	14.6442	13.3362	14.9741	14.3167	14.0637	15.2768	14.1354	13.8058	14.5038	14.8235	14.6177	15.4714		14.6369	14.5849	14.7054	15.3444	14.8078	15.5103	14.8514	12.7451	15.0466	15.9943	14.698	14.9006	14.8116	13.9019	15.0025
DHRS4_HUMAN	Dehydrogenase/reductase SDR family member 4 OS=Homo sapiens GN=DHRS4 PE=1 SV=3	DHRS4	0.224495	1.98517	0.149373	0.900174	0.833863	-0.0160167	0.237251	0.419135	0.110214	0.664146	0.841471	-0.08307		17.1609	17.6697	18.4166	17.8726	17.7626	18.1777	17.1782	17.4954	17.8756	17.2904	16.9435	16.8299	17.1695	17.5826	18.1461	17.5815	17.3531	17.5038		17.5757	17.544	18.204	17.9717	17.6737	17.2636	17.4897	17.1926	18.0799	17.2746	17.4032	17.8004	17.5096	17.6405	17.9505
DHX15_HUMAN	Putative pre-mRNA-splicing factor ATP-dependent RNA helicase DHX15 OS=Homo sapiens GN=DHX15 PE=1 SV=2	DHX15	0.555425	1.35475	0.148565	0.394498	0.690641	0.260663	0.112895	0.323128	0.210762	0.364999	0.82588	0.175491		16.0441	16.2751	16.7368	15.9088	16.7761	16.3463	16.0609	16.2155	16.2337	15.7022	16.4702	16.1559	16.0525	16.2453	16.4852	15.8055	16.6231	16.2511		16.2647	16.0686	16.5847	16.814	15.9237	16.6984	16.3458	17.5168	16.5613	16.5532	15.9361	16.1137	16.6891	16.5639	16.5897
DHX32_HUMAN	Putative pre-mRNA-splicing factor ATP-dependent RNA helicase DHX32 OS=Homo sapiens GN=DHX32 PE=1 SV=1	DHX32	0.934255	1.17404	-0.0313267	0.185011	0.63002	-1.45416	0.770957	0.648469	-0.108992	0.403853	0.810869	-0.33921		14.3643	15.2153	16.5528	15.936	16.0687	16.5726	14.605	16.2233	15.4854	15.1147	16.2063	16.0896	14.4846	15.7193	16.0191	15.5253	16.1375	16.3311		15.6391	15.6863	15.3355	16.4646	15.4326	15.4709	15.9455	13.9714	11.5982	11.8589	15.1499	16.9681	15.6496	15.9342	15.5525
DHX9_HUMAN	ATP-dependent RNA helicase A OS=Homo sapiens GN=DHX9 PE=1 SV=4	DHX9	0.146746	2.604	0.361355	0.957502	0.838904	0.00944748	0.492833	0.549099	0.152848	0.945742	0.888937	-0.0137692		18.1786	18.7268	19.6888	19.0917	19.0348	19.9791	18.6921	19.0814	19.198	18.7201	18.5748	18.6525	18.4353	18.9041	19.4434	18.9059	18.8048	19.3158		18.9658	19.0193	19.6313	19.9226	18.3726	20.0659	19.0229	19.2268	19.164	19.0942	18.4099	18.9482	19.1785	19.6594	19.3265
DBLOH_HUMAN	Diablo homolog, mitochondrial OS=Homo sapiens GN=DIABLO PE=1 SV=1	DIABLO	0.439848	1.45007	0.121913	0.838886	0.823058	0.0409904	0.0657711	0.275321	0.317488	0.200764	0.850342	0.28335		15.6355	15.6602	16.3365	15.2428	15.5935	15.8867	15.2085	15.997	15.7955	15.4255	15.0971	15.55	15.422	15.8286	16.066	15.3341	15.3453	15.7184		15.2446	15.608	16.3038	15.8656	15.1799	16.2441	15.7832	15.0159	16.0753	15.629	15.2647	16.1923	16.1307	16.5067	15.9283
DIAP1_HUMAN	Protein diaphanous homolog 1 OS=Homo sapiens GN=DIAPH1 PE=1 SV=2	DIAPH1	0.681265	1.27298	0.202305	0.612955	0.76829	0.291709	0.268857	0.435985	0.730357	0.9198	0.885669	0.0315347		15.8441	17.4995	17.9508	16.9935	18.1804	18.5877	16.7669	17.7836	17.5208	17.1774	17.3736	17.7531	16.3055	17.6415	17.7358	17.0854	17.777	18.1704		18.0676	17.649	16.9387	18.1889	16.5137	18.5717	17.7951	16.8058	16.5774	18.0627	17.1382	20.0867	17.7722	17.9411	17.9166
DIAP2_HUMAN	Protein diaphanous homolog 2 OS=Homo sapiens GN=DIAPH2 PE=1 SV=1	DIAPH2	0.834996	1.20971	-0.189338	0.319489	0.67401	-2.84292	0.372803	0.493013	-0.892381	0.557561	0.832484	-0.570768		15.4627	12.0403	16.2889	14.6568	16.5829	17.0875	10.8622	16.958	16.6286	15.4396	15.7445	16.6219	13.1625	14.4992	16.4587	15.0482	16.1637	16.8547		13.1583	15.8313	16.5116	17.2553	12.2613	16.0331	16.5829	13.4672	14.4577	0	14.2605	16.3612	13.4511	16.7897	15.3224
ODP2_HUMAN	Dihydrolipoyllysine-residue acetyltransferase component of pyruvate dehydrogenase complex, mitochondrial OS=Homo sapiens GN=DLAT PE=1 SV=3	DLAT	0.679969	1.27416	0.0992385	0.721778	0.802253	-0.127852	0.737465	0.633118	0.119343	0.894495	0.88628	-0.0404133		18.6194	18.5309	18.7854	18.5655	18.9034	19.6269	16.9173	19.2705	19.0452	18.5991	19.0126	19.1136	17.7683	18.9007	18.9153	18.5823	18.958	19.3702		18.8171	18.9089	18.6313	19.0345	18.7408	18.9578	18.7083	18.479	17.6761	19.266	18.2607	19.3378	19.0311	19.4349	18.9078
DLDH_HUMAN	Dihydrolipoyl dehydrogenase, mitochondrial OS=Homo sapiens GN=DLD PE=1 SV=2	DLD	0.662428	1.28312	-0.0446582	0.0117857	0.390959	-0.427015	0.688673	0.611316	-0.0572899	0.0496287	1.01739	-0.205872		19.8935	19.5423	19.8644	19.7389	20.0279	20.2296	19.6431	20.0955	20.0965	20.0558	19.8356	20.0149	19.7683	19.8189	19.9804	19.8974	19.9318	20.1222		19.6007	20.1088	20.0761	19.9366	19.791	19.7378	19.5474	18.9334	19.7407	19.5248	19.3166	19.894	19.8593	20.169	19.9932
DMBT1_HUMAN	Deleted in malignant brain tumors 1 protein OS=Homo sapiens GN=DMBT1 PE=1 SV=2	DMBT1	0.147055	2.54127	-0.294914	0.690199	0.792329	0.185959	0.00651485	0.167525	2.0253	0.0665735	0.961096	1.21381		12.8601	13.309	13.5203	13.3104	12.4566	12.8154	12.851	13.1672	13.4198	14.2156	12.5796	12.4153	12.8556	13.2381	13.4701	13.763	12.5181	12.6154		12.4276	13.2198	12.7899	13.2148	11.9921	13.0465	12.488	12.8546	12.6741	15.974	12.507	13.0782	13.8661	14.2503	14.6875
DMD_HUMAN	Dystrophin OS=Homo sapiens GN=DMD PE=1 SV=3	DMD	0.365498	1.58683	0.204679	0.652725	0.778576	0.127844	0.589064	0.58581	0.118191	0.456977	0.814611	0.110685		15.0876	14.3198	15.0262	14.4281	14.4775	14.5224	14.2416	15.165	14.2007	15.1089	15.4292	15.0515	14.6646	14.7424	14.6134	14.7685	14.9534	14.787		14.3637	14.4417	15.5874	14.9496	15.0345	15.3805	13.9836	15.885	15.0145	14.4723	14.7338	15.2072	14.5909	15.2775	15.3062
DNJA1_HUMAN	DnaJ homolog subfamily A member 1 OS=Homo sapiens GN=DNAJA1 PE=1 SV=2	DNAJA1	0.720099	1.2634	-0.0202678	0.0413382	0.509837	0.35886	0.858071	0.676436	0.0247552	0.395437	0.814719	0.1775		15.8511	15.4406	15.9127	15.5667	15.8588	15.2155	15.7275	14.8442	15.4261	15.0292	15.4711	14.963	15.7893	15.1424	15.6694	15.2979	15.6649	15.0893		15.6271	15.2986	15.6748	15.2315	15.5121	15.1875	15.7462	15.713	15.9409	15.8076	15.7171	15.8816	15.3161	14.9438	15.8218
DNJA2_HUMAN	DnaJ homolog subfamily A member 2 OS=Homo sapiens GN=DNAJA2 PE=1 SV=1	DNAJA2	0.825655	1.21617	0.0290073	0.93054	0.839756	0.0147679	0.0353057	0.226068	0.266275	0.441257	0.813468	0.15666		18.1697	18.1369	18.2069	18.1228	18.3613	18.5973	18.0371	18.0432	18.0846	17.8074	17.9929	17.6368	18.1034	18.0901	18.1457	17.9651	18.1771	18.1171		17.8365	18.2483	18.3578	18.413	18.1625	17.7544	18.5274	17.8013	18.1429	18.4436	17.6404	18.1315	18.3813	18.0012	18.6473
DNJB1_HUMAN	DnaJ homolog subfamily B member 1 OS=Homo sapiens GN=DNAJB1 PE=1 SV=4	DNAJB1	0.576485	1.33704	0.157989	0.949195	0.837346	-0.0129806	0.689343	0.611575	0.0760116	0.0311798	1.04785	0.283025		17.2266	16.8353	17.4283	16.5494	17.1574	16.4264	17.3036	17.2641	16.7496	16.5179	16.7327	17.0121	17.2651	17.0497	17.0889	16.5336	16.945	16.7192		16.1832	17.3433	17.3703	16.8706	17.207	17.5751	16.5444	17.6883	16.7577	16.6239	16.9051	17.0042	16.9778	17.6331	17.269
DJB11_HUMAN	DnaJ homolog subfamily B member 11 OS=Homo sapiens GN=DNAJB11 PE=1 SV=1	DNAJB11	0.96352	1.16593	-0.0156239	0.447443	0.714423	-0.368612	0.664057	0.605728	0.172004	0.66657	0.842459	0.165296		17.6243	17.8075	19.0251	18.5229	18.5907	18.9914	16.192	18.3875	18.3931	17.992	18.5285	19.1618	16.9082	18.0975	18.7091	18.2575	18.5596	19.0766		18.3429	18.1246	18.099	18.1572	18.5684	18.2228	18.4538	16.8578	17.2525	17.9488	17.7401	19.1438	18.1781	18.6825	18.3275
DJC10_HUMAN	DnaJ homolog subfamily C member 10 OS=Homo sapiens GN=DNAJC10 PE=1 SV=2	DNAJC10	0.763663	1.24714	-0.141045	0.126058	0.587252	-0.572837	0.509249	0.556294	0.160901	0.576333	0.838526	-0.189167		15.0969	14.8515	14.9986	14.3602	16.0182	15.9395	15.3153	15.5592	15.854	14.5097	15.12	15.2253	15.2061	15.2053	15.4263	14.435	15.5691	15.5824		14.8985	15.619	13.9274	16.1078	15.2218	14.8034	15.6653	14.2941	13.9125	13.9396	14.4331	15.7426	15.3054	15.574	15.2337
DJC11_HUMAN	DnaJ homolog subfamily C member 11 OS=Homo sapiens GN=DNAJC11 PE=1 SV=2	DNAJC11	0.535017	1.36149	0.161266	0.687269	0.7918	-0.105779	0.190222	0.387135	-0.2331	0.142364	0.976072	-0.293638		15.2903	15.1382	15.8535	15.4098	16.1017	16.2963	15.3065	15.2283	15.6999	15.1776	15.7876	15.1799	15.2984	15.1832	15.7767	15.2937	15.9447	15.7381		15.291	15.6471	15.5924	16.4783	15.4319	15.7617	15.1719	15.0632	15.1345	15.6455	15.0777	16.5072	15.3521	15.5078	15.6546
DNJC3_HUMAN	DnaJ homolog subfamily C member 3 OS=Homo sapiens GN=DNAJC3 PE=1 SV=1	DNAJC3	0.551067	1.36681	-0.0809331	0.000781914	0.0940252	1.80955	0.0126182	0.184158	0.861647	0.0594672	0.99112	0.81371		15.6077	15.8702	16.4555	16.1316	15.5916	15.8465	15.3593	15.4679	15.3318	15.908	15.7633	15.6279	15.4835	15.6691	15.8936	16.0198	15.6774	15.7372		15.4591	15.3075	15.8817	15.8193	15.3198	16.2077	17.7651	18.1267	17.886	16.814	17.0955	17.6507	16.7595	17.3325	16.8142
DNJC5_HUMAN	DnaJ homolog subfamily C member 5 OS=Homo sapiens GN=DNAJC5 PE=1 SV=1	DNAJC5	0.160481	2.34427	-0.294568	0.125401	0.587036	-0.32785	0.249314	0.426042	0.640989	0.919349	0.885651	-0.0173472		13.9692	15.2169	15.8199	14.4217	14.3564	14.1882	13.7775	15.1827	13.882	14.5079	14.1875	14.5043	13.8734	15.1998	14.851	14.4648	14.272	14.3463		13.9289	14.7973	14.7612	14.5398	13.9652	13.2474	14.095	14.5009	14.9708	13.9219	14.0412	13.5102	15.8255	14.5176	14.3219
DNJC7_HUMAN	DnaJ homolog subfamily C member 7 OS=Homo sapiens GN=DNAJC7 PE=1 SV=2	DNAJC7	0.578473	1.33463	0.100261	0.866737	0.824729	0.0373035	0.132534	0.337587	0.254023	0.153675	0.948899	0.282647		14.5316	14.977	16.2459	14.9471	15.2913	16.0498	15.401	15.692	15.0961	14.9363	15.2682	15.0129	14.9663	15.3345	15.671	14.9417	15.2798	15.5313		15.4153	14.948	15.4341	15.5128	15.0983	15.9177	15.326	15.5061	15.6037	15.4958	14.3531	15.6636	15.4658	16.124	15.7117
DNJC8_HUMAN	DnaJ homolog subfamily C member 8 OS=Homo sapiens GN=DNAJC8 PE=1 SV=2	DNAJC8	0.976037	1.16666	-0.00513898	0.291519	0.661418	0.305997	0.089099	0.294572	0.25826	0.793465	0.857461	0.0611008		15.4566	15.5336	16.7067	15.36	15.4703	15.917	15.6149	15.3933	15.5722	15.423	16.0486	15.9023	15.5358	15.4635	16.1394	15.3915	15.7595	15.9097		15.8529	15.1934	15.7052	15.9595	15.4439	16.0136	15.439	16.8296	15.8586	16.0869	15.5772	16.2439	15.868	16.301	16.197
DYN2_HUMAN	Dynamin-2 OS=Homo sapiens GN=DNM2 PE=1 SV=2	DNM2	0.706274	1.26517	0.108584	0.701199	0.794995	0.0674871	0.930535	0.694365	-0.0222526	0.40427	0.810914	-0.175948		16.2067	16.7519	17.553	16.8512	16.9254	17.861	16.4055	17.6139	16.8515	16.7422	16.9919	16.7674	16.3061	17.1829	17.2022	16.7967	16.9587	17.3142		17.1442	16.7199	17.0596	17.7945	16.3603	17.3339	16.9285	16.8365	16.9705	17.201	16.6831	17.5462	17.3229	17.4985	16.6509
DNPEP_HUMAN	Aspartyl aminopeptidase OS=Homo sapiens GN=DNPEP PE=1 SV=1	DNPEP	0.319972	1.66536	0.303478	0.173453	0.629666	0.563841	0.137208	0.342492	0.372688	0.310193	0.809028	0.278433		15.8998	15.1355	15.9408	14.7806	15.0919	15.1845	15.5686	14.7708	15.2625	15.083	16.1335	15.8542	15.7342	14.9532	15.6017	14.9318	15.6127	15.5194		14.9817	15.3997	16.8228	15.6261	15.5462	15.7972	16.1856	17.1408	15.7261	15.4853	15.2085	15.9897	16.2598	15.6152	16.5552
DOCK2_HUMAN	Dedicator of cytokinesis protein 2 OS=Homo sapiens GN=DOCK2 PE=1 SV=2	DOCK2	0.767069	1.24501	-0.265034	0.799893	0.818614	0.27686	0.730473	0.631128	-0.237528	0.920381	0.885397	0.0583202		13.9244	17.6616	13.8118	12.2643	13.0386	12.649	13.6438	14.6519	13.6923	12.8242	18.0961	13.3398	13.7841	16.1568	13.752	12.5443	15.5673	12.9944		15.2615	13.2827	13.985	13.4963	12.6864	14.4967	13.4953	14.1928	14.5521	17.6051	14.0697	12.545	13.974	13.089	14.0211
REQU_HUMAN	Zinc finger protein ubi-d4 OS=Homo sapiens GN=DPF2 PE=1 SV=2	DPF2	0.294224	1.7135	-0.177893	0.886264	0.832197	-0.0437267	0.528702	0.563485	0.138549	0.844798	0.870707	0.0395896		16.0004	15.1091	15.3774	15.3841	15.704	15.8409	15.7038	15.5314	15.8895	15.0907	15.9471	16.5291	15.8521	15.3203	15.6335	15.2374	15.8256	16.185		15.5093	15.3577	15.7881	15.4719	15.1467	15.7126	15.6486	16.1166	15.2457	16.128	15.1065	15.5461	16.119	15.7051	16.2475
DPP3_HUMAN	Dipeptidyl peptidase 3 OS=Homo sapiens GN=DPP3 PE=1 SV=2	DPP3	0.595162	1.31793	-0.110217	0.514576	0.73664	0.147134	0.917383	0.690595	0.0204914	0.796799	0.856997	0.0699405		16.0745	16.6704	17.2668	16.9325	17.4307	17.4761	16.8806	16.7397	16.8427	17.0353	17.2425	17.0631	16.4776	16.7051	17.0547	16.9839	17.3366	17.2696		16.8808	16.9923	16.3379	16.6095	16.8369	17.5088	17.0667	16.349	17.245	17.7737	16.8087	17.4672	16.7902	17.5198	16.7367
DERM_HUMAN	Dermatopontin OS=Homo sapiens GN=DPT PE=2 SV=2	DPT	0.442224	1.44351	-0.172501	0.832953	0.823536	-0.0857256	0.127733	0.330556	-0.294	0.635538	0.84055	-0.0928373		19.0209	18.3235	18.0399	18.5122	17.7015	17.6356	18.2445	18.2999	17.8238	18.8809	18.065	18.5509	18.6327	18.3117	17.9319	18.6966	17.8833	18.0932		18.1451	17.9158	18.1788	17.7666	18.1483	18.3597	17.6337	19.8949	17.6007	17.7605	18.0185	18.1267	17.8975	18.6414	17.5853
DPYD_HUMAN	Dihydropyrimidine dehydrogenase [NADP(+)] OS=Homo sapiens GN=DPYD PE=1 SV=2	DPYD	0.564745	1.34886	-0.213429	0.47987	0.722434	0.261721	0.146903	0.353615	-0.330398	0.163205	0.937171	-0.240699		13.6109	14.3076	16.1412	14.0421	14.2078	15.0457	13.7595	13.6887	14.2211	13.6094	13.3336	14.5048	13.6852	13.9981	15.1811	13.8258	13.7707	14.7752		14.2911	13.5949	13.7057	14.698	13.4253	14.2406	14.0055	15.6509	14.6248	14.5973	13.3888	14.5392	13.5655	13.6974	14.3585
DPYL2_HUMAN	Dihydropyrimidinase-related protein 2 OS=Homo sapiens GN=DPYSL2 PE=1 SV=1	DPYSL2	0.0838097	2.95457	-0.166197	0.0158672	0.407046	-0.5197	0.0170522	0.195918	-0.459652	0.00757016	1.55188	-0.461338		18.5381	18.2931	18.6918	18.358	18.6165	18.6251	18.5759	18.9139	18.0558	18.7638	19.011	18.9159	18.557	18.6035	18.3738	18.5609	18.8138	18.7705		18.5444	18.4868	18.1528	18.0458	18.6862	18.7663	17.84	18.6846	17.537	17.938	18.0568	18.505	17.9464	18.3582	18.3145
DPYL3_HUMAN	Dihydropyrimidinase-related protein 3 OS=Homo sapiens GN=DPYSL3 PE=1 SV=1	DPYSL3	0.0919455	3.00128	-0.226544	0.0126382	0.398623	-0.402066	0.00421278	0.189575	-0.476451	0.0931562	1.02123	-0.33937		18.0145	17.3306	17.4992	17.2027	17.1137	17.3305	17.7273	17.8991	17.4788	17.8994	17.6841	18.0485	17.8709	17.6148	17.489	17.551	17.3989	17.6895		17.4661	17.7509	17.1223	17.0253	17.4589	17.4315	17.0582	17.1512	17.0373	17.1685	17.3795	17.4071	17.0784	17.5378	17.0475
NC2A_HUMAN	Dr1-associated corepressor OS=Homo sapiens GN=DRAP1 PE=1 SV=3	DRAP1	0.526821	1.3656	-0.133758	0.256715	0.652469	-0.440141	0.200686	0.393597	-0.2241	0.138031	0.999869	-0.255423		13.2529	13.5416	14.2548	13.4351	13.9748	14.5832	13.3836	13.2563	13.5213	13.5819	13.4881	13.409	13.3182	13.399	13.8881	13.5085	13.7314	13.9961		13.8866	13.462	13.1425	13.5365	13.6269	13.3844	13.4947	11.3044	13.7048	13.6453	13.4649	13.5863	13.7407	12.842	13.4472
DRG2_HUMAN	Developmentally-regulated GTP-binding protein 2 OS=Homo sapiens GN=DRG2 PE=1 SV=1	DRG2	0.246063	1.84303	0.264081	0.203948	0.638042	-0.314762	0.213208	0.401158	0.218033	0.364063	0.830177	0.210079		12.7574	13.3561	13.6806	13.1508	13.6317	13.3544	13.2557	12.3911	13.2455	12.9022	12.8598	12.0397	13.0065	12.8736	13.4631	13.0265	13.2458	12.697		12.9071	13.2901	14.4707	13.3333	13.6329	12.2629	13.1539	11.547	13.1265	12.9557	12.9499	12.691	13.34	12.5902	14.2087
DSC2_HUMAN	Desmocollin-2 OS=Homo sapiens GN=DSC2 PE=1 SV=1	DSC2	0.68281	1.27317	0.108424	0.0413327	0.513059	-0.754758	0.149403	0.356454	-0.60098	0.0447741	1.04303	-0.824003		18.9639	17.8168	19.1157	18.3041	19.1698	19.6791	18.6605	19.2835	18.8216	18.2538	18.0525	18.9258	18.8122	18.5501	18.9687	18.279	18.6111	19.3025		18.2296	18.7667	18.5388	19.4281	18.8392	19.3718	18.6804	18.2725	17.7926	16.5799	17.4531	19.2164	18.0055	19.0388	18.5926
DSG2_HUMAN	Desmoglein-2 OS=Homo sapiens GN=DSG2 PE=1 SV=2	DSG2	0.361313	1.5869	0.241375	0.106428	0.568797	0.370227	0.0881245	0.291946	0.552996	0.417051	0.812695	0.276941		16.018	17.0606	16.3473	16.5267	17.0472	16.8836	16.0448	17.2463	16.5294	16.3553	15.9185	16.8169	16.0314	17.1535	16.4384	16.441	16.4828	16.8503		16.2107	16.3312	16.95	17.3969	16.7497	17.207	16.8619	17.0369	16.8595	16.9304	17.3233	16.6066	17.376	17.1106	16.9663
DESP_HUMAN	Desmoplakin OS=Homo sapiens GN=DSP PE=1 SV=3	DSP	0.837573	1.20684	-0.0475964	0.586582	0.759477	-0.221869	0.354909	0.485193	-0.273213	0.196183	0.863035	-0.28958		19.4057	19.6577	20.2643	19.6713	20.3775	20.875	20.1646	20.2798	20.2035	19.7939	20.2111	20.4102	19.7851	19.9687	20.2339	19.7326	20.2943	20.6426		19.9158	20.2445	19.6917	20.5196	19.7123	20.2878	19.8217	20.2332	18.9357	20.8058	18.9682	20.5616	19.8922	20.1753	19.9806
DYST_HUMAN	Dystonin OS=Homo sapiens GN=DST PE=1 SV=4	DST	0.0480412	3.09807	0.911895	0.153019	0.608282	0.497741	0.0579407	0.260011	1.16595	0.897551	0.88631	0.0968461		11.5984	11.7514	9.32228	12.5776	12.5406	13.368	10.9538	13.4523	12.3826	11.5661	11.8318	12.4589	11.2761	12.6018	10.8524	12.0718	12.1862	12.9134		12.0359	12.4431	12.8362	13.6772	12.2211	14.1596	12.0175	12.8011	11.8271	13.5776	12.2903	12.3747	12.902	15.4195	12.7694
DEST_HUMAN	Destrin OS=Homo sapiens GN=DSTN PE=1 SV=3	DSTN	0.551867	1.36114	-0.0447479	0.0168785	0.411066	-0.678104	0.0498788	0.250943	-0.386262	0.107107	1.04557	-0.584953		21.7545	21.0947	21.5743	21.8378	21.8876	22.3347	21.808	22.768	21.565	22.245	22.0656	22.0363	21.7812	21.9313	21.5696	22.0414	21.9766	22.1855		21.7099	21.9259	21.6646	22.0144	22.0827	21.8198	21.4149	20.5225	20.8808	21.724	20.9158	21.9591	21.5313	21.884	21.4088
DUS3_HUMAN	Dual specificity protein phosphatase 3 OS=Homo sapiens GN=DUSP3 PE=1 SV=1	DUSP3	0.985503	1.16377	-0.00349275	0.588948	0.759983	-0.177229	0.335277	0.473125	-0.158547	0.328293	0.819734	-0.154975		14.0394	13.7921	13.9205	14.2647	13.6122	13.9579	13.9156	14.2099	13.6722	14.6081	14.3236	13.5238	13.9775	14.001	13.7963	14.4364	13.9679	13.7408		13.741	14.0474	14.3111	13.923	14.5007	13.3759	13.9595	14.3492	13.8408	12.7974	13.7611	14.1486	13.7215	13.6475	14.2017
DYHC1_HUMAN	Cytoplasmic dynein 1 heavy chain 1 OS=Homo sapiens GN=DYNC1H1 PE=1 SV=5	DYNC1H1	0.429162	1.46225	-0.221266	0.150321	0.602537	-0.329865	0.0383688	0.231931	-0.519304	0.0683253	0.959362	-0.3358		18.4158	17.7272	18.5577	17.6129	18.4968	18.2111	18.3711	17.8857	18.2565	18.479	18.5197	17.9878	18.3935	17.8065	18.4071	18.046	18.5083	18.0994		17.7138	18.3696	18.4338	18.4404	17.7735	17.2022	17.6499	17.7744	17.8059	18.1847	17.6009	18.2656	17.5678	16.9659	17.7192
DC1I2_HUMAN	Cytoplasmic dynein 1 intermediate chain 2 OS=Homo sapiens GN=DYNC1I2 PE=1 SV=3	DYNC1I2	0.481054	1.40232	0.162094	0.947542	0.837809	0.0191453	0.570875	0.579823	-0.161669	0.480783	0.81793	-0.19667		19.0037	18.1693	18.8289	18.1505	19.3756	19.6798	19.2059	19.3592	19.3092	19.0635	18.7644	19.4885	19.1048	18.7642	19.0691	18.607	19.07	19.5841		18.4227	19.3328	19.3844	19.3852	19.1794	19.4674	19.1171	19.3477	18.9049	19.3853	17.919	19.6402	18.8826	19.477	19.4027
DC1L1_HUMAN	Cytoplasmic dynein 1 light intermediate chain 1 OS=Homo sapiens GN=DYNC1LI1 PE=1 SV=3	DYNC1LI1	0.639278	1.2982	0.11479	0.00424532	0.226889	-0.913791	0.0267265	0.199525	-0.644595	0.13199	0.998446	-0.607006		17.0691	17.5398	17.5991	17.7262	18.425	18.4891	17.4076	17.4608	17.168	17.1892	16.6233	16.7886	17.2383	17.5003	17.3835	17.4577	17.5242	17.6388		18.1688	17.0664	17.2346	18.1699	17.2452	17.5468	16.4967	16.1659	16.9716	16.1871	16.2002	17.2387	17.0633	16.8424	17.3617
DC1L2_HUMAN	Cytoplasmic dynein 1 light intermediate chain 2 OS=Homo sapiens GN=DYNC1LI2 PE=1 SV=1	DYNC1LI2	0.859492	1.19605	0.0424097	0.162176	0.615438	-0.313589	0.692414	0.612957	0.0735602	0.644159	0.839496	-0.125185		17.1836	17.5785	18.1774	18.2327	18.5655	19.1213	17.9527	18.4685	18.2832	17.9741	18.2	17.9966	17.5681	18.0235	18.2303	18.1034	18.3827	18.559		17.8726	18.5172	17.2522	18.59	18.2278	18.6616	17.7607	17.6241	17.1702	18.1763	17.7877	18.4666	18.2712	18.2873	18.2267
DYL2_HUMAN	Dynein light chain 2, cytoplasmic OS=Homo sapiens GN=DYNLL2 PE=1 SV=1	DYNLL2	0.436642	1.46137	0.323585	0.874166	0.826891	0.0703164	0.536615	0.56633	0.235376	0.332804	0.818043	0.202337		17.4196	17.2989	15.1248	17.1498	17.3827	16.6428	16.751	16.3053	17.0077	17.0488	16.6737	16.2097	17.0853	16.8021	16.0663	17.0993	17.0282	16.4263		17.0814	17.0639	17.7998	17.7584	17.4699	15.2756	17.4646	15.454	17.8785	16.8221	17.0929	16.2172	17.4075	15.5312	17.4372
ECE1_HUMAN	Endothelin-converting enzyme 1 OS=Homo sapiens GN=ECE1 PE=1 SV=2	ECE1	0.693208	1.27104	0.101822	0.771292	0.814471	0.0848033	0.966383	0.703613	-0.0135068	0.761634	0.857884	-0.101714		14.5916	14.972	15.143	15.8588	16.0003	16.3865	15.1415	16.3124	15.6926	15.9822	16.581	16.1393	14.8666	15.6422	15.4178	15.9205	16.2906	16.2629		15.8071	15.3267	15.7739	16.4173	15.6251	16.0613	16.1104	15.7646	15.4918	16.0237	15.4414	16.0775	15.6603	16.2285	15.8276
ECH1_HUMAN	Delta(3,5)-Delta(2,4)-dienoyl-CoA isomerase, mitochondrial OS=Homo sapiens GN=ECH1 PE=1 SV=2	ECH1	0.958893	1.16406	-0.0220228	0.821285	0.820432	-0.0729408	0.701322	0.615461	-0.091618	0.970496	0.89216	-0.0109259		17.9887	17.7351	17.4452	18.2487	18.433	19.2229	19.4774	17.66	18.3696	17.5348	17.1626	18.0399	18.733	17.6976	17.9074	17.8918	17.7978	18.6314		17.3663	17.5579	18.5229	19.0605	18.3814	17.6378	17.9598	18.9854	18.0842	17.8077	17.3367	18.0475	18.2302	18.2466	18.1071
ECHD1_HUMAN	Ethylmalonyl-CoA decarboxylase OS=Homo sapiens GN=ECHDC1 PE=1 SV=2	ECHDC1	0.848597	1.20048	-0.0324354	0.0128725	0.393122	-0.417438	0.729307	0.630457	0.0462587	0.829591	0.869459	-0.0603671		13.777	14.1511	14.8204	13.4605	14.7649	14.6859	13.9598	13.9536	14.3401	13.6743	13.604	13.1446	13.8684	14.0524	14.5803	13.5674	14.1845	13.9153		13.7466	14.1231	14.0738	14.1208	14.3946	13.5146	13.6355	13.1414	14.3659	13.2973	13.6365	13.5869	14.0521	13.7848	14.5971
ECHM_HUMAN	Enoyl-CoA hydratase, mitochondrial OS=Homo sapiens GN=ECHS1 PE=1 SV=4	ECHS1	0.138099	2.70469	-0.122747	0.789662	0.816394	0.0365613	0.838042	0.669772	-0.02818	0.913537	0.887981	-0.0179078		17.8295	18.3656	19.983	18.1934	17.9866	18.9348	17.8294	18.6735	18.5067	18.0467	17.8689	18.4254	17.8295	18.5195	19.2448	18.1201	17.9278	18.6801		17.79	18.1932	19.0253	18.2851	17.736	18.5557	18.1915	18.1523	19.0709	18.5837	17.8715	18.6712	18.3284	18.6235	18.8989
ECM1_HUMAN	Extracellular matrix protein 1 OS=Homo sapiens GN=ECM1 PE=1 SV=2	ECM1	0.791322	1.22569	-0.102631	0.0131408	0.395046	0.791811	0.190303	0.386814	0.345653	0.597791	0.840515	0.156523		13.1401	12.774	12.6902	12.2101	12.4833	11.7317	13.1627	13.1471	13.0916	13.4833	13.3964	13.2721	13.1514	12.9605	12.8909	12.8467	12.9398	12.5019		13.2114	13.4387	13.0689	11.1924	12.3709	13.3932	13.8186	14.2078	12.7955	13.48	13.9502	13.7901	13.7041	14.2035	13.2442
EDC4_HUMAN	Enhancer of mRNA-decapping protein 4 OS=Homo sapiens GN=EDC4 PE=1 SV=1	EDC4	0.49318	1.39016	0.145851	0.797623	0.818904	-0.0775343	0.165512	0.366799	0.132755	0.243229	0.833812	0.223445		14.3366	14.4251	14.668	14.0059	14.4175	14.4496	14.7172	13.5642	14.7385	14.0864	14.3139	14.0328	14.5269	13.9946	14.7033	14.0461	14.3657	14.2412		14.2999	14.5689	14.6216	14.9437	14.3971	13.9218	14.7673	14.5001	13.482	14.4574	13.6922	14.5137	14.6987	13.8131	14.7326
EDF1_HUMAN	Endothelial differentiation-related factor 1 OS=Homo sapiens GN=EDF1 PE=1 SV=1	EDF1	0.539511	1.36243	-0.164222	0.572451	0.756453	-0.163412	0.253664	0.42985	0.20107	0.896117	0.885747	-0.0341268		16.2266	16.7694	17.9295	17.1933	17.4475	18.0005	16.7959	17.5185	16.9615	16.6721	17.2039	17.2449	16.5113	17.1439	17.4455	16.9327	17.3257	17.6227		16.7557	16.83	16.2916	17.5307	16.9037	17.6848	17.3632	16.7209	16.5314	17.0544	16.5623	17.769	16.9815	17.7969	16.9919
EF1A1_HUMAN	Elongation factor 1-alpha 1 OS=Homo sapiens GN=EEF1A1 PE=1 SV=1 [EF1A1_HUMAN,EF1A3_HUMAN]	EEF1A1	0.703403	1.26517	-0.0696297	0.155721	0.608957	-0.368707	0.822668	0.667028	0.0277325	0.4786	0.818973	-0.107873		22.005	22.5661	23.2252	22.4677	23.233	23.3855	22.3948	23.1977	22.6428	22.257	22.3083	22.067	22.1999	22.8819	22.934	22.3624	22.7706	22.7262		22.4547	22.3776	22.4912	22.8885	22.8678	22.3773	22.5124	21.903	22.2167	22.4176	21.933	22.6802	22.3679	23.1044	22.6034
EF1B_HUMAN	Elongation factor 1-beta OS=Homo sapiens GN=EEF1B2 PE=1 SV=3	EEF1B2	0.860751	1.19403	0.0468864	0.499327	0.730575	0.181118	0.970267	0.703596	0.00492728	0.988871	0.896588	-0.00206339		18.6917	18.525	19.6359	18.9097	18.8111	18.6087	18.4723	18.4639	18.6624	19.1224	18.974	18.767	18.582	18.4944	19.1492	19.016	18.8926	18.6878		18.5869	18.6551	18.7682	18.4898	18.7055	19.8979	18.7139	19.143	18.5358	19.1325	18.6219	19.7617	18.4762	18.8239	18.6969
EF1D_HUMAN	Elongation factor 1-delta OS=Homo sapiens GN=EEF1D PE=1 SV=5	EEF1D	0.51109	1.38031	0.0898741	0.94526	0.838488	-0.0210718	0.0132729	0.185362	0.366066	0.819058	0.865946	0.040391		19.3956	19.3284	19.9452	19.4741	19.55	19.8514	19.6077	19.4331	19.6867	19.5053	19.8952	19.463	19.5017	19.3807	19.8159	19.4897	19.7226	19.6572		19.1218	19.669	19.6772	19.8838	20.0845	19.6709	19.526	20.4304	19.2242	19.6219	18.7137	19.9253	19.9757	19.9596	20.1407
MCA3_HUMAN	Eukaryotic translation elongation factor 1 epsilon-1 OS=Homo sapiens GN=EEF1E1 PE=1 SV=1	EEF1E1	0.747024	1.25246	0.0606862	0.437261	0.710548	0.125442	0.00505528	0.167134	0.37091	0.4792	0.818634	0.162995		15.0772	15.8383	16.754	15.8913	15.9498	16.0157	15.0814	15.843	15.7192	15.1216	15.3285	15.4957	15.0793	15.8407	16.2366	15.5064	15.6392	15.7557		15.6054	15.4423	16.0268	16.1885	15.5258	15.633	15.6344	15.4869	16.0862	16.0013	15.6098	15.9918	15.6858	15.9939	16.3885
EF1G_HUMAN	Elongation factor 1-gamma OS=Homo sapiens GN=EEF1G PE=1 SV=3	EEF1G	0.876132	1.18734	0.0346848	0.0953861	0.580768	-0.44635	0.609117	0.593011	-0.0848291	0.570539	0.839028	-0.14388		19.6652	19.8367	19.3076	20.2759	20.2943	20.5044	19.7107	20.7272	20.2002	21.455	20.1187	20.3142	19.688	20.282	19.7539	20.8654	20.2065	20.4093		19.9397	20.5033	20.3884	20.8936	20.1914	19.4968	20.0774	19.388	19.7627	20.1829	19.2655	19.8506	19.9926	19.9939	20.2121
EF2_HUMAN	Elongation factor 2 OS=Homo sapiens GN=EEF2 PE=1 SV=4	EEF2	0.700441	1.26934	0.0636954	0.262323	0.651238	-0.330586	0.443648	0.529631	0.103895	0.808399	0.86134	-0.0446512		20.251	20.2853	20.565	20.9423	21.3036	21.3911	20.5721	20.9958	21.0722	20.5685	20.4562	20.5482	20.4116	20.6405	20.8186	20.7554	20.8799	20.9696		20.1019	20.8612	20.7427	21.4582	21.0262	20.6676	20.9078	20.2216	20.385	20.8878	19.4824	20.6075	20.9764	20.6873	20.6585
FBLN3_HUMAN	EGF-containing fibulin-like extracellular matrix protein 1 OS=Homo sapiens GN=EFEMP1 PE=1 SV=2	EFEMP1	0.497961	1.38883	-0.135423	0.744275	0.806298	-0.0647965	0.0439715	0.24147	-0.405741	0.837239	0.869914	-0.0268154		18.0966	17.161	16.9875	16.7933	17.0808	16.8587	17.5987	17.6403	17.9168	17.0757	17.7779	17.8069	17.8477	17.4006	17.4522	16.9345	17.4293	17.3328		17.0864	17.7685	17.4256	16.3045	17.5262	17.4733	17.201	17.5387	16.8984	16.834	17.6918	17.8444	17.1517	17.5209	16.8152
FBLN4_HUMAN	EGF-containing fibulin-like extracellular matrix protein 2 OS=Homo sapiens GN=EFEMP2 PE=1 SV=3	EFEMP2	0.961642	1.16472	0.0119029	0.671071	0.784411	-0.0769504	0.802115	0.657605	-0.052233	0.929173	0.885133	-0.0171919		16.2167	15.4177	16.8684	15.7367	15.6011	15.1334	16.3169	16.4075	16.5351	15.9451	16.0837	16.6024	16.2668	15.9126	16.7018	15.8409	15.8424	15.8679		15.796	16.4112	15.8428	16.4357	15.8305	16.1876	16.3676	16.0147	15.8828	15.6576	15.758	16.2899	16.0124	16.4923	15.8694
EFHD2_HUMAN	EF-hand domain-containing protein D2 OS=Homo sapiens GN=EFHD2 PE=1 SV=1	EFHD2	0.472316	1.40789	0.145937	0.999399	0.844834	0.000185161	0.193132	0.387699	0.137067	0.535326	0.82824	0.0636744		17.607	17.9899	19.0297	17.4065	17.8192	18.3779	18.0982	18.4331	18.2296	18.2097	18.1835	17.9794	17.8526	18.2115	18.6296	17.8081	18.0013	18.1786		18.0483	18.3565	17.9156	18.1933	18.2145	18.8292	18.265	17.8714	17.8025	18.468	17.7108	18.5652	18.0082	18.6641	18.4019
EFNB1_HUMAN	Ephrin-B1 OS=Homo sapiens GN=EFNB1 PE=1 SV=1	EFNB1	0.0136001	3.26898	0.4585	0.572593	0.756122	0.107599	0.410365	0.510201	-0.110473	0.285779	0.818222	-0.289893		13.2005	13.4808	13.1646	13.7907	14.0444	13.7842	13.8293	14.1645	13.7476	13.287	13.3006	12.7761	13.5149	13.8226	13.4561	13.5389	13.6725	13.2802		14.0606	13.7552	14.2922	14.1428	14.0544	13.7311	13.7232	14.4889	13.4072	12.8892	13.8791	13.5433	13.747	13.6213	13.5054
U5S1_HUMAN	116 kDa U5 small nuclear ribonucleoprotein component OS=Homo sapiens GN=EFTUD2 PE=1 SV=1	EFTUD2	0.172365	2.2561	0.163029	0.096036	0.577416	0.229641	0.00116431	0.209575	0.41586	0.21401	0.84046	0.264375		16.2565	16.2216	16.2972	16.1726	16.5603	16.4465	16.1967	16.2873	16.5018	16.0993	15.9979	16.2059	16.2266	16.2545	16.3995	16.136	16.2791	16.3262		16.152	16.1786	16.8614	16.6035	16.4535	16.351	16.5062	16.7254	16.7165	16.6508	16.1155	16.2851	16.7697	16.6524	17.0326
EGFR_HUMAN	Epidermal growth factor receptor OS=Homo sapiens GN=EGFR PE=1 SV=2	EGFR	0.981306	1.16453	0.0102653	0.073738	0.558551	-0.893088	0.584494	0.584494	-0.1891	0.34281	0.818114	-0.280145		16.3345	16.3955	19.2854	17.3308	16.825	16.7634	16.8986	16.492	16.691	16.4987	17.5881	16.1129	16.6166	16.4438	17.9882	16.9147	17.2065	16.4381		16.7718	17.4241	16.2182	16.6177	17.1959	17.4417	16.1904	16.9961	15.6133	15.6042	16.1959	15.6494	16.219	17.0988	16.9289
EHD1_HUMAN	EH domain-containing protein 1 OS=Homo sapiens GN=EHD1 PE=1 SV=2	EHD1	0.918211	1.17967	-0.0166743	0.86549	0.826403	0.0319079	0.875747	0.679459	0.0352108	0.627197	0.842565	-0.0514195		15.4629	15.3804	15.9415	15.0988	15.7594	15.5095	15.4092	16.0612	15.3716	15.279	15.436	15.4545	15.436	15.7208	15.6565	15.1889	15.5977	15.482		15.0891	15.3436	15.4946	15.6661	15.4756	15.9128	15.6873	15.3312	15.4717	15.6144	15.1261	16.0427	15.5645	16.0757	15.3213
EHD2_HUMAN	EH domain-containing protein 2 OS=Homo sapiens GN=EHD2 PE=1 SV=2	EHD2	0.422282	1.46524	-0.0640674	0.0300882	0.499049	-1.27257	0.0768619	0.281075	-0.619287	0.985518	0.896323	-0.00597135		19.248	18.0392	19.1694	19.5059	19.3368	19.4432	18.9511	20.1126	19.3318	19.2783	20.0199	19.7485	19.0995	19.0759	19.2506	19.3921	19.6784	19.5958		19.0085	19.0962	18.9481	19.6168	19.6215	19.4169	18.6804	17.6656	17.1191	16.6661	18.6919	19.6339	18.5107	19.5248	17.7507
EHD4_HUMAN	EH domain-containing protein 4 OS=Homo sapiens GN=EHD4 PE=1 SV=1	EHD4	0.250757	1.81148	0.210971	0.0148904	0.397905	0.451401	0.286314	0.447711	0.17143	0.290988	0.819404	0.143492		15.4239	15.3819	15.6646	15.4061	16.1594	15.8764	15.2223	15.5261	15.5936	15.1832	15.7563	15.554	15.3231	15.454	15.6291	15.2946	15.9578	15.7152		15.4989	15.4514	15.8931	16.2303	15.708	15.858	15.755	15.874	16.2605	16.0756	15.8531	16.2641	15.7191	16.0996	15.9344
ECHP_HUMAN	Peroxisomal bifunctional enzyme OS=Homo sapiens GN=EHHADH PE=1 SV=3	ehhadh	0.867696	1.19676	0.0417023	0.202181	0.639797	-0.352995	0.791456	0.654497	-0.0504927	0.289995	0.818855	-0.268671		15.8315	17.0594	16.0506	16.3574	16.5361	16.7416	16.2517	16.677	16.4246	15.9996	15.6834	15.1834	16.0416	16.8682	16.2376	16.1785	16.1097	15.9625		16.5823	16.8402	15.9208	17.091	15.9183	15.2957	16.5732	15.6605	15.638	15.8478	15.5868	15.9739	16.7317	16.2508	16.1253
EIF2A_HUMAN	Eukaryotic translation initiation factor 2A OS=Homo sapiens GN=EIF2A PE=1 SV=3	EIF2A	0.0772998	3.0056	0.216968	0.204261	0.635919	0.156098	0.00160854	0.186131	0.420801	0.0410274	1.06463	0.283983		13.968	14.2171	14.0829	14.008	14.3549	14.3374	14.2366	13.9574	13.9559	13.6661	14.1657	13.8095	14.1023	14.0873	14.0194	13.837	14.2603	14.0735		14.2019	14.0488	14.2688	14.4781	14.3269	14.3571	14.0314	14.1861	14.4226	14.3894	14.1826	14.1043	14.6458	14.2426	14.5718
EI2BA_HUMAN	Translation initiation factor eIF-2B subunit alpha OS=Homo sapiens GN=EIF2B1 PE=1 SV=1	EIF2B1	0.324553	1.6566	0.360198	0.149654	0.606179	0.414571	0.0449674	0.241216	0.381713	0.698749	0.841619	0.0559812		13.7705	14.1347	13.8148	13.6802	14.7712	14.6743	13.8072	14.1264	14.0605	12.2299	14.1436	13.0797	13.7889	14.1306	13.9376	12.955	14.4574	13.877		14.0406	13.8668	14.0684	14.8921	14.2516	14.1881	14.7763	14.0661	14.1383	14.2682	14.2986	14.0864	14.383	14.2362	14.1546
EIF2D_HUMAN	Eukaryotic translation initiation factor 2D OS=Homo sapiens GN=EIF2D PE=1 SV=3	EIF2D	0.376848	1.54001	-0.126155	0.87156	0.826457	-0.0746271	0.948773	0.698642	0.0218865	0.473885	0.819111	-0.286405		13.3244	13.0464	12.7721	13.5815	13.7171	13.4471	13.3151	13.0059	12.9079	13.6851	13.4109	11.1261	13.3198	13.0262	12.84	13.6333	13.564	12.2866		13.2621	12.8438	13.1621	13.4009	12.9252	12.3189	12.9913	13.485	13.3336	12.0966	12.6191	13.6965	13.0317	11.8196	13.849
IF2A_HUMAN	Eukaryotic translation initiation factor 2 subunit 1 OS=Homo sapiens GN=EIF2S1 PE=1 SV=3	EIF2S1	0.508116	1.38501	0.12012	0.240287	0.643889	0.192244	0.0302317	0.212936	0.313753	0.260742	0.821077	0.338113		17.333	17.3223	17.6657	17.2823	17.5431	18.0148	17.2772	17.9081	17.3634	17.0021	17.6058	17.6946	17.3051	17.6152	17.5145	17.1422	17.5744	17.8547		17.1659	17.2277	17.5275	17.9542	17.6826	18.169	17.4779	17.4852	17.9917	17.8255	17.3218	18.0576	17.6258	17.8592	18.1867
IF2B_HUMAN	Eukaryotic translation initiation factor 2 subunit 2 OS=Homo sapiens GN=EIF2S2 PE=1 SV=2	EIF2S2	0.998232	1.16065	0.000284519	0.0627152	0.55863	0.271122	0.487974	0.547072	0.189163	0.128898	0.989663	0.456851		14.5485	14.8867	14.6395	14.8558	15.1475	14.3197	14.8345	13.791	15.157	14.1186	14.5954	13.3517	14.6915	14.3388	14.8983	14.4872	14.8714	13.8357		14.4709	14.6885	14.9878	14.2953	15.1992	13.483	14.9075	15.0028	15.0315	14.3581	15.1187	14.3311	14.9632	13.6696	15.0545
IF2G_HUMAN	Eukaryotic translation initiation factor 2 subunit 3 OS=Homo sapiens GN=EIF2S3 PE=1 SV=3	EIF2S3	0.897979	1.17888	0.0415455	0.180316	0.627356	0.38381	0.268012	0.437239	0.258528	0.446334	0.816222	0.278798		15.6094	16.4392	16.0877	16.2225	16.7759	16.9612	15.4322	16.7242	16.3182	16.0269	16.08	15.9193	15.5208	16.5817	16.203	16.1247	16.4279	16.4403		16.1865	16.1296	16.3231	17.2896	15.9735	15.6454	16.3059	17.6362	16.873	16.6094	16.2504	15.9263	16.6475	16.1329	16.4501
EIF3A_HUMAN	Eukaryotic translation initiation factor 3 subunit A OS=Homo sapiens GN=EIF3A PE=1 SV=1	EIF3A	0.368973	1.57858	-0.122667	0.157324	0.606598	-0.375734	0.417099	0.51384	-0.131217	0.17655	0.904821	-0.257048		17.8005	17.7336	18.2193	17.8477	18.0531	19.2048	17.9092	18.2779	18.1952	18.0097	17.9956	18.1387	17.8548	18.0058	18.2073	17.9287	18.0244	18.6718		17.7984	17.8005	17.9847	18.3509	17.8508	18.1713	17.8993	18.187	17.1976	18.0529	17.3657	17.7358	17.972	17.7231	18.4224
EIF3B_HUMAN	Eukaryotic translation initiation factor 3 subunit B OS=Homo sapiens GN=EIF3B PE=1 SV=3	EIF3B	0.661095	1.2843	-0.0707872	0.226963	0.645017	0.280554	0.0211107	0.193217	0.328068	0.357486	0.826209	0.240773		15.6517	15.625	16.1069	15.7682	15.7226	16.1909	15.7643	16.2765	15.6136	15.2475	15.974	15.3537	15.708	15.9508	15.8603	15.5079	15.8483	15.7723		15.5099	15.3817	16.1482	15.9299	15.791	15.4621	15.7931	17.1071	16.1641	15.8298	16.0395	15.3972	16.1397	16.0124	16.1435
EIF3C_HUMAN	Eukaryotic translation initiation factor 3 subunit C OS=Homo sapiens GN=EIF3C PE=1 SV=1 [EIF3C_HUMAN,EIFCL_HUMAN]	EIF3C	0.391118	1.52524	0.274895	0.212234	0.639026	0.376287	0.155616	0.360139	0.295456	0.126327	1.00376	0.563058		15.4898	15.9295	15.8953	15.2554	16.0528	15.5997	15.8533	15.3829	15.9396	15.3419	16.4121	15.1869	15.6715	15.6562	15.9175	15.2986	16.2324	15.3933		15.3819	15.8197	17.2788	15.7783	15.5548	16.0055	16.2212	16.3329	16.261	16.109	15.3388	16.1644	16.4394	15.4849	16.5558
EIF3D_HUMAN	Eukaryotic translation initiation factor 3 subunit D OS=Homo sapiens GN=EIF3D PE=1 SV=1	EIF3D	0.76359	1.24779	-0.0890301	0.383837	0.690189	-0.318553	0.941762	0.69601	-0.0179229	0.560747	0.834203	-0.104873		16.4536	17.1364	17.663	16.6132	17.4275	17.672	16.3648	17.3637	17.1294	16.59	16.2496	17.12	16.4092	17.25	17.3962	16.6016	16.8385	17.396		16.7129	16.9294	16.8103	17.7393	16.3047	16.8606	16.6158	15.447	17.1034	17.1761	16.3591	17.2787	16.9018	17.2879	16.6231
EIF3E_HUMAN	Eukaryotic translation initiation factor 3 subunit E OS=Homo sapiens GN=EIF3E PE=1 SV=1	EIF3E	0.54264	1.36123	0.0619965	0.186366	0.631282	0.154013	0.0321947	0.220065	0.211503	0.221318	0.829437	0.149548		17.0313	16.8679	17.3449	17.0165	16.9032	16.7456	16.9288	16.5568	16.8317	16.5628	16.5587	16.7684	16.98	16.7123	17.0883	16.7896	16.7309	16.757		16.6669	16.8299	17.0907	16.9345	16.7509	17.1574	17.1872	17.2827	16.9674	17.0405	16.7385	16.7661	17.2995	17.2098	17.1263
EIF3F_HUMAN	Eukaryotic translation initiation factor 3 subunit F OS=Homo sapiens GN=EIF3F PE=1 SV=1	EIF3F	0.806714	1.22302	-0.0470048	0.642157	0.776562	-0.0851913	0.973694	0.704818	-0.00731279	0.988915	0.896232	0.00284651		16.2572	16.4068	17.5763	16.4652	16.5258	16.7636	16.0324	16.6172	16.7179	16.4888	17.1014	17.0869	16.1448	16.512	17.1471	16.477	16.8136	16.9252		16.5613	16.3397	16.6937	16.7055	16.1615	17.276	16.4357	16.1712	16.7001	17.0409	16.3671	16.7936	16.6983	17.0637	16.5458
EIF3G_HUMAN	Eukaryotic translation initiation factor 3 subunit G OS=Homo sapiens GN=EIF3G PE=1 SV=2	EIF3G	0.559547	1.35109	0.152726	0.378045	0.688787	-0.196503	0.214163	0.402021	0.240605	0.544062	0.829856	0.113506		18.8151	18.7579	19.0062	19.1542	19.1286	19.512	18.4271	18.7122	18.4137	17.6632	18.5783	18.8788	18.6211	18.735	18.71	18.4087	18.8534	19.1954		18.067	18.5238	19.031	19.6169	18.9879	19.2135	18.7337	18.0408	18.6078	19.0113	18.298	18.653	18.9238	19.1662	19.0836
EIF3H_HUMAN	Eukaryotic translation initiation factor 3 subunit H OS=Homo sapiens GN=EIF3H PE=1 SV=1	EIF3H	0.272747	1.77185	0.151473	0.0465145	0.511393	0.240445	0.183177	0.384387	0.266316	0.274052	0.821355	0.209575		16.347	16.3915	15.8796	16.6489	16.6227	16.6282	16.4457	16.1261	16.546	16.5229	16.201	16.1979	16.3963	16.2588	16.2128	16.5859	16.4119	16.4131		16.1364	16.3772	16.3862	16.5256	16.7451	17.0171	16.6873	16.6602	16.2925	17.1165	16.3174	16.6475	17.0476	15.739	16.8062
EIF3I_HUMAN	Eukaryotic translation initiation factor 3 subunit I OS=Homo sapiens GN=EIF3I PE=1 SV=1	EIF3I	0.0944519	3.00881	0.359427	0.288832	0.661563	0.197554	0.0101869	0.168395	0.388844	0.172104	0.918785	0.393277		17.4124	17.8722	17.6218	17.2159	17.3206	17.4634	17.6087	17.379	17.3412	17.1991	17.7064	17.5665	17.5105	17.6256	17.4815	17.2075	17.5135	17.5149		18.3992	17.4145	18.274	17.2296	17.7956	17.8972	17.7477	17.8832	17.6982	18.0876	17.4512	17.1711	18.1639	18.1329	18.0437
EIF3J_HUMAN	Eukaryotic translation initiation factor 3 subunit J OS=Homo sapiens GN=EIF3J PE=1 SV=2	EIF3J	0.725909	1.26603	0.117235	0.939805	0.838286	0.0331011	0.924061	0.690807	-0.0340345	0.614321	0.845775	-0.11948		16.9237	16.2972	17.4766	16.5287	16.8319	16.7944	17.1565	16.8648	16.758	17.3944	17.2372	18.1946	17.0401	16.581	17.1173	16.9616	17.0346	17.4945		16.2951	16.5699	16.5229	17.7526	17.0544	18.7376	17.9029	18.2588	16.2398	16.5997	16.2058	17.2207	16.4563	17.5163	18.2074
EIF3K_HUMAN	Eukaryotic translation initiation factor 3 subunit K OS=Homo sapiens GN=EIF3K PE=1 SV=1	EIF3K	0.485739	1.39749	0.103452	0.14967	0.60497	0.178824	0.00437006	0.181525	0.325054	0.456148	0.81455	0.15187		16.6285	16.8243	17.5586	16.164	17.0534	17.2059	16.6473	16.9286	16.6427	16.7175	16.8843	16.7448	16.6379	16.8765	17.1006	16.4407	16.9688	16.9753		16.7514	16.529	17.316	16.9859	16.7422	17.2961	16.7867	16.8364	17.2339	17.0718	16.8903	17.2538	17.1596	17.2634	17.3126
EIF3L_HUMAN	Eukaryotic translation initiation factor 3 subunit L OS=Homo sapiens GN=EIF3L PE=1 SV=1	EIF3L	0.89298	1.17875	0.0481812	0.738374	0.804434	-0.0675386	0.86295	0.67666	0.0452996	0.932949	0.884209	0.0223813		14.467	14.0785	13.4494	14.3457	14.92	14.2149	14.6826	14.1099	14.6978	14.2677	13.4936	14.2433	14.5748	14.0942	14.0736	14.3067	14.2068	14.2291		14.3304	14.9545	12.5925	14.7293	14.413	14.7546	14.5272	14.2424	13.9659	13.3458	14.4294	14.5694	13.9955	13.7337	13.7611
EIF3M_HUMAN	Eukaryotic translation initiation factor 3 subunit M OS=Homo sapiens GN=EIF3M PE=1 SV=1	EIF3M	0.27532	1.77548	-0.364886	0.359414	0.682637	-0.987005	0.823628	0.666805	0.0839458	0.288197	0.818287	0.404102		13.4935	13.7878	12.3864	14.0441	13.6189	13.181	13.8597	13.1889	13.9063	13.0172	13.0335	12.9301	13.6766	13.4884	13.1463	13.5306	13.3262	13.0555		13.3941	13.7977	11.724	13.5607	13.594	11.9639	13.7582	11.6149	13.5405	8.07098	13.223	14.094	13.6705	12.4185	12.506
IF4A1_HUMAN	Eukaryotic initiation factor 4A-I OS=Homo sapiens GN=EIF4A1 PE=1 SV=1	EIF4A1	0.641134	1.29303	-0.0507996	0.229322	0.643171	-0.152774	0.139773	0.343599	0.129857	0.937993	0.88694	0.0111019		20.0022	20.0793	19.6811	20.0026	20.1938	20.263	20.0661	19.8652	20.2199	20.0005	19.9614	19.8078	20.0342	19.9722	19.9505	20.0015	20.0776	20.0354		19.6549	20.0261	20.0079	20.2508	20.1316	19.6955	20.2547	19.5063	19.842	19.9524	19.5951	20.0044	20.1228	19.8213	20.1594
IF4A2_HUMAN	Eukaryotic initiation factor 4A-II OS=Homo sapiens GN=EIF4A2 PE=1 SV=2	EIF4A2	0.852934	1.19955	-0.0490548	0.148001	0.603294	0.217975	0.477314	0.54531	0.121612	0.573489	0.837956	0.127639		15.9137	16.0771	16.7556	14.4064	15.8746	15.9599	15.601	16.1721	15.7709	15.8965	15.5336	15.9056	15.7574	16.1246	16.2632	15.1515	15.7041	15.9327		15.4501	15.6848	16.0648	16.2416	15.8702	15.3276	15.9317	16.0628	16.395	15.723	15.5805	16.5484	15.8117	16.0605	16.2539
IF4A3_HUMAN	Eukaryotic initiation factor 4A-III OS=Homo sapiens GN=EIF4A3 PE=1 SV=4	EIF4A3	0.95033	1.16597	-0.0118337	0.641678	0.776471	-0.064199	0.595106	0.586062	0.0597619	0.296835	0.816793	0.121853		18.2137	17.8639	18.3542	18.2213	18.5154	18.4344	18.1582	17.9604	18.5907	17.986	17.9837	18.1217	18.1859	17.9121	18.4724	18.1037	18.2495	18.2781		18.0681	18.3659	17.7631	18.4421	18.4985	17.9931	18.409	17.5215	18.1123	18.4641	17.9923	18.3174	18.5242	18.1929	18.3704
IF4E_HUMAN	Eukaryotic translation initiation factor 4E OS=Homo sapiens GN=EIF4E PE=1 SV=2	EIF4E	0.324053	1.65725	0.188636	0.575658	0.756535	0.119687	0.0213216	0.191895	0.360683	0.0711158	0.971915	0.37316		15.6336	15.7239	15.2397	15.2641	15.5009	15.3703	15.3817	15.0617	15.7955	15.4725	15.4118	15.477	15.5076	15.3928	15.5176	15.3683	15.4563	15.4237		15.096	15.7917	16.3526	15.6151	15.3934	15.5494	16.0387	15.192	16.0054	15.9267	15.4413	14.7804	16.148	15.4426	16.2042
IF4G1_HUMAN	Eukaryotic translation initiation factor 4 gamma 1 OS=Homo sapiens GN=EIF4G1 PE=1 SV=4	EIF4G1	0.797007	1.22517	0.0930822	0.978367	0.842227	-0.0124711	0.611386	0.593437	0.158399	0.716083	0.84658	-0.162587		18.0037	18.6543	19.3924	19.0866	19.5803	20.1989	17.8941	19.6648	19.7334	18.648	19.4268	19.4546	17.9489	19.1595	19.5629	18.8673	19.5036	19.8268		19.1142	19.2687	19.0077	19.805	18.4945	19.7373	19.398	19.7624	18.5075	19.5504	18.341	19.2348	18.9736	19.7507	19.5482
IF4G2_HUMAN	Eukaryotic translation initiation factor 4 gamma 2 OS=Homo sapiens GN=EIF4G2 PE=1 SV=1	EIF4G2	0.920836	1.17732	-0.021315	0.0784383	0.561024	0.159602	0.0291233	0.211569	0.25027	0.426398	0.807871	0.179429		14.6456	14.6254	15.2511	14.7058	15.1064	14.9801	14.5929	14.8449	14.7616	14.3833	14.8036	14.506	14.6193	14.7352	15.0063	14.5445	14.955	14.743		14.6177	14.8999	14.8894	15.3678	14.5881	14.1124	14.7955	15.0522	15.2291	14.6847	14.7779	15.0215	15.2222	14.8312	15.2444
IF4H_HUMAN	Eukaryotic translation initiation factor 4H OS=Homo sapiens GN=EIF4H PE=1 SV=5	EIF4H	0.884849	1.18338	-0.0603757	0.234925	0.64204	-0.367268	0.206598	0.396551	-0.277602	0.215481	0.828773	-0.312849		18.3848	18.2771	19.5183	18.0165	19.3077	19.1594	18.2152	19.2061	18.6498	19.0538	18.7105	19.5607	18.3	18.7416	19.084	18.5351	19.0091	19.36		18.7147	18.6056	17.5217	19.8217	18.3914	19.6127	18.749	17.8992	18.0164	18.979	18.2184	18.9643	18.6165	18.599	18.4658
IF5_HUMAN	Eukaryotic translation initiation factor 5 OS=Homo sapiens GN=EIF5 PE=1 SV=2	EIF5	0.921459	1.17471	-0.00942478	0.959795	0.840148	-0.014393	0.530909	0.563612	0.0799642	0.247926	0.827764	0.119908		16.2496	16.335	16.2975	16.3378	16.3438	16.476	16.3	16.5666	16.1346	16.4313	16.2512	16.2389	16.2748	16.4508	16.216	16.3846	16.2975	16.3574		16.4349	16.0825	16.2587	16.4014	16.1426	16.6046	16.2272	15.2103	16.4756	16.5634	16.3029	17.1154	16.1076	16.6573	16.0023
IF5A1_HUMAN	Eukaryotic translation initiation factor 5A-1 OS=Homo sapiens GN=EIF5A PE=1 SV=2	EIF5A	0.207668	2.04878	-0.155875	0.209395	0.641521	-0.221292	0.783732	0.651434	0.0382075	0.425418	0.809756	-0.119947		21.0419	20.7927	21.4049	21.1595	21.1408	21.6078	21.3957	21.3633	21.1643	21.2838	21.4864	21.1963	21.2188	21.078	21.2846	21.2217	21.3136	21.402		20.5988	21.0501	20.9817	21.334	21.2625	21.3561	21.0157	20.9008	20.7808	21.5525	20.5613	21.3797	21.3502	21.4534	21.1874
IF2P_HUMAN	Eukaryotic translation initiation factor 5B OS=Homo sapiens GN=EIF5B PE=1 SV=4	EIF5B	0.351346	1.59341	0.136672	0.346913	0.679004	0.29187	0.0511109	0.252438	0.47807	0.215612	0.827722	0.545769		16.3851	16.4538	16.8746	16.9959	17.3016	17.6538	17.03	17.1164	17.2028	16.2688	16.7876	17.4388	16.7075	16.7851	17.0387	16.6323	17.0446	17.5463		16.5859	17.0807	17.0251	17.3157	16.8413	17.7258	17.367	17.6542	16.6705	17.8061	16.6813	17.3266	17.3842	17.5269	17.5213
IF6_HUMAN	Eukaryotic translation initiation factor 6 OS=Homo sapiens GN=EIF6 PE=1 SV=1	EIF6	0.669169	1.27931	0.0720686	0.791389	0.815988	0.0621472	0.10873	0.317946	0.268372	0.636739	0.839972	0.0859158		16.9948	17.2181	18.3485	16.6707	17.5693	18.0356	17.3985	17.8883	17.6545	17.2061	17.5221	17.5946	17.1966	17.5532	18.0015	16.9384	17.5457	17.8151		17.1866	17.4067	17.7248	17.4396	17.2961	18.4292	17.5625	17.4534	17.5657	17.8788	17.0195	17.9435	17.7882	18.0131	18.1059
ELAV1_HUMAN	ELAV-like protein 1 OS=Homo sapiens GN=ELAVL1 PE=1 SV=2	ELAVL1	0.976401	1.16604	-0.0031561	0.597676	0.761542	-0.105987	0.0351824	0.226173	0.226593	0.0152381	1.24952	0.354093		16.2001	16.3871	16.3083	16.3407	16.3433	16.3853	15.9713	15.8827	16.2684	15.9873	16.177	15.8423	16.0857	16.1349	16.2884	16.164	16.2602	16.1138		15.8884	16.0014	16.4601	16.5764	16.2129	15.8887	16.1283	15.2433	16.6982	16.4168	16.0525	15.872	16.5049	15.9971	16.632
EMC1_HUMAN	ER membrane protein complex subunit 1 OS=Homo sapiens GN=EMC1 PE=1 SV=1	EMC1	0.912949	1.17863	0.0174243	0.0854901	0.563297	0.283735	0.00639319	0.167048	0.525067	0.201349	0.849314	0.298895		13.8007	14.019	14.3286	14.0995	14.0526	14.7766	13.8769	14.4826	14.1107	14.1088	13.6394	13.9662	13.8388	14.2508	14.2196	14.1041	13.846	14.3714		13.951	13.8266	14.7162	14.3355	13.9638	13.942	14.4242	14.2008	14.5568	14.8157	14.0447	14.2909	14.6157	14.5641	14.9227
EMD_HUMAN	Emerin OS=Homo sapiens GN=EMD PE=1 SV=1	EMD	0.170928	2.25966	0.266793	0.908783	0.834606	0.0343464	0.668925	0.605396	0.0847631	0.343845	0.81963	0.102708		16.9526	16.4909	17.4387	17.3622	17.8968	17.8255	17.1562	17.2233	17.4488	16.5908	17.3219	17.2013	17.0544	16.8571	17.4437	16.9765	17.6094	17.5134		17.0947	17.5639	17.45	17.7001	17.3316	17.915	17.3154	17.9081	16.4928	17.4095	17.2551	17.2797	16.901	17.5165	17.6111
EMIL1_HUMAN	EMILIN-1 OS=Homo sapiens GN=EMILIN1 PE=1 SV=2	EMILIN1	0.51571	1.37453	-0.216543	0.645239	0.7759	0.301268	0.633936	0.597775	-0.217094	0.79328	0.857713	-0.135171		19.5663	19.1321	20.486	19.2235	20.5183	20.7255	19.3671	21.3954	21.1292	20.579	19.7102	21.609	19.4667	20.2638	20.8076	19.9013	20.1143	21.1673		19.4337	19.3715	19.8886	20.9269	19.4551	21.3458	20.8906	22.7552	19.1002	19.9203	19.3248	21.5374	19.5781	21.6324	20.9058
EMIL2_HUMAN	EMILIN-2 OS=Homo sapiens GN=EMILIN2 PE=1 SV=3	EMILIN2	0.894174	1.17856	0.0322644	0.21131	0.639245	0.731019	0.632496	0.59746	-0.158033	0.319182	0.817903	0.206955		14.8462	13.1641	14.7288	13.7276	13.6564	13.465	13.8411	13.5936	14.178	14.0406	14.508	14.7931	14.3437	13.3789	14.4534	13.8841	14.0822	14.129		14.133	13.8059	14.1798	13.2743	13.9846	15.0872	14.0463	16.3534	14.0385	14.966	14.2934	14.9597	13.7561	14.4673	14.2507
EMAL1_HUMAN	Echinoderm microtubule-associated protein-like 1 OS=Homo sapiens GN=EML1 PE=1 SV=3	EML1	0.335752	1.63486	-0.112847	0.12248	0.590607	-0.358887	0.139825	0.342687	-0.456038	0.459796	0.815383	-0.263159		14.8596	14.0164	14.112	14.5615	14.486	14.4228	13.8647	15.3268	13.801	15.2235	14.3343	15.0417	14.3621	14.6716	13.9565	14.8925	14.4101	14.7323		14.3862	14.1029	13.7878	14.846	14.285	14.9402	13.5842	13.7756	13.8657	14.2402	14.4491	14.957	13.1817	15.1062	13.7186
EMAL2_HUMAN	Echinoderm microtubule-associated protein-like 2 OS=Homo sapiens GN=EML2 PE=1 SV=1	EML2	0.391391	1.52406	0.0863423	0.446078	0.715211	-0.133557	0.160326	0.364276	-0.165795	0.262228	0.820715	-0.120577		17.447	17.0748	17.673	17.4799	17.386	17.4486	17.7366	16.9679	17.3865	17.2354	17.7395	17.4568	17.5918	17.0214	17.5297	17.3576	17.5627	17.4527		17.3062	17.3948	17.5473	17.5347	17.584	17.6669	17.371	17.4832	16.8297	17.1224	17.3129	17.5953	17.6044	16.7549	17.6872
EMAL4_HUMAN	Echinoderm microtubule-associated protein-like 4 OS=Homo sapiens GN=EML4 PE=1 SV=3	EML4	0.145907	2.6066	0.147709	0.275669	0.655608	0.168234	0.135208	0.339593	0.326594	0.291244	0.819	0.227752		16.5046	16.3727	17.6814	16.237	16.3766	16.2643	16.3091	16.8703	16.7639	16.9142	16.1861	15.8417	16.4068	16.6215	17.2226	16.5756	16.2814	16.053		16.3815	16.8179	17.3299	17.0456	16.1621	16.3101	16.9541	17.0562	17.1082	17.0076	16.078	15.9663	17.0484	17.5472	17.6101
ENAH_HUMAN	Protein enabled homolog OS=Homo sapiens GN=ENAH PE=1 SV=2	ENAH	0.935877	1.17328	0.0184129	0.786185	0.815869	0.0425474	0.740199	0.634121	0.0687625	0.906442	0.889094	-0.0203094		15.5428	14.6357	15.2363	15.3237	15.6375	16.0527	16.1729	16.2999	15.7117	15.4616	15.9309	15.9342	15.8579	15.4678	15.474	15.3927	15.7842	15.9935		15.1675	15.8494	16.1771	15.202	15.3725	16.312	15.3582	15.6627	15.3691	15.4931	15.7457	16.5965	15.3551	16.3429	15.7158
ENDD1_HUMAN	Endonuclease domain-containing 1 protein OS=Homo sapiens GN=ENDOD1 PE=1 SV=2	ENDOD1	0.707237	1.26432	0.0577157	0.00107355	0.108711	-0.413546	0.097297	0.304876	-0.315752	0.227495	0.837279	-0.370501		15.7925	15.227	15.3163	14.9815	16.0661	15.5159	15.827	14.9487	15.4502	15.9246	15.3454	15.062	15.8097	15.0879	15.3833	15.453	15.7058	15.289		16.2088	15.2503	15.0133	15.967	15.5405	15.095	15.1845	14.6663	15.171	14.9813	15.2293	15.0148	14.9775	14.4335	14.9739
ENOA_HUMAN	Alpha-enolase OS=Homo sapiens GN=ENO1 PE=1 SV=2	ENO1	0.746459	1.2539	-0.0587064	0.413507	0.70034	-0.149753	0.571113	0.579701	0.0591968	0.692133	0.841561	0.028818		21.8429	22.1978	22.415	22.2265	22.5093	22.4382	22.49	22.2519	22.6794	22.0347	22.2807	22.0773	22.1664	22.2249	22.5472	22.1306	22.395	22.2578		21.5676	22.5713	22.1061	22.4607	22.6495	22.0143	22.3977	21.4723	22.1394	22.2137	22.0632	22.5371	22.4481	22.0494	22.3681
ENOG_HUMAN	Gamma-enolase OS=Homo sapiens GN=ENO2 PE=1 SV=3	ENO2	0.346794	1.60582	-0.402087	0.098213	0.581421	-0.553236	0.355969	0.485412	-0.257424	0.0452451	1.04216	-0.324529		11.7715	12.5636	15.7238	12.2335	13.3404	13.4658	11.8966	13.546	14.2701	13.8474	12.2055	13.0547	11.8341	13.0548	14.9969	13.0404	12.7729	13.2602		12.8046	11.24	13.9626	12.935	12.3817	13.2229	11.6552	12.2916	14.5825	12.5999	11.03	13.4806	11.7003	13.6619	13.6799
ENPP1_HUMAN	Ectonucleotide pyrophosphatase/phosphodiesterase family member 1 OS=Homo sapiens GN=ENPP1 PE=1 SV=2	ENPP1	0.465166	1.40882	0.261232	0.0885281	0.565874	-0.785768	0.242315	0.423006	-0.573812	0.589812	0.840247	-0.17931		15.5437	14.327	14.5391	14.7753	15.0683	14.8136	14.2494	15.1723	15.0667	14.5652	16.2421	16.4922	14.8965	14.7496	14.8029	14.6703	15.6552	15.6529		15.1845	15.4037	14.9596	15.7986	14.414	16.2345	14.7779	12.6711	13.623	13.5182	14.9338	16.189	14.9946	15.6039	12.7182
ENPP6_HUMAN	Ectonucleotide pyrophosphatase/phosphodiesterase family member 6 OS=Homo sapiens GN=ENPP6 PE=1 SV=2	ENPP6	0.0279989	3.36496	0.289602	0.592393	0.76035	0.190213	0.902648	0.686521	0.0306971	0.459231	0.815086	0.219936		14.3831	12.4792	13.9112	13.8192	12.2868	13.056	13.3898	13.4391	13.3161	12.9626	13.5162	13.7832	13.8865	12.9592	13.6137	13.3909	12.9015	13.4196		13.9746	13.0193	14.1298	13.9543	13.0044	13.8266	13.1402	14.679	13.6202	13.3577	13.0514	13.464	13.7846	14.0625	13.271
ENSA_HUMAN	Alpha-endosulfine OS=Homo sapiens GN=ENSA PE=1 SV=1	ENSA	0.169298	2.2838	0.485138	0.693601	0.791981	0.180363	0.983631	0.706958	-0.00806921	0.715467	0.847319	-0.178632		12.1785	13.7032	15.3212	12.3	15.4345	15.4225	14.0686	14.0963	14.523	15.0223	14.7214	14.5706	13.1235	13.8997	14.9221	13.6611	15.078	14.9966		14.5163	14.8122	14.5437	14.0553	14.6996	15.9649	15.0839	13.7108	14.0951	14.5217	14.3788	14.9729	14.3795	12.7398	14.6454
41_HUMAN	Protein 4.1 OS=Homo sapiens GN=EPB41 PE=1 SV=4	EPB41	0.935433	1.1744	-0.0227167	0.468548	0.721766	-0.239818	0.587971	0.586523	-0.139458	0.933677	0.884082	-0.0152465		15.9299	15.0922	16.2602	14.5615	15.6921	15.814	15.4136	15.4427	16.1026	14.6792	15.4052	15.3801	15.6718	15.2674	16.1814	14.6204	15.5487	15.597		15.1719	15.613	15.3706	15.4063	15.074	16.1146	15.0222	14.5657	15.4692	15.5619	14.7601	16.0686	15.5627	15.9326	15.5426
E41L3_HUMAN	Band 4.1-like protein 3 OS=Homo sapiens GN=EPB41L3 PE=1 SV=2	EPB41L3	0.979353	1.16693	0.00670805	0.207436	0.640622	-0.328206	0.795282	0.655652	-0.0534226	0.397165	0.811754	-0.294978		15.8339	16.2586	17.065	17.0675	16.936	17.6031	17.2518	17.0698	17.1962	17.8214	16.9053	17.8584	16.5429	16.6642	17.1306	17.4445	16.9207	17.7308		17.0299	17.1912	16.63	18.0893	16.2651	17.2683	16.8605	17.0923	16.3606	16.6531	16.2433	17.2546	16.8127	17.1326	17.1983
EPB42_HUMAN	Erythrocyte membrane protein band 4.2 OS=Homo sapiens GN=EPB42 PE=1 SV=3	EPB42	0.721092	1.26263	-0.170845	0.184623	0.629814	-0.751553	0.0513692	0.252942	-1.15603	0.341463	0.821594	-0.71539		16.5294	12.6618	12.4799	12.791	13.3658	12.9822	14.8581	14.5648	14.7139	14.1474	15.1807	14.7884	15.6938	13.6133	13.5969	13.4692	14.2733	13.8853		15.1402	15.2118	12.8945	13.6248	12.5707	14.0646	13.8075	12.1575	14.5765	13.9841	12.712	12.7848	13.3241	12.9079	13.2533
EPHB2_HUMAN	Ephrin type-B receptor 2 OS=Homo sapiens GN=EPHB2 PE=1 SV=5	EPHB2	0.338372	1.63258	0.329094	0.321995	0.671928	-0.569134	0.258183	0.431637	-0.369139	0.622272	0.844247	-0.27562		16.5655	15.7263	16.6867	15.7284	16.6525	16.855	14.2145	16.2796	16.5044	16.2913	16.735	16.7444	15.39	16.003	16.5956	16.0098	16.6938	16.7997		16.9167	16.3373	15.869	16.7177	16.9481	16.6777	16.1116	16.4269	14.0139	15.3448	15.2233	16.9565	14.1818	16.3997	16.304
HYEP_HUMAN	Epoxide hydrolase 1 OS=Homo sapiens GN=EPHX1 PE=1 SV=1	EPHX1	0.218448	2.00547	-0.774283	0.749511	0.807423	-0.196136	0.0174701	0.195184	-1.06979	0.689796	0.840714	-0.282556		18.0063	17.0745	19.6539	17.487	17.2577	18.428	19.692	20.8447	18.3532	17.3457	17.2858	17.6199	18.8492	18.9596	19.0035	17.4164	17.2717	18.024		17.1569	17.1832	16.7545	17.252	17.2522	19.28	17.4178	18.6908	16.7815	18.7116	17.4579	19.2879	17.2811	17.2898	17.0437
HYES_HUMAN	Bifunctional epoxide hydrolase 2 OS=Homo sapiens GN=EPHX2 PE=1 SV=2	EPHX2	0.78432	1.23217	-0.160614	0.00183665	0.147238	-1.47468	0.0235695	0.194809	-1.41774	0.00789031	1.24424	-1.13469		16.7209	16.5064	15.2219	16.1408	16.8058	16.0318	17.4429	15.5524	17.3697	15.97	16.8562	17.5791	17.0819	16.0294	16.2958	16.0554	16.831	16.8055		17.6328	16.4101	17.7148	13.4675	16.54	16.3701	15.8681	15.3615	14.847	14.8374	14.9168	14.4201	16.7215	12.9711	16.129
EPN1_HUMAN	Epsin-1 OS=Homo sapiens GN=EPN1 PE=1 SV=2	EPN1	0.0653026	3.08322	0.390662	0.0338632	0.482613	0.43721	0.337673	0.474441	0.174392	0.0479746	1.02446	0.388452		13.488	14.2249	14.4455	13.1799	13.9362	13.8524	13.5108	13.9168	14.4262	14.175	14.2705	13.6027	13.4994	14.0709	14.4359	13.6775	14.1034	13.7276		14.0661	14.3154	14.2361	14.3425	14.2436	14.6548	14.2266	14.4213	14.4971	14.7132	14.3057	13.974	13.6775	13.7765	14.5115
EPIPL_HUMAN	Epiplakin OS=Homo sapiens GN=EPPK1 PE=1 SV=2	EPPK1	0.473217	1.40583	0.106553	0.345202	0.677722	-0.433006	0.630533	0.597347	-0.156244	0.226466	0.838006	-0.286722		15.4418	14.6704	15.9064	14.7217	15.7476	16.259	15.6653	15.3438	15.5161	14.5012	15.4005	15.3612	15.5535	15.0071	15.7112	14.6115	15.5741	15.8101		15.9693	15.3851	15.3045	14.9916	15.5313	15.7251	15.6204	12.8	14.7842	15.1438	15.1645	16.1566	15.3752	15.4105	14.3679
SYEP_HUMAN	Bifunctional glutamate/proline--tRNA ligase OS=Homo sapiens GN=EPRS PE=1 SV=5	EPRS	0.780867	1.23778	0.0683611	0.791236	0.816267	-0.123307	0.610093	0.592891	0.112729	0.999846	0.899774	5.23424e-05		18.6509	19.1913	19.5664	19.0232	19.6982	20.1114	19.0188	19.4929	19.5134	19.0269	19.4124	19.9827	18.8348	19.3421	19.5399	19.0251	19.5553	20.047		19.2084	19.6292	18.9165	19.9549	19.1666	19.8787	19.4767	19.7257	17.8179	20.2045	18.5713	19.8083	19.1437	19.8092	19.4489
EPS15_HUMAN	Epidermal growth factor receptor substrate 15 OS=Homo sapiens GN=EPS15 PE=1 SV=2	EPS15	0.812873	1.22255	-0.070988	0.700572	0.794753	0.225272	0.698074	0.613941	-0.0636768	0.19395	0.871923	-0.255547		15.5094	15.3208	17.7333	15.339	15.5964	15.9407	15.698	15.7119	15.3943	15.2946	15.9249	15.641	15.6037	15.5163	16.5638	15.3168	15.7606	15.7909		15.473	15.716	15.3179	16.1971	15.5148	15.9074	15.4334	16.9413	14.7389	17.2036	15.265	16.3215	15.763	15.8057	15.9904
EP15R_HUMAN	Epidermal growth factor receptor substrate 15-like 1 OS=Homo sapiens GN=EPS15L1 PE=1 SV=1	EPS15L1	0.915155	1.17688	-0.0243786	0.857985	0.826622	0.0444558	0.747694	0.63818	0.0708659	0.970333	0.892411	0.00528365		16.4895	15.7615	16.2145	15.9269	16.3641	16.2448	16.5057	16.0154	16.212	16.1311	16.6639	16.1336	16.4976	15.8884	16.2132	16.029	16.514	16.1892		15.4781	16.1679	16.2927	16.2493	16.3382	16.6591	16.2812	16.6925	15.9117	16.2621	15.7505	16.7002	16.3766	16.5533	16.6079
EPS8_HUMAN	Epidermal growth factor receptor kinase substrate 8 OS=Homo sapiens GN=EPS8 PE=1 SV=1	EPS8	0.989753	1.16514	0.00334705	0.36326	0.681202	0.238457	0.922896	0.691852	0.0236012	0.826877	0.867945	0.0665887		13.9485	14.7764	16.4375	15.0582	15.5436	15.7945	14.6543	15.4594	14.9274	14.4868	14.7469	14.4752	14.3014	15.1179	15.6825	14.7725	15.1452	15.1348		14.7938	14.9267	15.0307	15.648	14.5414	15.2338	15.2549	15.1434	15.5817	15.4544	14.5087	15.6419	14.9476	15.5478	15.0433
ES8L2_HUMAN	Epidermal growth factor receptor kinase substrate 8-like protein 2 OS=Homo sapiens GN=EPS8L2 PE=1 SV=2	EPS8L2	0.159428	2.3549	0.230098	0.320748	0.672977	0.309669	0.0400551	0.232578	0.578099	0.263693	0.819047	0.32949		13.2826	14.8836	14.2118	14.4269	14.7259	14.7694	14.0737	14.456	14.3861	14.0762	14.0907	13.533	13.6782	14.6698	14.2989	14.2515	14.4083	14.1512		14.379	14.7773	14.8718	14.4506	14.3762	13.9836	15.1529	14.5864	15.039	14.4855	14.2819	13.7702	14.8716	14.3742	15.2601
PERE_HUMAN	Eosinophil peroxidase OS=Homo sapiens GN=EPX PE=1 SV=2	EPX	0.277627	1.77306	0.458308	0.0350702	0.48895	-0.308224	0.268042	0.436849	-0.496071	0.820646	0.865393	0.0784486		17.983	17.9874	17.0238	17.6805	17.0156	15.7645	18.3205	18.5859	18.319	18.4864	18.0989	16.2286	18.1518	18.2867	17.6714	18.0834	17.5572	15.9966		18.1455	18.7501	17.0423	18.992	17.5523	18.0147	17.9992	17.9595	17.3381	17.6515	16.864	16.0854	17.713	16.5397	16.2042
ERAP1_HUMAN	Endoplasmic reticulum aminopeptidase 1 OS=Homo sapiens GN=ERAP1 PE=1 SV=3	ERAP1	0.794085	1.22423	0.0411366	0.0115094	0.40262	0.62352	0.00216586	0.167081	0.582217	0.01347	1.38068	0.427105		16.2957	15.9724	16.9282	15.0465	15.1641	15.8849	16.3704	16.2216	15.925	14.709	14.9544	15.191	16.333	16.097	16.4266	14.8778	15.0592	15.5379		16.1345	15.8713	16.2781	15.5537	14.9071	15.8336	17.1568	16.3033	16.998	15.9871	15.1911	16.4364	16.9312	17.0208	16.8153
RB6I2_HUMAN	ELKS/Rab6-interacting/CAST family member 1 OS=Homo sapiens GN=ERC1 PE=1 SV=1	ERC1	0.747423	1.25075	0.0456647	0.950295	0.837165	-0.027726	0.676033	0.606408	-0.131536	0.236823	0.837046	-0.297674		14.7733	14.286	14.6195	13.6734	14.43	14.4447	14.5015	14.6797	14.8661	14.5014	15.214	15.1748	14.6374	14.4828	14.7428	14.0874	14.822	14.8098		14.1963	14.9109	14.6912	14.0121	14.8279	15.2177	14.268	16.0451	13.3808	14.4408	14.0314	15.2498	14.0803	15.4102	14.6599
ERGI1_HUMAN	Endoplasmic reticulum-Golgi intermediate compartment protein 1 OS=Homo sapiens GN=ERGIC1 PE=1 SV=1	ERGIC1	0.922527	1.1738	0.0197792	0.0436972	0.512643	-0.225024	0.966706	0.703533	0.00657596	0.0630077	0.963924	-0.278876		16.3432	16.4008	17.0971	16.4468	16.557	16.5841	15.9048	16.2322	16.2282	15.9861	16.351	16.4061	16.124	16.3165	16.6627	16.2164	16.454	16.4951		16.3723	15.7589	16.7727	16.9962	16.1102	16.377	16.0592	16.1432	16.2397	16.2147	16.2916	15.9703	15.9246	16.0874	16.4465
ERH_HUMAN	Enhancer of rudimentary homolog OS=Homo sapiens GN=ERH PE=1 SV=1	ERH	0.717723	1.26342	0.057463	0.968489	0.841252	0.00655398	0.308096	0.460014	0.219122	0.258197	0.820627	0.191687		18.3345	18.2207	17.7744	18.5886	18.6261	18.6088	18.2673	17.9206	18.5221	18.1706	18.7704	18.827	18.3009	18.0706	18.1483	18.3796	18.6983	18.7179		18.6978	18.1129	18.4504	18.7222	18.1624	18.5146	18.3341	18.1192	18.2888	18.9384	18.5892	18.0851	19.1062	18.0004	18.9232
ERLEC_HUMAN	Endoplasmic reticulum lectin 1 OS=Homo sapiens GN=ERLEC1 PE=1 SV=1	ERLEC1	0.994407	1.16388	-0.00173024	0.225024	0.646189	0.133938	0.267984	0.437636	0.318065	0.760228	0.857243	0.120255		12.9712	13.2365	14.8441	13.4313	13.7231	13.092	12.543	12.7313	12.6313	13.0996	13.8164	13.363	12.7571	12.9839	13.7377	13.2655	13.7697	13.2275		12.5302	12.8875	13.7142	13.6743	12.8898	14.035	12.9674	12.8669	13.9374	13.7424	13.6093	13.4215	13.8175	13.8978	13.7652
ERLN1_HUMAN	Erlin-1 OS=Homo sapiens GN=ERLIN1 PE=1 SV=1	ERLIN1	0.873647	1.1913	0.0442429	0.0992273	0.583833	-0.654798	0.272458	0.436148	-0.281092	0.183909	0.887093	-0.768476		17.9545	18.0682	18.59	18.2584	18.7955	19.2229	18.6084	19.1412	18.7042	17.5308	18.0424	18.253	18.2815	18.6047	18.6471	17.8946	18.4189	18.7379		18.6676	18.4657	17.8612	19.0034	18.4192	18.4333	18.3665	18.1143	17.4876	16.2035	17.3605	19.1237	18.1186	18.467	18.2174
ERLN2_HUMAN	Erlin-2 OS=Homo sapiens GN=ERLIN2 PE=1 SV=1	ERLIN2	0.999457	1.16055	-0.000102362	0.113327	0.57836	0.242873	0.162226	0.365517	0.229109	0.958896	0.893111	0.00984812		18.2424	18.1279	18.6382	18.1285	18.5042	18.5073	17.9465	18.1008	18.1109	18.1987	18.0039	18.1511	18.0944	18.1143	18.3746	18.1636	18.254	18.3292		18.1418	17.9902	18.9408	18.3512	17.992	17.9135	18.7662	18.1173	18.9419	18.2211	18.4852	18.2556	18.843	17.963	18.7074
ERMP1_HUMAN	Endoplasmic reticulum metallopeptidase 1 OS=Homo sapiens GN=ERMP1 PE=1 SV=2	ERMP1	0.311659	1.67485	0.292769	0.211301	0.640225	0.393445	0.76937	0.64747	-0.100037	0.173635	0.910361	0.255105		12.9478	13.0281	11.5876	13.4155	13.4517	12.6377	13.0647	12.5706	13.1796	12.9945	12.9739	12.0022	13.0062	12.7993	12.3836	13.205	13.2128	12.3199		13.3534	12.9744	13.8724	13.4392	13.0126	12.0315	12.9007	13.6352	13.5328	12.6456	13.3422	13.2311	12.826	11.2781	12.7241
ERN2_HUMAN	Serine/threonine-protein kinase/endoribonuclease IRE2 OS=Homo sapiens GN=ERN2 PE=1 SV=4	ERN2	0.560671	1.35133	-0.139405	0.185056	0.629061	-0.441255	0.338703	0.475475	-0.323474	0.201516	0.84827	-0.313464		17.4247	15.8767	17.2132	16.7953	17.1247	17.3595	16.7795	17.584	17.1567	17.6314	17.8354	17.6727	17.1021	16.7304	17.185	17.2134	17.4801	17.5161		16.7546	17.1176	16.2712	17.1643	17.0197	18.0632	16.2054	17.437	16.1884	16.4727	16.601	17.6749	16.6562	17.7367	16.9624
ERP29_HUMAN	Endoplasmic reticulum resident protein 29 OS=Homo sapiens GN=ERP29 PE=1 SV=4	ERP29	0.992749	1.16607	0.00164501	0.0572854	0.52989	0.244623	0.321213	0.468376	0.202331	0.260515	0.821625	0.159587		19.3925	18.6107	18.8671	18.4436	18.3213	18.5659	18.8403	18.4586	18.9009	18.6102	19.0559	18.523	19.1164	18.5346	18.884	18.5269	18.6886	18.5445		18.4046	19.126	19.0114	18.5027	18.7933	18.4669	19.2196	19.0836	18.9662	19.0784	18.6887	18.7261	18.7524	18.5294	19.7923
ERP44_HUMAN	Endoplasmic reticulum resident protein 44 OS=Homo sapiens GN=ERP44 PE=1 SV=1	ERP44	0.855023	1.19676	0.0489048	0.231938	0.636588	-0.84545	0.654798	0.603398	0.130252	0.636678	0.840973	-0.276363		19.9112	19.6874	20.0062	19.2959	20.1777	21.1132	17.579	20.2409	20.1307	19.559	20.2843	20.6194	18.7451	19.9641	20.0685	19.4275	20.231	20.8663		19.964	20.1939	19.6284	19.372	19.9168	20.5207	20.3268	19.4046	17.152	17.7382	18.939	20.6691	18.3357	20.3965	20.4651
ESTD_HUMAN	S-formylglutathione hydrolase OS=Homo sapiens GN=ESD PE=1 SV=2	ESD	0.963693	1.1656	-0.00720602	0.493376	0.727398	-0.152329	0.329255	0.471612	0.129807	0.623773	0.844049	-0.0598654		16.8662	17.6619	18.6324	17.6758	17.7659	17.9367	17.0001	17.855	17.4954	17.3524	17.5614	17.2853	16.9332	17.7584	18.0639	17.5141	17.6637	17.611		17.3877	17.3348	17.7323	17.7564	17.4202	17.8697	17.4024	16.7735	17.8957	17.7625	17.5265	17.2697	17.4523	17.889	17.6705
ESYT1_HUMAN	Extended synaptotagmin-1 OS=Homo sapiens GN=ESYT1 PE=1 SV=1	ESYT1	0.0999395	2.81107	-0.284033	0.210318	0.641286	-0.279972	0.349532	0.481498	-0.163024	0.0468519	1.02177	-0.242706		16.9205	16.1345	17.199	15.6121	16.449	16.2892	16.5381	16.5627	16.1859	16.3125	16.5813	16.8491	16.7293	16.3486	16.6924	15.9623	16.5151	16.5691		16.3718	16.0518	16.1736	16.3468	15.9396	16.2289	15.9189	16.4123	16.0212	16.3696	15.9477	16.4673	16.1849	16.6734	16.2841
ESYT2_HUMAN	Extended synaptotagmin-2 OS=Homo sapiens GN=ESYT2 PE=1 SV=1	ESYT2	0.70429	1.26333	0.110339	0.0810027	0.562633	-0.276864	0.181738	0.383354	-0.158453	0.0833186	1.01067	-0.286329		15.4985	14.8133	14.6591	15.3809	15.4015	15.1942	15.3426	15.0107	15.1554	15.364	16.3513	15.6919	15.4206	14.912	14.9072	15.3725	15.8764	15.4431		15.5411	15.256	15.2664	15.9665	14.6522	15.9115	15.2079	14.7852	14.7029	15.4148	15.5846	14.5751	15.2238	14.2983	14.8284
ERF1_HUMAN	Eukaryotic peptide chain release factor subunit 1 OS=Homo sapiens GN=ETF1 PE=1 SV=3	ETF1	0.665992	1.27971	0.0849817	0.492078	0.727715	-0.169572	0.468218	0.541022	-0.113167	0.56036	0.834232	-0.129329		17.0874	17.6536	16.9155	18.1366	18.4203	18.3819	17.5228	18.0777	18.1872	17.4147	17.9	17.0769	17.3051	17.8656	17.5513	17.7756	18.1602	17.7294		17.9455	17.9598	17.3769	18.3956	17.916	17.3033	17.6446	18.2511	17.2635	17.6363	16.9961	17.5781	17.7115	17.3339	17.3435
ETFA_HUMAN	Electron transfer flavoprotein subunit alpha, mitochondrial OS=Homo sapiens GN=ETFA PE=1 SV=1	ETFA	0.811329	1.22301	0.0253574	0.85965	0.826157	-0.0341008	0.506889	0.555213	0.0660294	0.676632	0.842196	-0.0716775		19.497	19.3811	20.2057	18.5341	19.3593	19.4751	19.2482	19.3079	19.1559	19.3464	19.9772	19.7367	19.3726	19.3445	19.6808	18.9402	19.6682	19.6059		19.3112	19.2318	19.965	19.3172	19.4199	19.5193	18.9011	19.9079	19.6276	19.4005	19.3938	19.1769	19.5948	19.5109	19.8768
ETFB_HUMAN	Electron transfer flavoprotein subunit beta OS=Homo sapiens GN=ETFB PE=1 SV=3	ETFB	0.834742	1.21001	-0.0213562	0.0286724	0.488193	-0.333577	0.798499	0.656301	-0.039741	0.140582	0.983596	-0.328868		19.0026	19.5118	19.8619	19.4627	19.661	19.9279	19.2216	19.6484	19.3666	19.163	19.6262	19.1545	19.1121	19.5801	19.6142	19.3128	19.6436	19.5412		19.4479	19.1807	19.5076	19.3584	19.6547	19.5267	19.0886	19.0581	19.2656	19.0599	18.8964	19.4339	19.3051	19.5649	19.8153
ETFD_HUMAN	Electron transfer flavoprotein-ubiquinone oxidoreductase, mitochondrial OS=Homo sapiens GN=ETFDH PE=1 SV=2	ETFDH	0.833108	1.21096	0.0539645	0.472659	0.722316	-0.127354	0.472348	0.544241	-0.148953	0.916014	0.887023	-0.0202384		14.9808	15.3214	15.3984	14.7686	15.6844	15.5565	14.7626	14.7041	15.4108	15.0758	13.5583	14.1705	14.8717	15.0127	15.4046	14.9222	14.6214	14.8635		15.3015	15.2377	15.2813	15.6612	14.6703	13.8679	15.3601	14.2544	15.4126	14.7352	14.4075	14.7622	14.4227	14.5279	14.9036
ETHE1_HUMAN	Persulfide dioxygenase ETHE1, mitochondrial OS=Homo sapiens GN=ETHE1 PE=1 SV=2	ETHE1	0.28705	1.74876	0.126813	0.138771	0.594643	-0.449713	0.689702	0.611558	-0.0887923	0.254804	0.821304	-0.206314		20.0124	20.4811	21.0474	20.6437	20.7743	21.4525	20.9367	20.6611	20.6854	20.287	20.8218	20.6932	20.4745	20.5711	20.8664	20.4654	20.798	21.0728		20.7154	20.8797	20.8441	20.9573	20.6083	21.0043	20.5298	20.6828	20.0012	19.1359	20.0065	21.1938	20.6848	20.4105	21.1081
EVL_HUMAN	Ena/VASP-like protein OS=Homo sapiens GN=EVL PE=1 SV=2	EVL	0.341773	1.62819	-0.240094	0.231545	0.639156	-0.429692	0.345594	0.479335	-0.285657	0.52487	0.821988	-0.245556		15.1909	14.768	14.7414	14.6254	15.8918	14.8985	15.5289	14.6427	15.2372	14.7223	14.6934	15.19	15.3599	14.7054	14.9893	14.6738	15.2926	15.0442		15.3694	14.5088	14.6163	15.2884	14.1978	14.6441	14.6172	14.5085	15.356	15.1328	14.3103	13.5623	15.6357	14.0776	15.4431
EWS_HUMAN	RNA-binding protein EWS OS=Homo sapiens GN=EWSR1 PE=1 SV=1	EWSR1	0.512477	1.37423	0.102257	0.612621	0.768372	0.0852162	0.159892	0.3638	0.167103	0.611828	0.84518	0.0954586		18.5433	18.3077	18.734	18.2249	18.6333	18.3579	18.5363	18.2589	18.6471	18.5626	19.0532	18.4804	18.5398	18.2833	18.6905	18.3938	18.8432	18.4192		18.3443	18.7502	18.6582	18.3214	18.6591	19.05	18.6586	18.7852	18.6312	18.9361	18.3848	18.2852	18.918	18.6954	18.8243
EXOC4_HUMAN	Exocyst complex component 4 OS=Homo sapiens GN=EXOC4 PE=1 SV=1	EXOC4	0.216964	2.00578	0.212306	0.350255	0.68001	0.218239	0.0377719	0.229178	0.324535	0.323998	0.818983	0.0924099		13.9724	13.6879	13.0491	13.1634	13.804	13.1912	14.4548	13.664	13.6846	14.086	13.9409	13.8164	14.2136	13.6759	13.3669	13.6247	13.8725	13.5038		14.1766	13.8272	14.2831	13.907	13.8984	13.4388	13.6241	14.6203	13.8972	13.9304	14.0074	13.4873	14.1852	14.1707	14.1556
EXOC7_HUMAN	Exocyst complex component 7 OS=Homo sapiens GN=EXOC7 PE=1 SV=3	EXOC7	0.241636	1.87356	0.156271	0.0383041	0.50134	0.290614	0.316683	0.466812	0.243891	0.21486	0.834211	0.289821		13.5186	13.7922	13.2638	12.7868	13.6385	13.6579	13.4075	13.7516	13.4092	13.2663	14.0311	13.5094	13.4631	13.7719	13.3365	13.0265	13.8348	13.5836		13.6458	13.8113	13.7442	13.4878	13.4969	13.768	13.5983	14.1665	13.5259	13.6835	13.771	14.0149	13.76	13.5009	14.2277
EXOSX_HUMAN	Exosome component 10 OS=Homo sapiens GN=EXOSC10 PE=1 SV=2	EXOSC10	0.0882091	2.99006	0.371541	0.276402	0.656539	0.497802	0.29588	0.452621	0.190996	0.31224	0.810244	0.323204		15.4557	15.8766	17.4008	15.91	16.3031	16.3478	15.2674	16.5498	15.8227	15.8699	15.7879	16.0886	15.3615	16.2132	16.6117	15.89	16.0455	16.2182		16.0386	16.0147	16.5829	16.7001	16.2748	16.9583	15.6287	18.5186	16.138	16.8064	16.1304	16.1048	16.2274	16.5365	16.4205
EXOS9_HUMAN	Exosome complex component RRP45 OS=Homo sapiens GN=EXOSC9 PE=1 SV=3	EXOSC9	0.226335	1.96852	-0.347973	0.352584	0.681096	-0.241001	0.625176	0.595406	-0.123958	0.530697	0.824813	-0.200493		13.1367	13.322	15.1392	14.1387	13.5752	13.8646	12.9272	14.369	13.256	13.4931	12.2563	13.474	13.0319	13.8455	14.1976	13.8159	12.9158	13.6693		13.2139	12.9312	12.9452	13.627	13.2408	13.4301	13.1743	12.6221	13.5258	13.9728	13.037	13.698	12.8391	14.1887	13.3935
EZRI_HUMAN	Ezrin OS=Homo sapiens GN=EZR PE=1 SV=4	EZR	0.870315	1.1929	-0.0300805	0.221727	0.642474	-0.347104	0.95387	0.700485	0.00727311	0.92562	0.887106	0.0128225		19.5157	19.9845	19.8468	19.9468	20.6088	20.8604	20.1958	20.4042	20.5287	19.7312	19.6377	19.6046	19.8558	20.1943	20.1877	19.839	20.1233	20.2325		19.7652	20.3615	20.1269	20.4733	19.9704	19.5547	19.9252	19.0449	19.7899	20.1951	19.1395	20.2554	20.1497	20.0189	20.2316
JAM1_HUMAN	Junctional adhesion molecule A OS=Homo sapiens GN=F11R PE=1 SV=1	F11R	0.107134	2.77708	0.238817	0.401887	0.694726	-0.192738	0.62815	0.596485	-0.0766824	0.59747	0.840641	-0.0765459		16.6798	16.6797	17.3308	17.8455	17.9184	17.8641	17.3382	17.3742	17.5681	17.2004	17.3118	17.0008	17.009	17.0269	17.4494	17.523	17.6151	17.4324		17.3262	17.3333	17.3835	18.2723	17.581	17.5925	17.1455	17.5851	17.1308	17.0858	16.6615	17.2907	17.4919	16.9443	17.4146
FA12_HUMAN	Coagulation factor XII OS=Homo sapiens GN=F12 PE=1 SV=3	F12	0.19858	2.10018	0.593117	0.0861352	0.561777	0.809234	0.0675807	0.274388	0.602021	0.0349975	1.01049	1.03376		11.8567	12.6959	9.25673	11.2078	11.3456	10.8606	11.9635	12.0341	12.1667	12.2567	12.7333	13.5599	11.9101	12.365	10.7117	11.7322	12.0394	12.2103		12.5995	12.8479	12.7319	11.8976	13.1602	11.2904	12.6549	12.5917	12.5679	13.5117	12.8709	11.6271	12.2319	11.9811	12.1645
FAAH1_HUMAN	Fatty-acid amide hydrolase 1 OS=Homo sapiens GN=FAAH PE=1 SV=2	FAAH	0.188995	2.1821	0.470462	0.164507	0.615781	0.579803	0.0718625	0.277845	-0.422649	0.71299	0.84634	0.121902		12.5324	12.1357	13.288	11.6372	12.0298	11.9373	12.1392	12.3696	12.4789	12.8272	10.5705	11.7237	12.3358	12.2526	12.8835	12.2322	11.3001	11.8305		11.8926	12.907	14.5589	12.0961	12.1337	12.0692	12.2086	13.7026	12.2465	13.1827	11.6306	13.3426	11.7784	11.9744	12.5203
FABPL_HUMAN	Fatty acid-binding protein, liver OS=Homo sapiens GN=FABP1 PE=1 SV=1	FABP1	0.0611926	3.17241	0.302504	0.732845	0.806632	0.106828	0.684503	0.610289	0.140346	0.486437	0.818045	-0.251896		19.2821	20.6982	21.0477	20.8813	20.4056	21.4059	20.1947	20.4278	21.0222	20.7004	18.7751	18.5605	19.7384	20.563	21.0349	20.7909	19.5903	19.9832		20.4951	20.6634	21.2655	20.8435	19.6474	20.6009	20.5448	20.5746	20.8084	19.8181	19.5891	21.0067	20.4899	20.1106	20.8842
FABP5_HUMAN	Fatty acid-binding protein, epidermal OS=Homo sapiens GN=FABP5 PE=1 SV=3	FABP5	0.311446	1.67711	-0.154314	0.241855	0.644501	-0.296488	0.797609	0.656235	0.0719714	0.397853	0.810735	-0.161923		18.996	19.6805	19.9466	19.6017	19.115	19.5177	19.1632	19.3708	18.9835	21.8219	19.0147	18.9261	19.0796	19.5256	19.4651	20.7118	19.0648	19.2219		18.9463	19.5566	19.3101	19.9039	19.1071	19.319	19.3254	19.0251	19.0628	19.5308	18.8155	19.5303	19.8105	19.8258	19.2526
FAAA_HUMAN	Fumarylacetoacetase OS=Homo sapiens GN=FAH PE=1 SV=2	FAH	0.782783	1.23416	0.0435367	0.818427	0.820132	0.0315481	0.646202	0.600945	0.0920004	0.406632	0.810103	0.136278		15.6924	15.9439	16.2816	15.9736	16.5173	16.6226	15.3983	15.5246	16.2433	16.0211	15.5639	15.9445	15.5453	15.7342	16.2624	15.9974	16.0406	16.2835		15.5041	15.8327	16.2449	16.4564	16.3869	15.6997	15.9632	15.621	16.5303	16.1503	15.9843	15.8037	15.8643	14.9095	16.7131
FAH2A_HUMAN	Fumarylacetoacetate hydrolase domain-containing protein 2A OS=Homo sapiens GN=FAHD2A PE=1 SV=1	FAHD2A	0.464721	1.40909	0.179677	0.0183344	0.415005	-0.651094	0.193312	0.387581	-0.237766	0.0523195	0.993101	-0.457905		14.9122	15.1245	14.9405	15.885	14.4222	15.3372	14.4303	15.1637	14.2409	16.3301	14.7325	15.0512	14.6712	15.1441	14.5907	16.1075	14.5774	15.1942		15.0913	14.7933	14.2992	16.2402	14.588	16.3513	14.1478	13.8564	13.7615	15.7753	13.6366	15.2009	14.527	15.3066	13.6259
F107B_HUMAN	Protein FAM107B OS=Homo sapiens GN=FAM107B PE=1 SV=1	FAM107B	0.298323	1.6854	0.126621	0.055064	0.529715	-0.301858	0.214832	0.40188	0.255476	0.930657	0.884491	0.0212008		14.7696	15.2665	15.9382	15.372	15.5708	15.3814	15.3143	14.9699	15.4871	15.4633	15.1134	14.9868	15.042	15.1182	15.7127	15.4176	15.3421	15.1841		15.4319	15.1212	15.6963	15.7892	15.0624	15.4754	15.1984	14.4133	15.4528	15.2868	14.8851	14.7691	15.6056	14.585	16.3311
F1142_HUMAN	Protein FAM114A2 OS=Homo sapiens GN=FAM114A2 PE=1 SV=4	FAM114A2	0.00976608	3.22769	-0.192622	0.288464	0.661507	0.144879	0.108082	0.318351	0.103816	0.538373	0.827335	-0.0653375		14.6343	14.8853	15.536	15.222	15.0438	15.3045	14.86	15.0568	14.8808	14.9101	14.8506	15.1422	14.7472	14.971	15.2084	15.0661	14.9472	15.2233		14.4006	14.762	15.1082	14.7514	14.842	15.1431	15.1029	14.9315	15.0018	15.0663	15.0885	15.8413	14.7734	15.3331	15.3056
NIBAN_HUMAN	Protein Niban OS=Homo sapiens GN=FAM129A PE=1 SV=1	FAM129A	0.0667712	2.99226	-0.783547	0.222037	0.642406	-0.492652	0.0401104	0.230421	-0.940307	0.211664	0.842544	-0.709976		17.6233	14.596	14.613	14.9052	14.5561	16.1732	14.4741	14.8585	14.6988	17.5122	14.7249	14.9362	16.0487	14.7272	14.6559	16.2087	14.6405	15.5547		14.5311	14.526	14.8443	14.2487	14.2665	14.7179	14.6362	15.2752	14.7653	14.6567	14.6874	14.8591	14.0605	14.7862	14.3925
NIBL1_HUMAN	Niban-like protein 1 OS=Homo sapiens GN=FAM129B PE=1 SV=3	FAM129B	0.318074	1.67194	0.175148	0.236105	0.640713	-0.228384	0.48893	0.54663	0.0996923	0.549921	0.828925	-0.209384		15.1299	16.8426	16.3513	16.9208	16.3887	17.0273	15.7348	16.5866	16.6715	16.8057	15.9938	15.2248	15.4323	16.7146	16.5114	16.8633	16.1913	16.126		15.9521	16.999	17.0789	17.1015	15.7585	15.9998	15.6305	16.6509	16.388	16.9349	15.2953	15.569	15.7892	17.2299	16.6346
F136A_HUMAN	Protein FAM136A OS=Homo sapiens GN=FAM136A PE=1 SV=1	FAM136A	0.574613	1.33622	0.108086	0.356149	0.6825	-0.291146	0.527321	0.562754	0.132495	0.215792	0.825322	-0.528585		16.1364	16.9186	16.9113	16.9454	17.7193	17.9238	16.6905	16.82	17.2502	16.7983	17.7875	17.3339	16.4134	16.8693	17.0808	16.8719	17.7534	17.6288		17.1922	16.8764	17.071	17.317	17.2739	17.5356	17.171	16.2995	16.4364	17.2367	16.6479	17.0792	17.0122	17.1933	17.5639
FA21A_HUMAN	WASH complex subunit FAM21A OS=Homo sapiens GN=FAM21A PE=2 SV=3	fam21a	0.572683	1.33879	0.117784	0.834698	0.821882	0.0634702	0.190798	0.38685	0.259203	0.177319	0.901996	0.478833		15.8241	16.3087	16.2299	16.0115	15.6471	16.4922	15.9137	16.3464	16.933	15.7365	15.928	18.48	15.8689	16.3275	16.5814	15.874	15.7876	17.4861		16.0962	16.641	17.0737	15.2839	16.3947	17.1427	16.127	15.6161	17.0402	16.4334	16.5359	16.5539	16.2096	16.6179	16.4197
FAM3D_HUMAN	Protein FAM3D OS=Homo sapiens GN=FAM3D PE=1 SV=1	FAM3D	0.785215	1.23065	0.0314292	0.734015	0.806076	0.0380897	0.841776	0.670111	0.0240582	0.67405	0.843592	-0.0673362		16.1395	16.6856	17.3772	17.2169	16.8257	16.6685	16.7236	16.3618	16.4652	16.6641	16.776	16.1445	16.4315	16.5237	16.9212	16.9405	16.8009	16.4065		16.4503	16.3002	17.305	16.8535	16.5712	16.7327	16.7506	16.4452	16.9673	16.5257	16.979	16.5851	16.5016	16.5367	16.5842
FA49B_HUMAN	Protein FAM49B OS=Homo sapiens GN=FAM49B PE=1 SV=1	FAM49B	0.250354	1.8185	-0.174643	0.890178	0.832621	0.0513394	0.378824	0.495315	-0.228984	0.392161	0.816172	-0.444231		14.4755	13.9386	14.4537	13.4319	14.1535	13.3507	15.5376	13.3362	13.5459	14.9672	13.5638	13.1578	15.0065	13.6374	13.9998	14.1996	13.8587	13.2542		14.621	13.3978	13.4097	14.489	13.9965	12.9944	13.5955	14.6894	14.4259	13.8094	14.4315	13.3126	14.36	13.0075	13.5138
FA83H_HUMAN	Protein FAM83H OS=Homo sapiens GN=FAM83H PE=1 SV=3	fam83h	0.124721	2.68099	0.344076	0.383368	0.689991	-0.339257	0.435758	0.526027	-0.198468	0.735444	0.855653	-0.082939		14.0731	14.592	15.3616	15.7284	15.4773	15.8043	14.781	14.5813	15.3087	14.9581	14.7899	14.6449	14.427	14.5867	15.3352	15.3432	15.1336	15.2246		15.0439	15.5291	15.0534	15.3596	15.2831	15.8457	14.7202	15.1388	13.7679	14.889	13.9784	15.5204	14.8587	14.7922	14.9021
FA98B_HUMAN	Protein FAM98B OS=Homo sapiens GN=FAM98B PE=1 SV=1	FAM98B	0.8813	1.18402	0.0234434	0.999399	0.845206	-0.000157062	0.0239495	0.19595	0.270456	0.251344	0.817867	0.183911		15.9081	15.7276	16.4677	15.17	15.8502	15.7849	15.6318	15.8498	15.6987	15.2712	15.3814	15.2889	15.7699	15.7887	16.0832	15.2206	15.6158	15.5369		15.5309	15.5528	15.7178	15.8109	15.8173	15.7261	15.5487	15.2735	15.7349	15.7764	15.4957	16.1851	15.9667	16.1536	16.1495
SYFA_HUMAN	Phenylalanine--tRNA ligase alpha subunit OS=Homo sapiens GN=FARSA PE=1 SV=3	FARSA	0.948944	1.16698	-0.0256007	0.158145	0.607325	0.328774	0.319891	0.46729	0.259834	0.608693	0.844835	0.145596		14.1694	14.7679	15.1366	15.0562	15.1334	15.0955	14.4243	15.0542	14.9372	14.0025	14.8644	14.8208	14.2969	14.911	15.0369	14.5293	14.9989	14.9582		14.229	13.9454	14.5328	16.1573	14.3908	15.3223	15.0989	15.0333	15.3238	15.5435	14.7569	14.9475	15.5052	15.6179	14.7235
SYFB_HUMAN	Phenylalanine--tRNA ligase beta subunit OS=Homo sapiens GN=FARSB PE=1 SV=3	FARSB	0.838235	1.20713	0.0547828	0.394724	0.689781	-0.386494	0.446515	0.530318	0.147317	0.629909	0.841795	0.103571		13.9211	14.8347	15.2424	14.7274	13.7037	14.1339	13.6401	15.701	14.4966	12.6811	13.298	14.8749	13.7806	15.2679	14.8695	13.7043	13.5009	14.5044		13.2262	14.402	15.3311	13.9009	14.2214	14.8747	14.0097	14.3681	12.9037	13.9836	12.7248	15.3186	13.9007	15.5317	14.2993
FBLN1_HUMAN	Fibulin-1 OS=Homo sapiens GN=FBLN1 PE=1 SV=4	FBLN1	0.219405	1.97989	-0.343867	0.0327039	0.484018	-0.668443	0.0200754	0.191307	-0.507892	0.107587	1.04528	-0.548744		20.6369	19.2417	19.3785	19.3987	19.6495	19.6828	20.8586	20.6929	20.8167	20.8878	20.4608	20.6737	20.7478	19.9673	20.0976	20.1432	20.0552	20.1782		19.986	20.6607	19.1726	19.4859	20.0442	19.7766	19.7153	19.0177	18.6851	19.8914	19.5979	20.2714	20.1814	20.0689	19.4822
FBLN2_HUMAN	Fibulin-2 OS=Homo sapiens GN=FBLN2 PE=1 SV=2	FBLN2	0.603	1.31329	-0.186606	0.846583	0.823055	-0.0551692	0.457564	0.535588	-0.282018	0.62153	0.844359	-0.0977207		15.9949	13.9354	15.4954	14.2035	15.4692	14.9184	15.3745	15.0891	15.6769	15.0998	15.7926	15.9955	15.6847	14.5122	15.5861	14.6516	15.6309	15.4569		14.1874	15.2546	14.732	14.8352	15.8069	15.5868	15.5516	14.5353	14.4894	15.6465	15.5704	15.3981	14.6112	15.712	14.7739
FBLN5_HUMAN	Fibulin-5 OS=Homo sapiens GN=FBLN5 PE=1 SV=1	FBLN5	0.856128	1.19641	0.0259278	0.0794988	0.560278	-0.377165	0.00333274	0.179968	-0.281334	0.0600405	0.992605	-0.199442		20.0583	19.3028	18.3848	18.8258	18.7579	18.7325	19.4457	19.3109	19.3289	19.1079	19.215	19.8796	19.752	19.3068	18.8569	18.9669	18.9865	19.3061		19.3613	19.3274	19.289	18.7361	19.3851	19.2317	18.8472	19.2513	18.8027	18.2816	19.0827	18.6466	19.3732	19.0425	18.6188
FBN1_HUMAN	Fibrillin-1 OS=Homo sapiens GN=FBN1 PE=1 SV=3	FBN1	0.44957	1.43732	-0.23432	0.210975	0.642272	-0.533702	0.117883	0.327564	-0.562426	0.833029	0.868621	-0.072724		21.4274	20.5271	19.8351	21.3648	20.7397	20.4837	21.2325	20.95	20.0782	20.8886	21.7051	21.643	21.3299	20.7385	19.9567	21.1267	21.2224	21.0633		21.3235	20.7373	20.5807	19.6671	20.716	21.0071	20.6038	21.8401	19.1756	19.4733	20.4004	20.7421	20.6011	21.3205	19.8642
FBN2_HUMAN	Fibrillin-2 OS=Homo sapiens GN=FBN2 PE=1 SV=3	FBN2	0.428376	1.46334	0.231463	0.636682	0.775792	0.371323	0.575093	0.580468	0.164827	0.618292	0.847258	0.0969519		17.1001	15.6735	15.5157	16.4152	15.978	15.9134	17.4734	16.9866	16.1435	15.6254	17.8781	17.4447	17.2867	16.33	15.8296	16.0203	16.9281	16.6791		17.128	17.4072	16.2689	16.2563	16.1072	17.2951	16.39	19.1926	15.1478	18.5438	15.8816	16.1459	17.0636	17.2756	16.4853
FCERG_HUMAN	High affinity immunoglobulin epsilon receptor subunit gamma OS=Homo sapiens GN=FCER1G PE=1 SV=1	FCER1G	0.44213	1.44677	0.107089	0.0407467	0.509069	0.711985	0.48555	0.546244	0.151176	0.209622	0.845915	0.305663		16.4446	15.3608	17.083	16.307	15.9132	15.0682	15.6664	15.4965	15.7642	16.1074	16.2767	15.9932	16.0555	15.4286	16.4236	16.2072	16.095	15.5307		15.9	16.0344	16.72	15.941	16.1832	15.6045	16.7142	17.3718	16.6242	16.484	16.8093	16.0089	16.1338	16.0497	16.4176
FCGBP_HUMAN	IgGFc-binding protein OS=Homo sapiens GN=FCGBP PE=1 SV=3	FCGBP	0.913686	1.17786	0.0203606	0.0152448	0.401794	-0.65179	0.636885	0.59708	-0.108576	0.18634	0.886303	-0.803454		23.6333	23.3881	24.0021	23.39	24.3552	24.3924	23.9871	23.7289	23.2416	23.6394	23.8471	23.5958	23.8102	23.5585	23.6218	23.5147	24.1011	23.9941		23.8744	23.6409	24.1269	23.9202	23.419	23.7412	23.8257	23.0567	23.2391	22.3399	23.1451	23.0832	23.7101	22.9324	24.2301
FPPS_HUMAN	Farnesyl pyrophosphate synthase OS=Homo sapiens GN=FDPS PE=1 SV=4	FDPS	0.948634	1.16823	-0.0128897	0.324667	0.670955	0.15144	0.0299193	0.212585	0.338183	0.491958	0.81529	0.257441		15.6354	16.3681	17.4187	16.1012	16.6944	16.7617	15.7419	16.6561	16.1236	16.0004	16.2424	16.3449	15.6886	16.5121	16.7711	16.0508	16.4684	16.5533		16.007	15.9096	16.5633	16.779	16.2909	16.4173	16.117	17.0127	16.5833	16.4085	16.1506	16.6808	16.5411	16.8947	16.9204
ADX_HUMAN	Adrenodoxin, mitochondrial OS=Homo sapiens GN=FDX1 PE=1 SV=1	FDX1	0.418665	1.4779	-0.0767405	0.967085	0.841552	0.00413254	0.792008	0.654619	0.0349953	0.421446	0.814292	-0.093518		15.8407	15.7051	16.9603	15.9068	15.3742	16.8227	15.7719	15.9819	16.4503	16.0085	15.6388	15.9729	15.8063	15.8435	16.7053	15.9577	15.5065	16.3978		15.5767	15.4773	16.7993	15.9253	15.7216	16.2565	15.9303	15.6154	16.628	16.3131	15.6074	16.1476	16.2372	15.6615	16.4964
ADRO_HUMAN	NADPH:adrenodoxin oxidoreductase, mitochondrial OS=Homo sapiens GN=FDXR PE=1 SV=3	FDXR	0.745406	1.25532	-0.094355	0.925766	0.838989	-0.0371884	0.941167	0.696524	0.0129557	0.790738	0.858588	0.0829677		13.7332	13.467	14.4857	12.4624	13.9402	14.0278	14.4007	13.5812	13.2045	12.4546	13.5634	12.5346	14.0669	13.5241	13.8451	12.4585	13.7518	13.2812		13.1656	13.0177	13.8006	13.5119	13.4167	13.4491	12.8273	13.4274	13.5943	13.4467	13.0245	14.3843	13.4292	13.6105	13.7217
HEMH_HUMAN	Ferrochelatase, mitochondrial OS=Homo sapiens GN=FECH PE=1 SV=2	FECH	0.302798	1.68903	-0.358119	0.20002	0.641398	-0.663755	0.0762715	0.2821	-0.690843	0.0499278	1.00345	-0.593598		13.8908	14.2817	14.2015	14.5102	13.9134	14.5374	13.5788	13.1585	13.6607	14.1776	12.9125	13.5232	13.7348	13.7201	13.9311	14.3439	13.413	14.0303		14.4259	12.8785	13.4376	14.2266	13.5199	12.536	13.0234	13.3939	14.3125	12.1199	13.9573	12.3836	12.7943	12.6102	12.9239
FERM2_HUMAN	Fermitin family homolog 2 OS=Homo sapiens GN=FERMT2 PE=1 SV=1	FERMT2	0.326963	1.64665	-0.12603	0.536337	0.745063	-0.213754	0.126599	0.331326	-0.235316	0.00765451	1.30765	-0.416023		17.1109	16.2558	17.009	16.7485	16.7999	16.6443	17.0934	17.1223	16.8212	17.1061	17.1415	17.5123	17.1022	16.6891	16.9151	16.9273	16.9707	17.0783		16.9217	16.767	16.5775	17.2426	16.8098	16.6079	16.3537	16.5578	16.5129	16.1431	16.4337	18.3991	16.505	16.9734	16.6775
URP2_HUMAN	Fermitin family homolog 3 OS=Homo sapiens GN=FERMT3 PE=1 SV=1	FERMT3	0.743354	1.25667	-0.183537	0.928727	0.838907	-0.0216836	0.283671	0.445729	-0.209601	0.533287	0.827585	-0.182219		13.1261	12.8062	13.8694	12.8151	13.6252	12.6961	13.3988	13.2947	12.784	13.0289	13.0953	13.4391	13.2624	13.0504	13.3267	12.922	13.3603	13.0676		13.7673	12.7619	10.9942	14.4169	12.6154	13.3325	12.497	13.1039	13.3005	13.7066	12.8377	13.4136	13.4171	13.4033	12.783
FIBA_HUMAN	Fibrinogen alpha chain OS=Homo sapiens GN=FGA PE=1 SV=2	FGA	0.19692	2.12513	0.530986	0.577168	0.755423	0.349451	0.646971	0.600627	-0.119753	0.800282	0.858492	0.1603		17.5593	16.8918	16.5323	17.0183	16.1971	16.1338	17.0414	16.7063	17.2659	17.2278	17.6855	20.7057	17.3003	16.799	16.8991	17.123	16.9413	18.4198		17.8754	17.7027	18.5987	17.1751	17.7771	17.5395	17.1229	16.5847	17.0901	20.3179	16.8957	17.568	16.8657	17.103	17.0789
FIBB_HUMAN	Fibrinogen beta chain OS=Homo sapiens GN=FGB PE=1 SV=2	FGB	0.266876	1.78638	0.40857	0.771383	0.81412	0.170603	0.639718	0.59835	-0.114809	0.731627	0.853634	0.206227		20.101	19.3816	18.8822	19.0772	18.915	18.5605	19.839	19.1311	19.8669	19.701	19.6589	22.3731	19.97	19.2564	19.3746	19.3891	19.287	20.4668		20.1451	20.227	20.7212	19.3088	20.1484	19.6447	19.53	18.437	19.7038	22.135	19.4501	19.5114	19.3174	19.3001	19.4511
FGD4_HUMAN	FYVE, RhoGEF and PH domain-containing protein 4 OS=Homo sapiens GN=FGD4 PE=1 SV=2	FGD4	0.371584	1.56944	0.159692	0.251788	0.652885	0.1084	0.867396	0.67687	0.028345	0.0657792	0.970126	0.222337		12.1616	12.7187	13.0251	12.4432	12.9074	13.0806	12.3538	12.4688	12.294	11.8756	12.092	11.6836	12.2577	12.5937	12.6596	12.1594	12.4997	12.3821		12.5259	12.1325	12.5899	12.8258	12.603	12.8332	12.1548	12.5476	12.915	12.3539	12.4466	12.7845	12.6534	12.3029	12.6849
FIBG_HUMAN	Fibrinogen gamma chain OS=Homo sapiens GN=FGG PE=1 SV=3	FGG	0.0996371	2.83269	0.627991	0.848139	0.82249	0.0735066	0.527317	0.56312	-0.106612	0.651019	0.839364	0.222834		19.3408	18.6762	18.5379	19.1694	18.1779	17.9472	19.5091	18.652	19.7535	19.2365	19.2757	21.3747	19.4249	18.6641	19.1457	19.203	18.7268	19.6609		19.9587	20.4604	19.7126	18.9241	19.8933	19.6443	19.117	18.3188	18.7814	20.9883	19.0277	19.0331	18.9532	18.8565	19.046
FGL2_HUMAN	Fibroleukin OS=Homo sapiens GN=FGL2 PE=1 SV=1	FGL2	0.779351	1.2376	0.05184	0.5263	0.74129	0.301413	0.235104	0.41625	0.32017	0.0525329	0.988003	0.619655		15.3255	14.9469	14.8315	15.7241	14.9031	15.249	14.8724	14.6871	15.3099	15.1152	15.1734	15.6911	15.099	14.817	15.0707	15.4196	15.0382	15.4701		14.8796	15.5062	15.5801	15.2031	14.8712	15.1856	15.2626	16.899	15.3966	15.6791	15.3544	14.1314	15.1083	15.1668	16.4815
FHL1_HUMAN	Four and a half LIM domains protein 1 OS=Homo sapiens GN=FHL1 PE=1 SV=4	FHL1	0.375892	1.54086	0.214952	0.141758	0.594209	-0.357182	0.581336	0.584221	-0.133697	0.490662	0.817106	-0.184517		21.3417	20.6129	20.9725	21.4742	21.0617	21.1934	20.9091	21.8138	20.6705	22.0187	21.7875	21.6834	21.1254	21.2133	20.8215	21.7465	21.4246	21.4384		20.9308	21.1749	21.4765	21.2534	21.8723	22.3515	20.9619	20.875	20.8601	20.504	20.8575	21.5681	21.0496	22.0498	20.8049
FHL2_HUMAN	Four and a half LIM domains protein 2 OS=Homo sapiens GN=FHL2 PE=1 SV=3	FHL2	0.579721	1.33401	0.0997628	0.196243	0.639952	0.260419	0.360063	0.487711	0.199579	0.346661	0.818728	0.123698		16.7307	15.792	16.2945	16.0398	16.3483	16.5308	16.7797	17.0633	16.7901	16.1703	17.0094	17.334	16.7552	16.4277	16.5423	16.1051	16.6788	16.9324		16.3278	16.9997	16.9174	16.1433	16.3391	17.3128	16.9506	17.1803	16.4019	16.9264	16.5419	17.003	17.0213	17.3288	16.9561
FIL1L_HUMAN	Filamin A-interacting protein 1-like OS=Homo sapiens GN=FILIP1L PE=1 SV=2	filip1l	0.924233	1.17203	0.0311692	0.997014	0.847286	-0.00109203	0.83968	0.670089	0.0480953	0.762911	0.856968	-0.0449354		15.4509	13.3919	14.523	14.085	14.3062	14.4408	14.8628	15.1256	15.2095	13.9502	15.5085	15.6012	15.1569	14.2588	14.8663	14.0176	14.9074	15.021		14.187	15.6497	14.8005	14.0848	14.7231	14.9698	14.9328	15.1434	13.9071	14.7083	14.6634	14.8664	15.08	15.3097	14.7676
FIP1_HUMAN	Pre-mRNA 3'-end-processing factor FIP1 OS=Homo sapiens GN=FIP1L1 PE=1 SV=1	FIP1L1	0.0834423	2.98137	0.153612	0.734021	0.805623	-0.0445631	0.679183	0.607888	0.0701507	0.521817	0.822233	0.101581		14.6886	14.3042	15.1254	13.9438	14.3598	14.3896	14.5343	14.1111	14.1959	13.9629	14.7315	14.1919	14.6115	14.2077	14.6606	13.9533	14.5457	14.2907		14.4677	14.5973	14.8034	14.1713	14.7458	14.4057	14.2146	14.1323	14.8267	14.3718	14.2228	14.234	14.6636	14.3842	14.8947
FKB10_HUMAN	Peptidyl-prolyl cis-trans isomerase FKBP10 OS=Homo sapiens GN=FKBP10 PE=1 SV=1	FKBP10	0.767727	1.24532	-0.0960987	0.539856	0.745645	-0.106101	0.864754	0.677418	-0.014089	0.138892	0.992087	-0.341443		15.8502	15.0757	14.7563	15.3099	15.0949	14.4968	16.3611	15.0483	16.4593	16.0939	15.5881	15.6472	16.1057	15.062	15.6078	15.7019	15.3415	15.072		15.6172	16.4832	15.1995	15.5518	14.8203	14.6422	15.7295	14.7406	15.2379	16.2111	15.6221	14.7131	16.1129	14.9879	15.3307
FKB15_HUMAN	FK506-binding protein 15 OS=Homo sapiens GN=FKBP15 PE=1 SV=2	FKBP15	0.933498	1.17476	-0.0156281	0.434209	0.709785	0.170273	0.382984	0.497541	0.125666	0.834413	0.86918	0.0375212		14.672	14.4123	14.6311	14.9201	14.6094	14.8122	15.1938	14.5342	14.9734	15.0759	14.2968	14.8656	14.9329	14.4732	14.8023	14.998	14.4531	14.8389		14.9725	15.1906	14.8173	14.8445	13.8142	14.7655	15.5227	15.2387	14.7937	15.0728	14.6766	14.2154	15.1499	14.8968	15.3001
FKB1A_HUMAN	Peptidyl-prolyl cis-trans isomerase FKBP1A OS=Homo sapiens GN=FKBP1A PE=1 SV=2	FKBP1A	0.250176	1.82222	0.123412	0.100839	0.580883	-0.129934	0.332894	0.474308	-0.107945	0.322426	0.816016	-0.177614		17.9635	18.1526	18.799	18.0797	18.2332	18.3777	17.975	18.1757	18.1499	18.2647	18.3132	18.2885	17.9692	18.1641	18.4745	18.1722	18.2732	18.3331		17.7529	18.2672	18.5819	18.6704	18.3148	18.5396	18.1258	17.8514	18.2588	18.0644	18.0965	18.2096	18.2841	17.861	18.1328
FKBP2_HUMAN	Peptidyl-prolyl cis-trans isomerase FKBP2 OS=Homo sapiens GN=FKBP2 PE=1 SV=2	FKBP2	0.308388	1.69517	-0.119589	0.123145	0.590851	0.155462	0.853927	0.6758	0.0149885	0.626235	0.84293	-0.046266		16.7958	16.9824	17.3923	16.8796	16.793	16.7814	16.6085	16.7603	16.7187	16.9401	17.1883	17.1382	16.7021	16.8713	17.0555	16.9099	16.9907	16.9598		16.9359	16.4912	16.9579	17.0358	16.7789	16.5721	16.8562	16.8343	17.1614	17.2803	16.9102	17.3796	17.0294	16.8314	16.8189
FKBP4_HUMAN	Peptidyl-prolyl cis-trans isomerase FKBP4 OS=Homo sapiens GN=FKBP4 PE=1 SV=3	FKBP4	0.803736	1.22342	0.0453263	0.144018	0.598469	0.257107	0.0958127	0.304346	0.326711	0.394192	0.814611	0.206721		17.0343	17.0935	17.7676	17.6106	17.4737	18.2864	17.4569	17.7286	17.1535	17.5486	17.7201	17.6769	17.2456	17.411	17.4605	17.5796	17.5969	17.9816		17.3126	17.1248	18.2272	17.8575	17.372	17.6532	17.7058	17.7591	17.8484	18.2532	17.2491	18.0023	18.086	17.7224	17.8064
FKBP5_HUMAN	Peptidyl-prolyl cis-trans isomerase FKBP5 OS=Homo sapiens GN=FKBP5 PE=1 SV=2	FKBP5	0.566607	1.34722	0.0865729	0.16445	0.616768	0.367624	0.00789902	0.175293	0.464118	0.0866006	1.003	0.415612		16.6245	16.7756	17.1163	16.4679	17.1031	16.9674	16.6996	16.877	16.8887	16.564	16.5065	16.8766	16.6621	16.8263	17.0025	16.5159	16.8048	16.922		16.3651	16.7927	17.1554	17.2351	16.8744	16.8304	17.4681	16.9645	16.9727	17.5856	16.4146	17.534	17.5997	17.1722	17.2977
FKBP9_HUMAN	Peptidyl-prolyl cis-trans isomerase FKBP9 OS=Homo sapiens GN=FKBP9 PE=1 SV=2	FKBP9	0.784342	1.23147	0.0459284	0.041723	0.511307	0.431934	0.0907965	0.297152	0.311907	0.646348	0.839148	0.0850917		15.3112	15.2517	15.5357	14.8712	15.4319	15.4862	15.6096	15.2065	15.9699	14.8207	15.5883	15.5697	15.4604	15.2291	15.7528	14.846	15.5101	15.528		15.4055	15.6722	16.0175	15.2268	14.9445	15.3352	15.9297	15.9639	16.1911	15.6611	15.9306	15.2417	16.2179	15.1293	15.8451
FLII_HUMAN	Protein flightless-1 homolog OS=Homo sapiens GN=FLII PE=1 SV=2	FLII	0.549811	1.37012	0.118303	0.419707	0.700361	0.156599	0.0657899	0.273984	0.145291	0.303675	0.812708	0.181295		14.4052	14.7264	14.7282	13.6708	14.7715	14.8069	14.5856	14.4905	14.5815	14.0566	14.3892	14.1123	14.4954	14.6084	14.6548	13.8637	14.5804	14.4596		14.8355	14.8136	14.839	14.6333	14.1117	14.1391	14.5678	14.315	14.6823	14.4532	14.3461	15.2375	14.5701	14.7061	14.6415
FLNA_HUMAN	Filamin-A OS=Homo sapiens GN=FLNA PE=1 SV=4	FLNA	0.29441	1.70706	-0.115838	0.00577806	0.292553	-0.811327	0.0453669	0.242556	-0.571361	0.213923	0.84173	-0.421849		22.6462	21.5488	21.7628	22.6571	22.3874	22.812	22.7033	23.7527	22.7164	23.2064	22.9208	23.0315	22.6747	22.6508	22.2396	22.9318	22.6541	22.9218		22.3546	22.7872	22.48	22.6157	22.4225	22.7176	22.0897	21.6416	21.7451	21.3609	21.8561	22.5114	22.1039	23.0425	21.7725
FLNB_HUMAN	Filamin-B OS=Homo sapiens GN=FLNB PE=1 SV=2	FLNB	0.464377	1.40966	0.104506	0.125266	0.587835	-0.421776	0.342721	0.476983	-0.255465	0.16867	0.927009	-0.449426		20.1276	20.0975	20.5029	20.5696	20.8657	21.4446	20.2874	20.7283	20.8286	20.1079	20.3557	20.3856	20.2075	20.4129	20.6658	20.3387	20.6107	20.9151		20.3614	20.8331	20.3589	20.8592	20.4594	20.9058	20.2961	20.4188	19.6954	19.7822	19.436	20.9915	20.5833	20.5818	20.2527
FLNC_HUMAN	Filamin-C OS=Homo sapiens GN=FLNC PE=1 SV=3	FLNC	0.77871	1.23956	-0.0911653	0.0197407	0.417376	-0.572757	0.080746	0.283749	-0.434067	0.216785	0.82604	-0.340055		19.39	18.4032	18.081	18.8189	19.1632	19.7039	18.633	20.2285	19.5713	19.8683	19.7297	19.7108	19.0115	19.3159	18.8261	19.3436	19.4464	19.7074		19.0321	19.8028	19.0693	19.7553	19.2837	18.1608	19.1381	18.6016	18.4014	18.6606	18.8427	18.5699	18.7839	19.3815	18.5987
FLOT1_HUMAN	Flotillin-1 OS=Homo sapiens GN=FLOT1 PE=1 SV=3	FLOT1	0.979763	1.16689	-0.00472728	0.622167	0.77229	-0.0730224	0.845292	0.671261	-0.0371607	0.873038	0.878609	-0.0319722		15.578	14.8746	16.0142	15.1792	15.6522	15.4244	15.1034	15.4555	15.3527	15.0126	15.1408	15.2571	15.3407	15.165	15.6835	15.0959	15.3965	15.3407		15.2785	14.7017	15.2961	15.4835	15.2571	15.9772	15.2196	15.1911	15.2608	15.6486	15.1337	15.1304	15.0007	15.6337	15.1453
FMO5_HUMAN	Dimethylaniline monooxygenase [N-oxide-forming] 5 OS=Homo sapiens GN=FMO5 PE=2 SV=2	FMO5	0.460087	1.41945	-0.28883	0.414955	0.701558	0.549038	0.325678	0.471912	-0.564883	0.23664	0.839293	-0.508973		11.9993	12.9202	13.1395	13.2499	13.1507	13.9725	13.0348	13.0397	14.0668	13.2695	14.3078	14.0373	12.517	12.9799	13.6032	13.2597	13.7292	14.0049		13.0895	13.3152	13.3347	13.4618	11.9198	13.2399	13.391	16.3439	13.4793	13.6004	12.7138	13.8599	13.5963	12.2265	13.2304
FINC_HUMAN	Fibronectin OS=Homo sapiens GN=FN1 PE=1 SV=4	FN1	0.616121	1.31056	-0.133492	0.310685	0.671637	-0.315489	0.221377	0.405233	-0.222305	0.261105	0.82096	-0.206206		21.5804	20.1123	20.1854	20.6194	20.3999	20.5772	21.593	21.4765	21.825	21.0768	21.8982	21.7549	21.5867	20.7944	21.0052	20.8481	21.1491	21.166		21.3243	21.7763	20.7059	20.0434	21.1896	20.709	20.8635	21.3108	19.7696	21.3095	20.7097	20.6934	21.2342	20.9015	20.8504
FSCN1_HUMAN	Fascin OS=Homo sapiens GN=FSCN1 PE=1 SV=3	FSCN1	0.764075	1.24705	-0.0665044	0.430903	0.706783	0.354629	0.0970867	0.304807	-0.34005	0.111682	1.04068	-0.446773		19.0369	18.6206	18.4533	18.5201	19.1165	19.0239	19.2219	19.3194	19.6291	19.2745	19.3684	19.3468	19.1294	18.97	19.0412	18.8973	19.2425	19.1854		19.0851	19.6906	18.1388	18.8565	19.2019	19.0939	19.0221	20.1106	19.4033	20.7981	18.3755	18.8839	18.9054	18.5451	18.5866
FTO_HUMAN	Alpha-ketoglutarate-dependent dioxygenase FTO OS=Homo sapiens GN=FTO PE=1 SV=3	FTO	0.562412	1.35183	-0.133225	0.182414	0.62897	-0.542088	0.477301	0.545679	0.182212	0.851854	0.872278	-0.027604		14.3812	14.1779	13.3668	13.7913	14.6573	14.1408	14.7669	13.6625	14.4032	14.1328	14.4353	14.1173	14.5741	13.9202	13.885	13.9621	14.5463	14.1291		13.6883	14.2759	14.2628	14.0314	14.4849	13.474	14.4532	13.9954	13.6076	13.897	13.9017	11.9093	14.3792	13.6331	14.7507
FUBP3_HUMAN	Far upstream element-binding protein 3 OS=Homo sapiens GN=FUBP3 PE=1 SV=2	FUBP3	0.3186	1.67138	0.0650411	0.542232	0.745714	-0.0678568	0.0765614	0.281885	0.116204	0.706435	0.845907	-0.0330858		16.4818	16.3079	16.3047	16.6508	17.0866	16.8933	16.3945	16.3977	16.6955	16.4108	16.2596	16.3247	16.4381	16.3528	16.5001	16.5308	16.6731	16.609		16.6793	16.3834	16.6979	16.5194	16.758	16.4562	16.4866	16.3759	16.4883	16.7035	16.5915	16.0509	16.4329	16.4888	16.5353
FUCO_HUMAN	Tissue alpha-L-fucosidase OS=Homo sapiens GN=FUCA1 PE=1 SV=4	FUCA1	0.481112	1.40095	0.109476	0.0441938	0.515327	-0.55079	0.112183	0.322227	-0.238264	0.136725	1.00461	-0.236476		19.0756	18.7465	19.1568	19.4002	19.4649	19.8366	19.3686	18.7729	19.3103	19.6745	18.918	19.4944	19.2221	18.7597	19.2335	19.5374	19.1915	19.6655		19.383	18.9506	18.8816	20.2068	19.0137	19.8307	19.0653	17.9377	18.5048	19.0862	17.9104	19.8004	19.3466	18.4515	19.2285
FUS_HUMAN	RNA-binding protein FUS OS=Homo sapiens GN=FUS PE=1 SV=1	FUS	0.508272	1.38258	0.0873773	0.792852	0.816621	0.0449415	0.0244189	0.19487	0.239962	0.346218	0.818623	0.151978		19.8774	19.3402	19.9123	19.5558	19.7609	19.7943	19.7901	19.7742	19.992	19.9047	19.9128	19.8686	19.8337	19.5572	19.9522	19.7302	19.8368	19.8315		19.6201	19.6136	20.2698	19.7309	19.643	20.3885	19.8609	20.1022	19.6129	20.2487	19.6404	19.5462	20.015	19.9949	20.4328
FXR1_HUMAN	Fragile X mental retardation syndrome-related protein 1 OS=Homo sapiens GN=FXR1 PE=1 SV=3	FXR1	0.873312	1.1933	-0.0292518	0.296087	0.661639	0.216084	0.939208	0.696666	0.00647915	0.8609	0.874551	0.0321702		16.3214	16.2228	17.1024	16.0527	16.2587	16.1559	15.9989	16.1759	15.9603	15.8218	16.0816	15.9269	16.1601	16.1994	16.5314	15.9372	16.1701	16.0414		15.6316	15.8069	16.4133	16.601	16.2032	16.208	15.7508	17.0261	16.5112	16.5451	16.1634	16.3396	16.0224	16.2191	16.4389
G3BP1_HUMAN	Ras GTPase-activating protein-binding protein 1 OS=Homo sapiens GN=G3BP1 PE=1 SV=1	G3BP1	0.83163	1.21415	0.0408816	0.238889	0.641036	-0.257618	0.222651	0.405731	0.174867	0.700945	0.842778	0.0387833		17.0351	17.1186	16.6615	17.6257	17.6091	17.6171	17.3482	16.6374	17.7754	16.983	16.9957	17.0231	17.1916	16.878	17.2184	17.3044	17.3024	17.3201		17.0896	17.3304	16.8012	17.5358	17.8735	16.8298	17.4346	16.1083	16.8927	17.3194	16.4464	17.4678	17.5866	16.8729	17.2331
G3BP2_HUMAN	Ras GTPase-activating protein-binding protein 2 OS=Homo sapiens GN=G3BP2 PE=1 SV=2	G3BP2	0.371232	1.57046	0.0696921	0.343432	0.677705	-0.223126	0.386204	0.498526	0.116562	0.664089	0.84244	0.0702371		17.0822	17.4563	17.4687	17.9013	17.6556	18.4386	17.7354	17.835	18.0216	17.6803	17.7995	17.5311	17.4088	17.6456	17.7451	17.7908	17.7275	17.9849		17.7044	17.887	17.6915	17.712	17.8471	17.8789	17.8531	17.4902	17.3992	17.9445	16.6435	17.6334	17.7203	17.6244	18.129
G6PD_HUMAN	Glucose-6-phosphate 1-dehydrogenase OS=Homo sapiens GN=G6PD PE=1 SV=4	G6PD	0.802645	1.22387	0.0258598	0.53998	0.745281	0.117455	0.0197616	0.192855	0.414678	0.0416446	1.06714	0.360263		15.8226	16.2886	16.1819	16.2551	16.4279	16.396	16.2375	16.1007	16.3014	16.2937	15.7927	15.7922	16.0301	16.1947	16.2417	16.2744	16.1103	16.0941		15.9808	16.2841	15.9359	16.709	16.1027	16.0878	16.6477	15.9591	16.1388	16.9412	15.7455	16.2176	16.1896	16.2924	16.4772
LYAG_HUMAN	Lysosomal alpha-glucosidase OS=Homo sapiens GN=GAA PE=1 SV=4	gaa	0.562941	1.3482	-0.242109	0.0980654	0.582339	-0.41164	0.0275291	0.20364	-0.614839	0.0139604	1.2443	-0.956703		13.3945	14.0078	13.9862	14.3195	13.253	14.6047	13.0185	14.9047	12.3992	14.46	13.7113	13.8628	13.2065	14.4563	13.1927	14.3897	13.4821	14.2338		14.0742	12.7697	13.5683	14.7964	12.6457	13.6542	13.3275	14.7474	12.5887	13.6997	12.5319	13.5961	12.7303	13.9479	12.6985
GAB1_HUMAN	GRB2-associated-binding protein 1 OS=Homo sapiens GN=GAB1 PE=1 SV=2	GAB1	0.746947	1.25392	0.0893605	0.0477396	0.510283	0.294989	0.17499	0.374978	0.322055	0.887772	0.884751	0.0625697		11.7935	12.6655	13.2004	12.8447	12.6032	13.4521	11.9304	13.2508	12.2867	12.5153	12.9332	12.346	11.862	12.9582	12.7435	12.68	12.7682	12.8991		11.9163	12.1636	13.8018	12.5646	12.5578	13.443	12.2632	13.3624	12.8043	13.0058	12.667	13.5782	12.9172	13.3937	13.3052
G45IP_HUMAN	Growth arrest and DNA damage-inducible proteins-interacting protein 1 OS=Homo sapiens GN=GADD45GIP1 PE=1 SV=1	GADD45GIP1	0.145473	2.63446	-0.58733	0.492702	0.72752	-0.29842	0.152686	0.357962	-0.19148	0.193147	0.875998	-0.274018		16.5874	15.3674	16.8387	14.5221	16.3019	16.5983	15.9915	15.3887	16.2824	16.3314	16.6291	16.395	16.2895	15.3781	16.5605	15.4267	16.4655	16.4966		14.7307	15.4875	16.5949	13.7781	16.615	15.8867	15.3856	16.8339	15.7501	15.0522	15.1751	16.6295	15.8852	15.5291	16.4841
GAK_HUMAN	Cyclin-G-associated kinase OS=Homo sapiens GN=GAK PE=1 SV=2	GAK	0.238834	1.90204	0.59921	0.212087	0.639585	0.508291	0.222862	0.405659	0.564134	0.0457484	1.0306	0.751914		12.4631	12.9505	9.34484	12.2359	12.9731	12.8785	12.7741	12.2392	12.8514	12.6709	12.7061	11.6493	12.6186	12.5949	11.0981	12.4534	12.8396	12.2639		12.636	12.7967	13.8749	12.9161	12.5872	12.6528	12.8991	13.6635	13.023	12.0759	12.5559	12.7007	13.1578	12.3494	13.532
GALK1_HUMAN	Galactokinase OS=Homo sapiens GN=GALK1 PE=1 SV=1	GALK1	0.690032	1.27405	0.0963944	0.738021	0.804962	-0.100128	0.658731	0.604615	0.120859	0.6185	0.846978	-0.0851025		15.132	15.1372	15.4964	14.906	14.5544	14.2758	15.2073	14.9714	15.1021	15.1543	16.022	14.6813	15.1696	15.0543	15.2993	15.0302	15.2882	14.4785		14.7094	15.1972	15.8692	14.5993	15.1251	15.3983	14.456	16.2783	14.9781	14.6643	14.8208	14.522	15.2379	15.2991	16.2776
GALK2_HUMAN	N-acetylgalactosamine kinase OS=Homo sapiens GN=GALK2 PE=1 SV=1	GALK2	0.119735	2.80159	0.281724	0.570487	0.755415	-0.237629	0.578781	0.5831	0.0976225	0.245192	0.832193	-0.106596		14.6027	15.177	15.2595	14.1067	14.9995	15.1103	14.9177	15.0908	14.3816	14.5418	14.5262	14.5571	14.7602	15.1339	14.8206	14.3243	14.7629	14.8337		15.1262	14.7572	15.0648	15.0077	15.3111	15.059	14.9641	13.7813	14.1227	14.9334	13.6216	15.7866	15.2826	15.5299	14.3121
GALM_HUMAN	Aldose 1-epimerase OS=Homo sapiens GN=GALM PE=1 SV=1	GALM	0.832764	1.21179	0.0826093	0.78347	0.815691	0.0724299	0.891596	0.683571	-0.0828515	0.54805	0.829766	0.292569		15.4047	18.3813	14.7571	16.8694	15.0716	15.0428	17.1512	16.6922	14.6543	15.8762	17.3097	14.4433	16.278	17.5368	14.7057	16.3728	16.1906	14.743		15.8459	17.906	15.0992	17.9633	15.1998	14.3083	15.4032	18.3034	14.8886	16.1504	16.0959	15.42	17.6425	15.5123	14.1602
GALT1_HUMAN	Polypeptide N-acetylgalactosaminyltransferase 1 OS=Homo sapiens GN=GALNT1 PE=1 SV=1	GALNT1	0.375848	1.54308	-0.173842	0.298434	0.663801	-0.467231	0.758707	0.641495	0.0909016	0.232959	0.84525	-0.311436		13.6775	13.9039	13.0674	13.7081	13.8747	13.4291	13.3063	13.4936	13.2711	13.4447	13.0259	12.997	13.4919	13.6987	13.1692	13.5764	13.4503	13.213		13.0793	13.3143	12.9257	14.1971	13.4427	12.5974	12.8449	13.1828	14.0307	12.8225	13.7282	11.187	13.6037	12.5615	13.1003
GALT2_HUMAN	Polypeptide N-acetylgalactosaminyltransferase 2 OS=Homo sapiens GN=GALNT2 PE=1 SV=1	GALNT2	0.45975	1.42007	-0.363542	0.976599	0.84259	0.0202167	0.157138	0.360573	-0.756716	0.736536	0.855952	-0.141525		16.6903	14.7981	16.5297	15.9	15.6733	15.5534	14.9447	15.7863	16.6317	16.6216	15.5765	13.8575	15.8175	15.2922	16.5807	16.2608	15.6249	14.7055		14.318	14.8713	14.7332	16.7787	15.7704	15.6286	15.4179	17.8578	15.1362	15.7095	14.2276	16.0538	14.7059	16.5469	14.5679
GALT3_HUMAN	Polypeptide N-acetylgalactosaminyltransferase 3 OS=Homo sapiens GN=GALNT3 PE=1 SV=2	GALNT3	0.417798	1.48077	-0.335524	0.559795	0.750031	-0.275205	0.199524	0.393701	-0.698137	0.153972	0.947873	-0.761977		14.4661	15.1412	15.2771	15.5548	15.7051	15.5755	14.6132	15.0734	14.485	15.4878	14.7063	14.7503	14.5397	15.1073	14.881	15.5213	15.2057	15.1629		15.5414	14.3712	13.3195	16.019	14.4565	14.6971	15.0037	12.7235	15.4535	15.5074	15.15	14.9285	14.1634	14.2202	12.1413
GALT7_HUMAN	N-acetylgalactosaminyltransferase 7 OS=Homo sapiens GN=GALNT7 PE=1 SV=1	GALNT7	0.348796	1.60665	0.177776	0.755214	0.810391	0.0910415	0.249512	0.425932	0.229223	0.678579	0.841044	0.0808153		16.3788	16.8172	17.1761	16.6841	17.7226	17.3394	16.8463	16.8545	16.8066	16.5575	16.7116	16.2357	16.6126	16.8359	16.9913	16.6208	17.2171	16.7876		16.38	17.4405	16.792	17.4004	17.3185	16.8006	17.3397	16.3939	16.661	16.918	16.5345	17.7644	17.1664	17.0402	17.1412
GALT_HUMAN	Galactose-1-phosphate uridylyltransferase OS=Homo sapiens GN=GALT PE=1 SV=3	GALT	0.658977	1.28776	-0.0439347	0.334106	0.67311	-0.411463	0.206872	0.396137	0.280779	0.61616	0.8466	0.147102		12.9629	12.8293	14.4529	12.762	13.1974	13.0624	13.0245	12.9957	13.2511	12.9087	12.6259	12.6755	12.9937	12.9125	13.852	12.8354	12.9116	12.8689		12.7258	12.8418	13.5203	13.0489	12.8984	13.0752	13.3639	12.5015	13.4352	13.0353	12.9239	10.6455	13.6098	13.2651	13.9832
GANAB_HUMAN	Neutral alpha-glucosidase AB OS=Homo sapiens GN=GANAB PE=1 SV=3	GANAB	0.989275	1.1651	-0.00363554	0.0921257	0.571773	-0.382549	0.872901	0.678551	-0.0217087	0.27661	0.823005	-0.233437		20.0447	20.1642	20.2726	20.7087	21.163	20.9644	20.7122	20.4812	20.9145	20.5681	20.4853	20.7642	20.3785	20.3227	20.5936	20.6384	20.8242	20.8643		20.7006	20.7513	19.7509	21.4645	20.5494	20.3831	20.617	19.812	19.8828	20.5723	19.8206	20.6216	20.7058	20.261	20.5319
NEUM_HUMAN	Neuromodulin OS=Homo sapiens GN=GAP43 PE=1 SV=1	GAP43	0.14243	2.65202	0.292158	0.508543	0.736775	0.258818	0.51248	0.557567	-0.149749	0.961817	0.892183	0.0116629		18.2034	17.3719	16.8693	17.8088	17.0032	17.4975	18.0458	17.5962	17.9966	18.0993	18.8208	18.4858	18.1246	17.484	17.433	17.954	17.912	17.9916		18.1605	18.0685	18.3134	17.6677	18.263	18.1791	17.6374	19.4443	17.0742	18.1989	17.805	18.2923	17.4793	17.5819	17.8109
GAPD1_HUMAN	GTPase-activating protein and VPS9 domain-containing protein 1 OS=Homo sapiens GN=GAPVD1 PE=1 SV=2	GAPVD1	0.847502	1.2015	-0.0733846	0.81113	0.817932	-0.0954691	0.967522	0.703494	0.0122665	0.965472	0.890737	0.0171637		13.9045	13.8774	12.6956	12.7833	14.6991	15.1953	14.4157	14.2831	14.371	13.601	14.1927	15.4653	14.1601	14.0803	13.5333	13.1921	14.4459	15.3303		14.029	13.9402	13.7058	14.5782	14.078	13.9706	15.0333	14.3402	13.8137	13.6965	12.9788	14.3067	14.2473	13.7476	14.6029
SYG_HUMAN	Glycine--tRNA ligase OS=Homo sapiens GN=GARS PE=1 SV=3	GARS	0.226206	1.97389	-0.150088	0.0386294	0.502182	-0.44288	0.388858	0.500755	0.122295	0.435641	0.815583	-0.30429		17.9601	17.5337	17.0547	17.9181	18.2673	18.1202	18.1195	18.3326	17.9351	18.119	18.1046	17.8598	18.0398	17.9331	17.4949	18.0185	18.1859	17.99		17.4268	18.0378	17.4437	18.0614	18.1067	17.6853	18.0325	17.3631	17.1139	17.1689	17.324	18.0024	17.877	18.1345	17.9147
PUR2_HUMAN	Trifunctional purine biosynthetic protein adenosine-3 OS=Homo sapiens GN=GART PE=1 SV=1	GART	0.129905	2.62191	0.175157	0.0930858	0.575875	0.300907	0.0074079	0.169025	0.494134	0.213703	0.842483	0.334757		14.8963	15.1691	15.2576	15.564	15.5405	15.8847	14.9361	15.0374	15.4029	15.0532	15.0953	15.176	14.9162	15.1033	15.3303	15.3086	15.3179	15.5303		15.1348	14.8866	15.5736	15.6465	15.7606	15.5554	15.7144	15.1629	15.6413	15.959	15.2221	15.6122	15.8917	15.484	15.9709
P66B_HUMAN	Transcriptional repressor p66-beta OS=Homo sapiens GN=GATAD2B PE=1 SV=1	GATAD2B	0.986597	1.16454	-0.00156701	0.41174	0.699194	-0.143471	0.733245	0.631503	-0.047912	0.592152	0.840659	-0.0776894		15.007	14.6537	14.9096	14.1008	14.8927	14.9605	14.7011	15.039	14.8798	14.5136	14.9169	14.599	14.8541	14.8464	14.8947	14.3072	14.9048	14.7797		14.5395	14.8344	14.9293	14.6547	14.7912	14.8285	14.602	14.7589	14.5001	14.9271	14.4854	14.4526	14.7564	14.6779	15.1323
GLCM_HUMAN	Glucosylceramidase OS=Homo sapiens GN=GBA PE=1 SV=3	GBA	0.695891	1.2698	0.108843	0.926092	0.838889	-0.0245571	0.165766	0.366359	0.235794	0.960538	0.892208	0.00914876		14.809	15.3701	16.0766	14.7509	14.78	15.2974	14.5144	15.9208	15.0509	14.6214	14.8899	14.7442	14.6617	15.6454	15.5637	14.6861	14.835	15.0208		14.893	14.8367	15.6557	15.7513	14.4914	15.4378	14.6301	15.2655	14.6968	15.5378	14.6253	15.5099	15.5935	15.7302	15.7936
NIPS2_HUMAN	Protein NipSnap homolog 2 OS=Homo sapiens GN=GBAS PE=1 SV=1	GBAS	0.8432	1.20509	0.086665	0.165473	0.616995	-0.501479	0.447726	0.53059	-0.161025	0.0313948	1.03805	-0.435943		16.7426	16.4919	17.5925	16.1402	17.2314	17.3769	16.672	17.5827	17.2968	16.6628	16.3361	16.5976	16.7073	17.0373	17.4447	16.4015	16.7838	16.9872		16.5054	17.3208	16.3544	18.2592	17.0789	16.3632	16.6368	15.3408	16.4939	16.757	16.1072	17.0173	16.8404	17.3453	16.7333
GLGB_HUMAN	1,4-alpha-glucan-branching enzyme OS=Homo sapiens GN=GBE1 PE=1 SV=3	GBE1	0.332974	1.63945	0.35922	0.772624	0.813645	-0.193285	0.201442	0.392703	0.399119	0.998447	0.8997	0.000655443		12.2723	13.3275	11.6933	14.6251	14.4943	13.6984	13.5828	13.281	12.6619	13.9959	14.8817	13.3299	12.9276	13.3042	12.1776	14.3105	14.688	13.5141		14.0585	12.9874	13.2348	15.4348	14.1397	13.2221	13.4312	10.0998	13.4814	14.2528	14.8302	13.6671	14.1539	12.9432	13.3632
GBP6_HUMAN	Guanylate-binding protein 6 OS=Homo sapiens GN=GBP6 PE=2 SV=1	gbp6	0.81752	1.22189	-0.0484362	0.0121818	0.39725	0.90969	0.0127174	0.183948	0.715821	0.0361367	1.02889	0.690222		14.3609	15.6521	14.8754	15.2541	14.7834	15.2719	15.3401	15.9885	13.7731	14.7898	14.3278	15.0081	14.8505	15.8203	14.3242	15.022	14.5556	15.14		14.877	15.7309	14.4266	15.7236	13.7565	14.9075	16.5888	16.41	14.5302	16.438	15.0875	16.1163	15.8582	16.5019	14.7391
VTDB_HUMAN	Vitamin D-binding protein OS=Homo sapiens GN=GC PE=1 SV=1	GC	0.819596	1.22223	-0.0600694	0.591392	0.760587	-0.199739	0.084279	0.286832	-0.441879	0.41216	0.810094	-0.291028		19.6898	19.0276	17.3717	18.8186	18.7707	18.8632	18.8338	19.1368	19.0471	19.9329	18.8518	19.783	19.2618	19.0822	18.2094	19.3757	18.8113	19.3231		19.6781	19.4029	18.4691	18.91	19.0503	18.1927	19.4588	17.8458	18.9885	19.3663	19.1462	18.0595	18.9639	18.0628	18.0862
GRAN_HUMAN	Grancalcin OS=Homo sapiens GN=GCA PE=1 SV=2	GCA	0.854754	1.19892	-0.0278356	0.45449	0.717929	-0.261113	0.501433	0.552224	-0.202963	0.198528	0.853211	0.593694		13.4383	13.3635	13.6977	13.4288	13.5014	13.3731	13.9931	13.8201	13.8138	13.0242	13.1991	13.0934	13.7157	13.5918	13.7558	13.2265	13.3502	13.2332		13.3078	13.4258	14.0647	13.2745	13.786	12.8474	13.3381	12.0626	13.1731	13.955	13.1709	13.6068	13.3671	12.152	13.5733
GCC2_HUMAN	GRIP and coiled-coil domain-containing protein 2 OS=Homo sapiens GN=GCC2 PE=1 SV=4	GCC2	0.293944	1.71944	0.123355	0.838968	0.822719	-0.0970361	0.0459505	0.243267	0.375713	0.649487	0.839501	-0.294835		14.245	14.5857	14.7352	15.4866	15.1509	15.8269	15.2972	15.1171	15.3426	15.1789	15.7789	15.2988	14.7711	14.8514	15.0389	15.3327	15.4649	15.5629		14.6129	15.3172	15.0487	15.2085	15.6478	15.927	15.2484	15.8351	14.8653	13.2344	15.0466	16.2099	15.1936	15.5316	15.8791
GSH1_HUMAN	Glutamate--cysteine ligase catalytic subunit OS=Homo sapiens GN=GCLC PE=1 SV=2	GCLC	0.343069	1.61977	0.245771	0.937916	0.838546	-0.0231571	0.347957	0.481375	0.323779	0.115371	1.01945	0.470438		14.978	14.5938	14.3796	14.4014	14.6503	14.4966	14.7172	14.0004	14.3769	14.413	14.2767	13.6365	14.8476	14.2971	14.3782	14.4072	14.4635	14.0665		14.5384	14.8999	15.4225	14.4203	15.0041	13.6496	14.343	15.5674	14.3286	13.8241	14.0493	14.2087	14.851	13.6593	15.7828
GDIA_HUMAN	Rab GDP dissociation inhibitor alpha OS=Homo sapiens GN=GDI1 PE=1 SV=2	GDI1	0.887224	1.18476	-0.00976009	0.230702	0.641431	-0.172359	0.243114	0.423035	-0.0635701	0.405035	0.810862	-0.139818		16.6189	16.3827	17.1604	16.6006	16.6036	16.681	16.5419	16.9093	16.2804	16.5872	16.5111	16.4689	16.5804	16.646	16.7204	16.5939	16.5574	16.575		16.4452	16.418	16.6339	16.7335	16.6774	16.7064	16.5199	15.9462	16.7157	16.2521	16.445	16.76	16.5952	16.7408	16.6314
GDIB_HUMAN	Rab GDP dissociation inhibitor beta OS=Homo sapiens GN=GDI2 PE=1 SV=2	GDI2	0.885936	1.18423	-0.0266991	0.762344	0.811704	-0.0561405	0.964165	0.703897	-0.00508255	0.999762	0.900489	4.63019e-05		18.6426	18.8725	20.0447	18.9674	19.3157	19.5264	18.9428	19.6442	18.8582	18.794	18.9573	19.1357	18.7927	19.2584	19.4514	18.8807	19.1365	19.331		18.6964	18.822	19.2187	19.6873	18.9397	19.3264	19.0846	18.5266	19.3152	19.2954	18.8047	19.4874	19.2249	19.3213	19.299
EFGM_HUMAN	Elongation factor G, mitochondrial OS=Homo sapiens GN=GFM1 PE=1 SV=2	GFM1	0.740263	1.26193	-0.0802561	0.500789	0.731046	-0.294339	0.0793254	0.281197	0.297855	0.845105	0.870148	0.0239028		14.85	14.9052	16.4059	14.3679	14.8579	15.3018	14.8484	15.0626	14.7591	14.7576	14.6441	14.891	14.8492	14.9839	15.5825	14.5628	14.751	15.0964		14.9391	14.6749	14.4961	15.0716	15.007	15.1556	14.7639	13.0107	14.7608	15.2725	14.5664	15.6854	15.5476	15.3204	15.3437
GFPT1_HUMAN	Glutamine--fructose-6-phosphate aminotransferase [isomerizing] 1 OS=Homo sapiens GN=GFPT1 PE=1 SV=3	GFPT1	0.777202	1.24089	0.0747529	0.999132	0.846096	0.000421735	0.889816	0.683501	-0.0369085	0.130029	0.990925	-0.281953		17.2166	17.9054	18.8432	17.6537	18.4858	18.5686	17.4371	18.2336	17.7873	17.8182	17.51	17.5783	17.3268	18.0695	18.3153	17.736	17.9979	18.0735		17.7305	17.6103	17.8002	18.8478	17.8228	18.1558	17.9643	16.4392	18.1767	18.3454	17.7674	18.8285	17.923	18.1	17.1699
GGCT_HUMAN	Gamma-glutamylcyclotransferase OS=Homo sapiens GN=GGCT PE=1 SV=1	GGCT	0.848589	1.20111	-0.0905436	0.907547	0.835065	0.0364691	0.570826	0.580137	0.155584	0.961162	0.891979	0.0217189		17.756	17.0489	18.0111	17.932	17.4094	17.5118	17.7213	18.2529	18.0354	18.0913	16.0126	17.5022	17.7387	17.6509	18.0232	18.0117	16.711	17.507		15.4739	18.2037	18.1115	17.9605	17.433	17.9165	17.9154	18.3101	17.9566	18.5263	15.3477	17.8052	17.9376	18.4464	17.9778
GIMA1_HUMAN	GTPase IMAP family member 1 OS=Homo sapiens GN=GIMAP1 PE=1 SV=1	GIMAP1	0.534755	1.36344	0.207734	0.323909	0.672276	0.710826	0.152434	0.35789	0.522794	0.16176	0.942066	0.430693		15.8962	14.1517	15.147	14.7677	15.487	14.4282	15.4961	14.2783	15.4253	14.2383	15.6743	15.5391	15.6962	14.215	15.2861	14.503	15.5806	14.9836		15.1613	15.2887	15.2836	15.7181	15.0709	14.9882	15.5826	17.9699	14.9377	15.6646	15.2619	15.1128	15.8791	14.7461	16.2706
GIPC1_HUMAN	PDZ domain-containing protein GIPC1 OS=Homo sapiens GN=GIPC1 PE=1 SV=2	GIPC1	0.893337	1.17863	0.021373	0.3794	0.68735	-0.236643	0.0923223	0.298527	0.169594	0.947226	0.889516	-0.0176292		15.2273	15.9487	16.2286	16.4154	16.662	16.9623	16.1174	16.3235	16.2342	15.7492	15.7799	15.1267	15.6723	16.1361	16.2314	16.0823	16.221	16.0445		15.7895	16.5724	15.5825	15.976	16.404	16.1915	15.8631	15.4884	15.5131	15.8359	15.4763	16.791	16.0404	16.433	16.2269
GIT2_HUMAN	ARF GTPase-activating protein GIT2 OS=Homo sapiens GN=GIT2 PE=1 SV=2	GIT2	0.211093	2.02956	-0.146408	0.130987	0.591593	0.182731	0.162718	0.3651	0.220294	0.280885	0.817919	0.310928		14.1876	13.9862	14.4054	13.7893	14.1775	13.9968	13.8049	13.6121	14.0793	13.7391	13.8743	13.4939	13.9962	13.7992	14.2424	13.7642	14.0259	13.7453		13.7109	13.9939	14.1781	13.8173	13.5553	13.4392	14.1147	13.8643	14.5895	14.3693	13.9727	13.7591	14.5575	13.9947	14.1707
AGAL_HUMAN	Alpha-galactosidase A OS=Homo sapiens GN=GLA PE=1 SV=1	GLA	0.788293	1.22892	-0.0143806	0.583561	0.758629	0.120294	0.0137883	0.187706	-0.40721	0.12746	1.00112	-0.299767		16.1048	16.5701	17.3032	16.7137	16.1579	16.5662	15.8653	16.3634	16.1378	16.4172	16.0241	16.5003	15.9851	16.4667	16.7205	16.5654	16.091	16.5333		16.0157	16.5861	16.7211	16.3151	16.1147	16.523	15.7609	17.0673	16.8269	15.8667	16.5962	16.9656	15.9859	16.1655	16.2091
BGAL_HUMAN	Beta-galactosidase OS=Homo sapiens GN=GLB1 PE=1 SV=2	GLB1	0.737203	1.26241	-0.039727	0.512953	0.737058	0.0789669	0.0241044	0.196227	-0.174782	0.711849	0.846456	-0.0658002		16.1634	16.2397	16.1623	16.0701	16.062	16.3303	15.8591	15.6493	15.5305	15.9456	16.0932	16.45	16.0112	15.9445	15.8464	16.0079	16.0776	16.3902		16.3042	15.8395	15.9947	15.8505	16.1472	15.9032	16.0948	16.5359	15.9205	15.7881	16.0113	16.401	16.0668	15.7318	15.7017
GSLG1_HUMAN	Golgi apparatus protein 1 OS=Homo sapiens GN=GLG1 PE=1 SV=2	GLG1	0.959873	1.16418	-0.0103669	0.00490048	0.254825	-0.723064	0.155683	0.359269	-0.229507	0.0189456	1.07885	-0.332943		18.4809	17.4486	18.0367	18.2933	18.8097	18.5721	18.5209	17.9537	18.5394	17.9469	18.486	17.9736	18.5009	17.7012	18.288	18.1201	18.6479	18.2729		18.2727	17.8965	18.144	18.9597	18.4787	17.717	17.5061	17.5047	17.3601	17.8112	17.6237	17.3868	17.8334	17.4626	18.1252
GAPR1_HUMAN	Golgi-associated plant pathogenesis-related protein 1 OS=Homo sapiens GN=GLIPR2 PE=1 SV=3	GLIPR2	0.708866	1.26297	0.0968446	0.0109944	0.399117	0.35916	0.325742	0.471583	0.237065	0.170773	0.914057	0.198505		17.4869	16.466	17.646	16.7004	17.0058	16.6472	17.0633	16.9228	16.9809	17.0704	17.2614	17.132	17.2751	16.6944	17.3134	16.8854	17.1336	16.8896		16.8396	17.0586	17.1648	17.4726	16.4842	17.7528	17.5525	17.3856	17.5407	17.4525	17.2326	17.1826	17.3977	17.7512	17.5247
LGUL_HUMAN	Lactoylglutathione lyase OS=Homo sapiens GN=GLO1 PE=1 SV=4	GLO1	0.882835	1.18308	0.0235338	0.643932	0.775783	-0.164296	0.463851	0.538666	0.133073	0.429718	0.811909	-0.0988975		16.1184	16.2729	17.2992	16.1679	16.0834	17.0676	16.1753	17.6744	16.1264	16.6771	16.055	16.2141	16.1468	16.9736	16.7128	16.4225	16.0692	16.6408		16.1622	16.3656	16.668	16.444	16.5806	16.8866	16.314	15.3173	16.4459	16.7358	15.813	17.354	16.9633	16.9968	16.566
GLOD4_HUMAN	Glyoxalase domain-containing protein 4 OS=Homo sapiens GN=GLOD4 PE=1 SV=1	GLOD4	0.271893	1.77065	0.147717	0.372759	0.686963	-0.180976	0.934591	0.696109	-0.00966821	0.891407	0.886219	0.0196562		16.7274	16.8226	17.8644	16.9583	16.9145	16.9367	16.8821	16.9478	17.1292	16.5554	16.9807	16.3178	16.8048	16.8852	17.4968	16.7568	16.9476	16.6273		16.652	16.8095	17.885	16.7431	17.0868	17.2282	16.7171	16.0165	17.37	16.4316	16.7304	17.167	17.0404	16.5237	17.4835
GLOD5_HUMAN	Glyoxalase domain-containing protein 5 OS=Homo sapiens GN=GLOD5 PE=1 SV=3	GLOD5	0.407419	1.49199	0.283904	0.637043	0.775741	-0.0831003	0.661383	0.603969	0.111453	0.203	0.85102	-0.77273		15.1219	15.2542	15.7414	15.3414	15.4378	15.9261	14.5512	15.335	15.2071	14.8492	15.3442	15.1955	14.8366	15.2946	15.4742	15.0953	15.391	15.5608		15.3025	14.8955	16.2683	16.2912	14.5277	16.0707	14.9884	14.5135	15.7139	15.2999	15.0314	15.6068	15.7685	15.7953	15.6896
GLRX3_HUMAN	Glutaredoxin-3 OS=Homo sapiens GN=GLRX3 PE=1 SV=2	GLRX3	0.358144	1.58881	0.242308	0.127829	0.586977	0.649191	0.080826	0.282804	0.33898	0.311121	0.810416	0.260811		14.9085	15.4014	15.8772	15.1654	14.6689	14.7681	15.4139	14.644	15.0522	15.278	15.5409	14.647	15.1612	15.0227	15.4647	15.2217	15.1049	14.7075		14.8035	15.2463	16.667	14.8963	15.2469	15.2766	15.3387	16.9872	15.6209	15.3347	15.04	16.2563	15.8742	15.2154	16.0084
GLSK_HUMAN	Glutaminase kidney isoform, mitochondrial OS=Homo sapiens GN=GLS PE=1 SV=1	GLS	0.368121	1.5852	-0.300075	0.533653	0.74402	-0.347223	0.0440866	0.240472	-0.838886	0.0517197	1.01948	-0.709449		19.6321	19.1145	20.0792	19.913	19.8066	20.2091	19.0033	19.7504	20.0846	20.3022	20.3483	20.5478	19.3177	19.4325	20.0819	20.1076	20.0775	20.3785		20.1364	19.4567	18.9922	20.2399	19.1815	19.5886	19.9557	20.9272	17.9333	19.4399	19.1105	19.9458	19.0281	19.7318	18.8456
DHE3_HUMAN	Glutamate dehydrogenase 1, mitochondrial OS=Homo sapiens GN=GLUD1 PE=1 SV=2	GLUD1	0.215706	2.01529	-0.2704	0.0774646	0.558209	-0.338118	0.394858	0.503678	-0.177082	0.118243	1.0058	-0.306791		20.8095	20.5521	20.7517	20.4497	20.8346	21.1381	21.0354	20.7742	20.7836	20.5439	21.4435	21.3168	20.9224	20.6631	20.7677	20.4968	21.1391	21.2274		20.0531	20.6703	20.2162	20.9556	20.6674	21.0315	20.6987	20.1074	20.143	20.5046	20.3566	21.3775	20.86	20.728	20.6963
GLNA_HUMAN	Glutamine synthetase OS=Homo sapiens GN=GLUL PE=1 SV=4	GLUL	0.449295	1.44167	0.314338	0.132505	0.592881	0.983242	0.876447	0.679676	0.043006	0.210742	0.845443	0.217471		14.5413	14.3218	14.359	13.8803	14.4888	14.3409	15.1685	14.6036	14.2147	14.3478	14.7545	13.689	14.8549	14.4627	14.2869	14.114	14.6217	14.0149		14.29	14.7045	14.1437	14.3745	14.5852	16.1431	14.9435	18.0068	14.9868	14.5089	14.5387	15.2698	14.2311	15.7064	14.0035
GLYR1_HUMAN	Putative oxidoreductase GLYR1 OS=Homo sapiens GN=GLYR1 PE=1 SV=3	GLYR1	0.782373	1.23572	-0.106523	0.793287	0.816632	-0.0988614	0.415938	0.512801	-0.172439	0.213097	0.844968	-0.146105		13.7964	14.0119	14.536	13.4947	14.4589	14.1422	13.4947	13.6171	13.7458	13.1789	13.2089	13.3724	13.6455	13.8145	14.1409	13.3368	13.8339	13.7573		14.0345	13.5825	12.8906	14.4552	12.8559	14.0711	13.6696	12.1824	14.0885	14.3404	13.5344	14.1205	13.6935	14.2266	13.2716
SAP3_HUMAN	Ganglioside GM2 activator OS=Homo sapiens GN=GM2A PE=1 SV=4	GM2A	0.625618	1.30762	-0.185308	0.463489	0.721483	-0.243477	0.575377	0.580393	-0.149621	0.718869	0.847918	0.076253		17.109	16.7979	16.8423	16.8709	16.317	17.0348	16.247	17.0871	16.6183	16.9488	16.4361	17.889	16.678	16.9425	16.7303	16.9098	16.3765	17.4619		16.5248	16.2154	18.0946	16.7713	16.1623	16.2188	16.652	15.9453	17.3188	16.9719	16.6209	16.1294	17.026	15.8674	17.3504
GMDS_HUMAN	GDP-mannose 4,6 dehydratase OS=Homo sapiens GN=GMDS PE=1 SV=1	GMDS	0.404277	1.49917	0.353172	0.270402	0.651946	-0.835146	0.470559	0.542566	0.305458	0.789121	0.86002	-0.134303		18.0491	18.8428	19.0236	18.8917	19.4939	19.8822	15.3268	19.6503	19.2846	18.3849	18.9956	19.0305	16.6879	19.2466	19.1541	18.6383	19.2447	19.4563		18.7257	19.2432	18.8323	19.5696	18.9706	19.2056	18.7294	18.0378	16.5299	16.4907	18.4667	19.1626	18.6912	19.5603	18.9706
GMPPA_HUMAN	Mannose-1-phosphate guanyltransferase alpha OS=Homo sapiens GN=GMPPA PE=1 SV=1	GMPPA	0.638123	1.30386	0.143511	0.483261	0.723575	-0.319075	0.453162	0.533907	0.176692	0.356824	0.825609	0.193268		13.1067	13.6086	13.9142	13.4373	14.3833	13.8922	13.855	14.2457	14.4069	13.114	12.8064	12.4933	13.4809	13.9272	14.1605	13.2757	13.5949	13.1928		13.3528	13.8537	13.2797	14.3622	14.3747	13.2699	13.7816	11.734	13.6649	14.04	13.1577	13.3393	13.6379	13.0979	14.6322
GMPPB_HUMAN	Mannose-1-phosphate guanyltransferase beta OS=Homo sapiens GN=GMPPB PE=1 SV=2	GMPPB	0.90999	1.18	-0.0408528	0.146827	0.602337	0.577964	0.696336	0.613411	0.135591	0.792521	0.858251	0.0278465		14.3204	15.3415	15.64	15.3044	15.2681	15.4752	14.6041	15.3072	14.9497	14.7017	14.6623	14.4115	14.4622	15.3243	15.2949	15.0031	14.9652	14.9434		14.8382	14.75	14.165	15.5107	14.4221	16.0621	14.7988	16.1021	15.1512	15.2879	15.0368	17.0841	14.6114	16.1196	13.8921
GMPR2_HUMAN	GMP reductase 2 OS=Homo sapiens GN=GMPR2 PE=1 SV=1	GMPR2	0.453257	1.4216	-0.115323	0.644834	0.775898	-0.0817665	0.394127	0.503537	0.176285	0.303644	0.814751	0.577341		17.3032	17.6111	18.3514	17.8501	18.1666	18.3637	17.8302	17.9492	18.0104	17.9741	17.5586	17.5602	17.5667	17.7801	18.1809	17.9121	17.8626	17.9619		17.6279	18.0303	17.64	17.9275	17.948	17.3987	18.218	17.4529	17.7598	17.8213	17.474	18.0478	18.2494	17.2875	18.2311
GUAA_HUMAN	GMP synthase [glutamine-hydrolyzing] OS=Homo sapiens GN=GMPS PE=1 SV=1	GMPS	0.594452	1.31967	0.0361407	0.290362	0.65957	0.201269	0.107063	0.31766	0.132653	0.20537	0.845398	0.182263		15.1038	15.4354	15.8379	15.6212	15.403	15.4957	15.1243	14.7815	15.163	15.0311	15.2744	14.9683	15.114	15.1084	15.5005	15.3261	15.3387	15.232		15.2568	15.2371	15.4183	15.2709	15.1813	15.4721	15.0486	15.2352	15.3464	16.1771	15.2143	15.8057	15.2881	15.2957	15.4364
GNA11_HUMAN	Guanine nucleotide-binding protein subunit alpha-11 OS=Homo sapiens GN=GNA11 PE=1 SV=2	GNA11	0.468892	1.40881	0.105852	0.253513	0.650344	-0.256501	0.268412	0.436136	-0.143423	0.0460686	1.01549	-0.401781		17.097	17.0725	17.6878	17.33	17.6915	17.7311	17.182	17.4014	17.1234	17.1242	17.1928	17.2917	17.1395	17.237	17.4056	17.2271	17.4421	17.5114		17.4418	17.092	17.689	17.8142	17.2617	17.2991	17.0264	17.803	16.6237	17.0247	16.7288	17.217	17.1578	17.3856	17.2137
GNA13_HUMAN	Guanine nucleotide-binding protein subunit alpha-13 OS=Homo sapiens GN=GNA13 PE=1 SV=2	GNA13	0.996613	1.16184	0.00129067	0.180437	0.626645	-0.334686	0.448373	0.530969	-0.351928	0.964688	0.891619	-0.0179402		15.4865	14.6015	14.2953	13.0841	14.7539	14.2965	15.58	14.1846	14.7209	14.2763	14.9913	14.0639	15.5332	14.3931	14.5081	13.6802	14.8726	14.1802		14.7013	14.618	14.2371	14.9529	14.6926	13.973	14.4153	13.6748	14.3585	14.0911	14.5874	14.0322	15.0324	13.7218	12.6452
GNAI2_HUMAN	Guanine nucleotide-binding protein G(i) subunit alpha-2 OS=Homo sapiens GN=GNAI2 PE=1 SV=3	GNAI2	0.64594	1.29286	0.0794365	0.761366	0.812011	-0.0482706	0.633112	0.597693	0.0721571	0.636684	0.840439	0.102385		18.8326	18.0723	18.4822	18.1591	18.707	18.036	18.4826	18.4626	18.5495	18.1102	18.4431	18.8553	18.6576	18.2675	18.5158	18.1347	18.5751	18.4457		19.1436	17.9539	18.7197	18.7147	18.3793	18.1617	18.3423	18.7133	18.2282	18.4247	18.6275	17.9707	18.8823	18.3884	18.5801
GNAO_HUMAN	Guanine nucleotide-binding protein G(o) subunit alpha OS=Homo sapiens GN=GNAO1 PE=1 SV=4	GNAO1	0.368065	1.58754	-0.137958	0.0947493	0.580566	-0.341058	0.198894	0.393418	-0.222737	0.154313	0.944301	-0.181096		14.9955	14.2798	15.2088	14.568	14.5295	14.6217	14.3035	14.9939	14.2532	14.8423	14.321	14.6136	14.6495	14.6368	14.731	14.7052	14.4253	14.6176		14.5735	13.8916	14.6084	14.9835	14.2195	14.6611	13.6022	14.8148	14.5762	14.307	14.2044	14.2143	14.3106	14.9949	14.1659
GNAS1_HUMAN	Guanine nucleotide-binding protein G(s) subunit alpha isoforms XLas OS=Homo sapiens GN=GNAS PE=1 SV=2	GNAS	0.383009	1.52972	-0.0914781	0.930405	0.840027	0.013133	0.722254	0.628047	-0.0769907	0.575887	0.838471	-0.0519676		15.9846	15.5043	15.1765	15.9171	15.6437	15.3312	15.5165	15.5008	15.5031	15.4397	15.4767	15.6716	15.7506	15.5025	15.3398	15.6784	15.5602	15.5014		15.5302	15.2514	15.643	15.7559	15.2587	15.345	15.1986	15.9347	15.4422	15.6423	15.3996	15.7943	15.5315	16.3854	15.3289
GBB1_HUMAN	Guanine nucleotide-binding protein G(I)/G(S)/G(T) subunit beta-1 OS=Homo sapiens GN=GNB1 PE=1 SV=3	GNB1	0.736013	1.26119	0.0442745	0.8646	0.825963	0.0286156	0.694463	0.61343	0.0485694	0.881064	0.881925	0.0308901		20.0165	19.7548	20.2079	19.8705	19.6562	20.177	19.6414	20.1228	19.7068	19.795	19.9158	20.3127	19.8289	19.9388	19.9574	19.8328	19.786	20.2448		19.7679	19.5796	20.4396	19.9002	19.6357	20.5313	19.9031	19.9837	20.1098	20.4731	19.5783	19.7124	20.184	20.2973	20.0411
GBB2_HUMAN	Guanine nucleotide-binding protein G(I)/G(S)/G(T) subunit beta-2 OS=Homo sapiens GN=GNB2 PE=1 SV=3	GNB2	0.651029	1.29034	0.0466763	0.95319	0.837032	0.00872226	0.258243	0.431293	0.131537	0.141058	0.980235	0.134625		18.8792	18.4881	18.8796	18.2543	18.5132	18.4864	18.5155	18.4694	18.4547	18.5194	18.5274	18.5725	18.6974	18.4787	18.6672	18.3868	18.5203	18.5295		18.3927	18.5	18.5881	18.4279	18.7379	18.9134	18.3881	18.0208	18.8127	18.7012	18.4657	18.9437	18.6795	19.0249	18.7137
GBG12_HUMAN	Guanine nucleotide-binding protein G(I)/G(S)/G(O) subunit gamma-12 OS=Homo sapiens GN=GNG12 PE=1 SV=3	GNG12	0.790788	1.22774	0.0717767	0.177052	0.628503	-0.639084	0.269785	0.436179	-0.34135	0.188597	0.884723	-0.365124		18.6064	18.0011	18.7474	18.6466	19.0925	19.0858	18.5888	18.882	18.9637	18.2489	18.7886	18.8056	18.5976	18.4415	18.8556	18.4477	18.9405	18.9457		18.8868	18.8159	18.0675	19.4716	18.6813	18.7362	18.7496	17.6432	18.7225	15.9667	18.196	19.1162	18.5998	18.8034	18.2741
GNPI1_HUMAN	Glucosamine-6-phosphate isomerase 1 OS=Homo sapiens GN=GNPDA1 PE=1 SV=1	GNPDA1	0.263675	1.78758	0.412269	0.657042	0.780339	-0.192451	0.782756	0.651291	0.051427	0.623451	0.844729	-0.153454		14.4533	14.8464	15.0611	14.5355	14.843	14.6709	14.8386	14.7463	14.5288	14.2026	13.4319	13.4181	14.646	14.7964	14.7949	14.3691	14.1375	14.0445		14.5072	14.374	14.7663	15.1923	14.6047	15.8174	14.5412	12.8384	14.5732	14.2015	14.31	15.1694	14.6833	14.0726	14.6837
GNA1_HUMAN	Glucosamine 6-phosphate N-acetyltransferase OS=Homo sapiens GN=GNPNAT1 PE=1 SV=1	GNPNAT1	0.739173	1.26252	0.0355331	0.89517	0.833644	0.0302761	0.877571	0.679572	0.0290973	0.707251	0.845896	0.0303916		15.2306	15.9527	15.7075	15.91	16.1653	15.3779	15.3491	15.157	15.4826	15.5128	14.6037	14.9048	15.2898	15.5548	15.595	15.7114	15.3845	15.1414		15.4772	15.2996	15.6102	15.9747	15.6537	14.8749	15.5661	15.843	15.8065	14.6516	15.6406	15.3509	15.2986	15.2026	15.1747
GNS_HUMAN	N-acetylglucosamine-6-sulfatase OS=Homo sapiens GN=GNS PE=1 SV=3	GNS	0.181754	2.2248	0.197746	0.330096	0.673494	0.15129	0.116892	0.327621	0.225292	0.275694	0.822668	0.236839		14.9412	14.9948	14.9675	13.885	14.8285	15.2531	15.0675	14.7603	15.1767	14.5634	14.9109	15.1982	15.0044	14.8775	15.0721	14.2242	14.8697	15.2257		15.1402	14.8781	15.1918	15.0488	14.9693	15.2319	15.3249	15.1564	15.0507	14.901	14.8154	14.9328	15.2661	14.7399	15.3466
GOGA2_HUMAN	Golgin subfamily A member 2 OS=Homo sapiens GN=GOLGA2 PE=1 SV=3	GOLGA2	0.344658	1.61861	-0.389441	0.330432	0.672042	-0.813371	0.931946	0.694778	-0.0355036	0.275493	0.823267	-0.567953		16.3046	16.6677	17.7247	15.3874	17.7811	18.5438	17.2488	18.4029	18.279	17.1959	17.179	17.8604	16.7767	17.5353	18.0019	16.2917	17.48	18.2021		16.9647	18.0622	15.9548	16.12	16.7386	18.1108	17.5478	15.6187	15.4015	18.023	14.8373	17.9792	16.1996	18.4195	17.5289
GOGA3_HUMAN	Golgin subfamily A member 3 OS=Homo sapiens GN=GOLGA3 PE=1 SV=2	GOLGA3	0.614649	1.31271	-0.0559335	0.680822	0.788148	0.0674705	0.0188145	0.195382	0.269716	0.811033	0.863249	0.0476538		15.7235	16.2972	16.9443	16.0705	15.8747	16.5385	15.5532	16.1869	16.3723	15.9497	16.1463	17.1066	15.6384	16.242	16.6583	16.0101	16.0105	16.8225		15.3818	16.618	16.4514	15.9625	16.1008	16.5318	15.996	16.7234	16.2791	16.3507	15.9664	16.4712	15.9022	16.5295	16.817
GOGA4_HUMAN	Golgin subfamily A member 4 OS=Homo sapiens GN=GOLGA4 PE=1 SV=1	GOLGA4	0.570997	1.33722	0.119369	0.395749	0.689692	-0.367277	0.936159	0.695997	-0.0208848	0.915566	0.887848	0.0399106		16.8891	16.1231	16.5306	16.5561	16.6586	17.2943	16.9345	16.4099	16.2724	16.6827	17.0845	16.8187	16.9118	16.2665	16.4015	16.6194	16.8715	17.0565		16.4508	17.0996	16.3832	17.185	16.7363	16.9886	16.8855	17.546	15.9265	15.2248	15.6116	16.7292	16.6812	16.237	17.1417
GOGB1_HUMAN	Golgin subfamily B member 1 OS=Homo sapiens GN=GOLGB1 PE=1 SV=2	GOLGB1	0.702647	1.26726	0.0705822	0.982775	0.844133	-0.00468629	0.655847	0.603677	0.107419	0.240746	0.837912	-0.153679		17.1332	17.0027	16.7857	16.8878	17.4376	17.8354	17.0002	17.0027	17.4061	16.5429	17.3263	17.4551	17.0667	17.0027	17.0959	16.7153	17.382	17.6453		17.0409	17.3805	17.2321	17.3357	17.3244	17.0178	17.1021	17.5593	16.8757	17.3152	16.7078	17.3197	17.2579	16.8342	17.6101
GOLI4_HUMAN	Golgi integral membrane protein 4 OS=Homo sapiens GN=GOLIM4 PE=1 SV=1	GOLIM4	0.964089	1.16501	-0.0147372	0.418411	0.701239	0.216881	0.0203819	0.190859	0.429422	0.737447	0.855071	-0.10123		13.3323	13.4756	13.5232	14.4868	14.8414	15.3676	14.3682	14.5406	14.1139	13.7766	14.1167	13.5263	13.8503	14.0081	13.8186	14.1317	14.4791	14.447		13.5338	13.9416	15.1683	14.3041	13.5481	14.1503	13.7536	14.7944	14.5142	14.9133	14.0708	13.9897	14.6683	14.4354	14.5942
GOLP3_HUMAN	Golgi phosphoprotein 3 OS=Homo sapiens GN=GOLPH3 PE=1 SV=1	GOLPH3	0.394137	1.52577	0.084693	0.921258	0.838061	0.036084	0.121285	0.328566	0.147069	0.563989	0.833582	-0.0965859		15.3131	15.6517	15.4877	16.0326	15.5297	16.4433	14.2731	15.7002	15.5734	15.1627	15.5726	15.1655	14.7931	15.676	15.5305	15.5977	15.5512	15.8044		15.2458	15.5457	15.5393	15.8538	15.5057	15.7707	15.3636	14.6323	14.9405	16.9106	15.2734	16.0489	14.7696	15.9585	15.8083
GOPC_HUMAN	Golgi-associated PDZ and coiled-coil motif-containing protein OS=Homo sapiens GN=GOPC PE=1 SV=1	GOPC	0.669303	1.27772	0.0674973	0.463806	0.720228	0.22645	0.0356748	0.225755	0.341041	0.288869	0.819062	0.281922		13.3048	13.662	14.6346	13.0495	13.7918	14.1967	13.3196	14.2505	13.4258	13.4135	13.9479	13.5072	13.3122	13.9563	14.0302	13.2315	13.8698	13.852		13.6575	13.5722	14.2962	13.6468	13.4733	14.0109	13.6081	14.0414	13.939	14.4375	13.0305	14.5541	13.9717	14.4699	14.4768
GORS2_HUMAN	Golgi reassembly-stacking protein 2 OS=Homo sapiens GN=GORASP2 PE=1 SV=3	GORASP2	0.315467	1.67826	-0.0642278	0.690373	0.791112	-0.0897382	0.327647	0.473073	-0.067	0.959523	0.892478	-0.00343187		16.524	16.677	16.8537	16.6638	16.6061	16.9762	16.6224	16.4442	16.5666	16.5208	16.4939	16.3765	16.5732	16.5606	16.7102	16.5923	16.55	16.6764		16.6692	16.5006	16.6369	16.4421	16.6298	16.3986	16.305	15.814	16.417	16.6194	16.4677	17.5012	16.5299	16.5083	16.5138
AATC_HUMAN	Aspartate aminotransferase, cytoplasmic OS=Homo sapiens GN=GOT1 PE=1 SV=3	GOT1	0.638847	1.29932	-0.0999208	0.64824	0.77708	0.351693	0.782322	0.651935	-0.063764	0.881962	0.881962	0.0482484		17.3606	17.4327	18.4821	17.5705	18.2747	18.5625	17.6959	18.0092	17.8456	17.9463	17.4929	18.5916	17.5282	17.721	18.1639	17.7584	17.8838	18.577		17.4278	17.5763	17.5788	18.5682	17.7746	18.107	17.8995	17.2799	17.4774	21.6294	17.0421	18.4143	18.0006	18.0169	17.9432
AATM_HUMAN	Aspartate aminotransferase, mitochondrial OS=Homo sapiens GN=GOT2 PE=1 SV=3	GOT2	0.69912	1.27043	-0.0914548	0.338026	0.676052	-0.320886	0.193929	0.388338	-0.260501	0.369502	0.820671	-0.142349		17.371	17.7097	19.1322	17.3177	18.1488	18.3364	17.2678	18.4554	17.9975	17.4184	17.4812	17.9243	17.3194	18.0825	18.5649	17.3681	17.815	18.1303		17.5731	17.6397	17.9835	18.2268	17.4347	17.8736	17.3316	16.4858	17.9304	17.8274	17.4201	18.3597	17.7033	17.2785	17.9215
GP2_HUMAN	Pancreatic secretory granule membrane major glycoprotein GP2 OS=Homo sapiens GN=GP2 PE=2 SV=3	GP2	0.296414	1.69636	-0.78386	0.151804	0.604702	-1.38759	0.725285	0.628995	0.381366	0.168987	0.923797	-1.14571		15.1833	17.1367	12.3168	13.3922	14.0479	11.0654	13.7585	15.079	15.5567	12.2375	13.6708	12.8528	14.4709	16.1078	13.9368	12.8149	13.8594	11.9591		12.0876	13.3303	13.8483	11.4464	14.5427	13.1903	16.2627	16.3166	10.6257	9.76823	11.4274	10.4227	17.8566	14.398	13.314
GPA33_HUMAN	Cell surface A33 antigen OS=Homo sapiens GN=GPA33 PE=1 SV=1	GPA33	0.231306	1.92925	0.163524	0.690201	0.791858	-0.0633557	0.928032	0.692816	0.00990091	0.564035	0.833048	-0.132237		18.349	18.6922	19.6669	19.133	19.4945	19.2008	18.5133	18.4209	18.9193	18.7764	18.4769	18.1773	18.4312	18.5565	19.2931	18.9547	18.9857	18.689		18.7675	18.74	19.556	19.5133	18.8039	18.5107	18.7316	18.4421	19.3417	18.2269	18.8738	18.914	18.9305	18.3408	19.1432
GPC4_HUMAN	Glypican-4 OS=Homo sapiens GN=GPC4 PE=1 SV=4	GPC4	0.814811	1.22268	0.0599411	0.582475	0.758242	-0.119987	0.34036	0.476151	0.175056	0.341536	0.820807	-0.109573		15.7079	15.4209	16.675	15.2084	15.9621	15.7992	15.2567	15.2446	15.6884	15.5104	15.277	15.6476	15.4823	15.3327	16.1817	15.3594	15.6196	15.7234		15.4738	14.9378	16.4841	16.4809	15.107	15.5752	15.7225	14.7081	15.8539	16.0528	15.1012	15.5407	16.2829	15.4862	16.3175
GPD1L_HUMAN	Glycerol-3-phosphate dehydrogenase 1-like protein OS=Homo sapiens GN=GPD1L PE=1 SV=1	GPD1L	0.66845	1.27886	0.076344	0.633281	0.776071	-0.138046	0.592299	0.586506	0.147942	0.722739	0.849063	-0.0759047		16.2139	17.1413	16.8487	17.2509	17.0465	17.5722	15.9989	16.8839	16.8289	17.0379	15.9555	15.8829	16.1064	17.0126	16.8388	17.1444	16.501	16.7276		16.5377	16.7954	17.4447	17.3821	16.3505	16.2785	16.8573	16.022	17.3911	16.5843	16.2056	16.4421	17.3144	16.4758	16.9347
GPDM_HUMAN	Glycerol-3-phosphate dehydrogenase, mitochondrial OS=Homo sapiens GN=GPD2 PE=1 SV=3	GPD2	0.969859	1.16612	-0.0154544	0.20244	0.638517	-0.317925	0.0663221	0.274787	-0.631571	0.138729	0.994385	-0.525505		16.0186	15.0321	16.1709	15.0422	16.8051	16.6156	16.1507	16.0642	16.6946	16.0664	14.9842	16.24	16.0846	15.5481	16.4327	15.5543	15.8946	16.4278		14.6924	16.2644	16.3148	16.8524	15.925	15.8006	16.1317	15.8033	16.2837	15.0047	14.6475	16.1639	15.1623	15.5102	16.7461
GEPH_HUMAN	Gephyrin OS=Homo sapiens GN=GPHN PE=1 SV=1	GPHN	0.53451	1.36414	0.0752866	0.173772	0.628454	0.276025	0.0151068	0.189713	0.311596	0.314713	0.812546	0.358015		14.4607	14.5696	15.8513	14.6509	14.6565	14.7611	14.0365	14.4505	14.5286	14.1134	14.9421	14.7769	14.2486	14.51	15.1899	14.3822	14.7993	14.769		14.1847	14.3249	15.0446	14.8348	14.8026	15.1591	14.6608	15.4104	14.8446	14.7894	14.765	15.085	14.8555	14.9433	15.3766
G6PI_HUMAN	Glucose-6-phosphate isomerase OS=Homo sapiens GN=GPI PE=1 SV=4	GPI	0.435726	1.46015	-0.122501	0.250142	0.653016	-0.306654	0.397798	0.503463	-0.122519	0.174681	0.906574	-0.143852		19.4069	19.4478	19.9941	19.7503	20.0813	19.8669	19.5156	20.0888	19.7747	19.7631	19.0719	19.3264	19.4612	19.7683	19.8844	19.7567	19.5766	19.5966		19.5522	19.5748	19.3958	20.241	19.2885	19.2565	19.5609	18.3275	19.7619	19.6972	19.2212	19.6352	19.5133	19.6076	19.1907
GRIN3_HUMAN	G protein-regulated inducer of neurite outgrowth 3 OS=Homo sapiens GN=GPRIN3 PE=2 SV=2	GPRIN3	0.971536	1.16655	-0.00829737	0.594371	0.760352	-0.194946	0.477046	0.545773	0.210517	0.926103	0.8855	-0.0440593		14.348	14.3815	14.2104	14.8063	14.6797	15.3473	15.0137	16.4565	14.4584	14.6008	16.0585	15.2682	14.6808	15.419	14.3344	14.7035	15.3691	15.3077		14.8356	14.9335	14.5328	15.0925	14.5188	15.8516	14.3269	15.6409	13.5554	15.8401	14.0753	15.2063	15.1109	16.0367	15.2427
CSN1_HUMAN	COP9 signalosome complex subunit 1 OS=Homo sapiens GN=GPS1 PE=1 SV=4	GPS1	0.837386	1.20722	-0.0300727	0.00134761	0.123467	-0.215712	0.153408	0.357584	-0.167449	0.115033	1.02086	-0.229175		16.6804	16.6115	16.3901	16.9836	16.8897	16.7389	17.2906	16.6102	16.5948	17.0523	16.802	16.2726	16.9855	16.6108	16.4924	17.0179	16.8458	16.5058		17.1712	16.6283	16.5394	17.3754	16.2166	16.3469	16.686	16.504	16.3573	16.7629	16.6449	16.2089	16.7089	16.5357	16.3978
GPX1_HUMAN	Glutathione peroxidase 1 OS=Homo sapiens GN=GPX1 PE=1 SV=4	GPX1	0.673694	1.2778	-0.104937	0.869925	0.826536	-0.0614901	0.909231	0.687333	-0.0234066	0.91079	0.887836	-0.033331		15.517	15.2937	14.7735	14.4865	15.3698	15.3205	15.2319	14.727	15.1946	15.4113	16.1179	16.2205	15.3744	15.0103	14.984	14.9489	15.7439	15.7705		14.9961	15.5824	15.0673	15.2774	15.5581	14.7212	15.2873	15.8222	15.182	15.5024	15.5721	14.0973	15.1688	14.9906	15.458
GPX2_HUMAN	Glutathione peroxidase 2 OS=Homo sapiens GN=GPX2 PE=1 SV=3	GPX2	0.0846841	2.90785	0.250432	0.311282	0.672174	0.150513	0.595085	0.586398	0.0769024	0.0538765	0.986133	0.218071		17.8272	17.825	17.9403	17.42	17.2333	17.4301	18.0838	17.2912	18.1462	17.4436	18.071	17.8484	17.9555	17.5581	18.0432	17.4318	17.6522	17.6393		17.6728	18.0833	18.4781	17.7557	17.8341	17.9588	18.0866	17.8179	17.7061	17.906	17.5411	18.1255	17.877	17.1249	18.0749
GPX4_HUMAN	Phospholipid hydroperoxide glutathione peroxidase, mitochondrial OS=Homo sapiens GN=GPX4 PE=1 SV=3	GPX4	0.596264	1.31706	-0.135348	0.323869	0.67292	-0.562281	0.100149	0.310214	-0.509875	0.487022	0.817686	-0.178068		14.5231	14.9885	15.3223	15.0139	15.0474	14.4879	14.4309	14.814	14.4954	15.1915	13.1484	13.8363	14.477	14.9013	14.9089	15.1027	14.0979	14.1621		15.0692	14.4436	14.2871	14.6967	14.7362	13.605	14.2824	12.0539	14.7927	13.9828	14.5252	14.6392	14.0326	13.5136	13.9169
GRB2_HUMAN	Growth factor receptor-bound protein 2 OS=Homo sapiens GN=GRB2 PE=1 SV=1	GRB2	0.167736	2.2979	0.192708	0.368983	0.685916	0.221973	0.0133092	0.184281	0.337141	0.251245	0.818844	0.148602		17.8012	17.5998	17.986	17.5517	17.5646	18.1971	17.9267	17.5321	18.0112	17.5941	18.0082	18.2629	17.864	17.566	17.9986	17.5729	17.7864	18.23		18.1381	17.6849	18.2451	18.2026	17.5082	18.3953	18.8222	17.3541	18.1282	18.42	17.7307	17.8945	18.3648	17.948	18.3452
GRN_HUMAN	Granulins OS=Homo sapiens GN=GRN PE=1 SV=2	GRN	0.97921	1.16781	0.00666077	0.492833	0.727156	0.227976	0.274099	0.437048	0.190481	0.983256	0.896652	-0.00415646		16.5797	16.5552	15.8968	16.5245	16.5544	17.0502	16.6389	15.7904	16.8687	17.2969	16.0492	16.7453	16.6093	16.1728	16.3827	16.9107	16.3018	16.8978		16.8562	16.4504	16.5042	17.0081	16.7762	15.7199	17.3755	15.2074	17.3801	17.0897	17.0171	16.5731	17.0086	15.8119	16.765
GRPE1_HUMAN	GrpE protein homolog 1, mitochondrial OS=Homo sapiens GN=GRPEL1 PE=1 SV=2	GRPEL1	0.222866	1.99073	-0.445139	0.866232	0.825473	0.10299	0.266825	0.438395	0.611727	0.645189	0.83977	0.280645		17.5337	17.5949	17.9404	17.6791	18.0103	18.6679	13.164	18.1301	17.8892	17.2955	18.4674	18.3297	15.3489	17.8625	17.9148	17.4873	18.2389	18.4988		13.4326	18.0045	17.4655	17.7843	17.8808	18.1126	17.8056	17.1666	17.0072	18.549	16.929	18.5116	18.0841	18.4205	18.3984
GRSF1_HUMAN	G-rich sequence factor 1 OS=Homo sapiens GN=GRSF1 PE=1 SV=3	GRSF1	0.948879	1.16799	-0.0124136	0.654613	0.778897	-0.139774	0.688075	0.611119	0.0486814	0.788447	0.859743	-0.0766557		15.908	15.2234	16.0602	15.2142	15.747	15.6649	15.5837	15.4219	15.7108	15.6475	15.5361	15.8646	15.7458	15.3227	15.8855	15.4308	15.6415	15.7647		15.1548	15.5346	16.1467	16.0509	15.4054	15.4241	15.6612	16.0138	15.7595	15.9548	15.0648	14.4983	16.1321	14.9086	15.9661
GSK3A_HUMAN	Glycogen synthase kinase-3 alpha OS=Homo sapiens GN=GSK3A PE=1 SV=2	GSK3A	0.276615	1.77949	0.269877	0.409319	0.699404	0.233678	0.680689	0.608227	0.133331	0.445989	0.817779	0.230362		13.079	13.2067	12.7138	12.5121	13.2773	12.5877	12.8627	12.0812	12.9809	12.6521	13.4658	12.5086	12.9709	12.6439	12.8473	12.5821	13.3716	12.5482		12.5813	13.0287	13.6589	13.543	13.2253	12.5459	12.8625	13.9848	13.2486	12.8471	12.8188	12.6042	13.7259	12.1954	13.859
GELS_HUMAN	Gelsolin OS=Homo sapiens GN=GSN PE=1 SV=1	GSN	0.751868	1.24636	-0.0413681	0.0856851	0.562656	-0.144128	0.750841	0.63851	-0.0604713	0.757409	0.856892	0.0544258		20.9621	20.9674	21.0121	21.1957	21.1969	21.6405	21.2177	21.7662	21.477	21.1951	21.646	21.6655	21.0899	21.3668	21.2445	21.1954	21.4214	21.653		20.9104	21.4187	21.6556	21.2834	21.294	21.1607	21.1771	21.3704	20.8717	21.0294	21.2207	21.437	21.5914	20.9502	21.576
ERF3A_HUMAN	Eukaryotic peptide chain release factor GTP-binding subunit ERF3A OS=Homo sapiens GN=GSPT1 PE=1 SV=1	GSPT1	0.241869	1.86443	0.288034	0.779295	0.817092	0.046865	0.466359	0.54119	0.215644	0.838988	0.869968	0.0523661		17.8055	18.6576	18.2662	18.7656	18.207	19.5483	18.6226	18.7625	18.9833	18.6757	19.0131	18.7812	18.2141	18.7101	18.6247	18.7207	18.6101	19.1648		18.8982	18.7538	19.2919	19.224	19.1284	18.4763	18.8751	18.8441	18.2187	18.4488	18.5201	19.4188	19.0446	18.8589	19.3782
GSHR_HUMAN	Glutathione reductase, mitochondrial OS=Homo sapiens GN=GSR PE=1 SV=2	GSR	0.166644	2.29483	-0.190509	0.0424323	0.507079	-0.574595	0.014225	0.187354	-0.306446	0.0550682	0.973188	-0.408505		18.1975	17.8476	18.5816	17.6693	17.52	17.6126	17.8532	18.7006	18.1878	19.1635	17.5847	17.594	18.0254	18.2741	18.3847	18.4164	17.5524	17.6033		17.7958	18.0411	18.3126	17.7787	17.3278	17.8573	17.4379	16.7739	17.7207	18.0543	17.1517	17.6701	17.7722	18.2773	17.8721
GSTK1_HUMAN	Glutathione S-transferase kappa 1 OS=Homo sapiens GN=GSTK1 PE=1 SV=3	GSTK1	0.654098	1.28966	0.197794	0.964669	0.841352	-0.0129736	0.50223	0.552726	0.148102	0.915815	0.887669	0.0289261		14.6996	15.6216	16.4078	14.7178	15.7135	15.7341	14.5768	15.3676	15.2846	14.7379	14.6514	14.8951	14.6382	15.4946	15.8462	14.7279	15.1824	15.3146		14.9414	15.4507	15.5652	16.899	14.8783	14.656	15.1904	14.4998	15.833	15.658	14.8106	15.1343	15.4122	15.4226	15.5353
GSTM1_HUMAN	Glutathione S-transferase Mu 1 OS=Homo sapiens GN=GSTM1 PE=1 SV=3	GSTM1	0.603024	1.31226	0.166059	0.305069	0.666993	-0.188313	0.758367	0.641878	-0.0626613	0.389617	0.819195	-0.136641		15.79	16.8033	16.6635	16.2843	16.2786	16.2571	15.3153	16.2515	15.8942	15.7097	15.2774	15.6945	15.5526	16.5274	16.2788	15.997	15.778	15.9758		15.8954	15.9	16.52	17.4615	15.4074	15.9217	15.6982	15.6525	16.5615	15.7322	15.5247	15.8106	16.2634	15.9056	15.984
GSTM2_HUMAN	Glutathione S-transferase Mu 2 OS=Homo sapiens GN=GSTM2 PE=1 SV=2	GSTM2	0.523528	1.37322	0.178491	0.31672	0.672594	-0.369478	0.601816	0.588378	-0.11668	0.331089	0.816766	-0.254827		17.2589	17.3096	18.1253	17.9292	17.9066	18.3739	16.759	18.4316	17.5059	17.4323	16.4548	17.5394	17.009	17.8706	17.8156	17.6808	17.1807	17.9567		17.6813	17.2639	17.6954	18.8343	17.3393	17.77	16.8834	15.9662	17.7618	17.8876	16.572	18.2253	17.6315	17.9025	17.095
GSTM3_HUMAN	Glutathione S-transferase Mu 3 OS=Homo sapiens GN=GSTM3 PE=1 SV=3	GSTM3	0.297301	1.69046	0.274322	0.147518	0.603882	-0.21481	0.816026	0.663969	0.0324931	0.195333	0.863002	-0.18038		16.3849	15.6107	16.5219	16.5969	16.4901	15.7496	16.089	15.5116	15.6592	16.1796	15.9389	16.181	16.237	15.5612	16.0905	16.3883	16.2145	15.9653		16.1653	15.7595	15.8532	17.745	16.1917	16.3879	16.2586	14.9722	15.5929	16.5901	15.8952	15.8589	16.6009	15.8742	15.7644
GSTO1_HUMAN	Glutathione S-transferase omega-1 OS=Homo sapiens GN=GSTO1 PE=1 SV=2	GSTO1	0.944742	1.16888	-0.0161551	0.254085	0.650078	-0.372576	0.779375	0.650818	0.0648832	0.616586	0.846619	-0.0953366		16.1656	17.4767	18.6985	17.5302	17.4285	17.998	16.6248	17.7051	17.542	16.8821	16.2756	16.3366	16.3952	17.5909	18.1202	17.2062	16.852	17.1673		16.8207	17.1437	17.516	18.0143	16.8506	16.8896	16.6057	15.8833	17.6244	17.1831	16.5055	17.2943	16.9785	17.3352	17.5943
BGLR_HUMAN	Beta-glucuronidase OS=Homo sapiens GN=GUSB PE=1 SV=2	GUSB	0.409971	1.48082	-0.0472075	0.575352	0.757166	0.107734	0.24421	0.422221	-0.13332	0.739106	0.856027	-0.0242954		15.048	15.1961	15.8316	15.7633	15.0608	15.0022	14.8301	14.8459	15.1935	14.9456	14.3972	14.8454	14.9391	15.021	15.5125	15.3545	14.729	14.9238		14.9296	14.8257	15.6526	15.1595	14.7195	14.9098	15.0764	15.262	15.7315	14.6332	15.3363	15.0868	15.171	14.658	15.4116
GLYG_HUMAN	Glycogenin-1 OS=Homo sapiens GN=GYG1 PE=1 SV=4	GYG1	0.375033	1.55421	-0.199548	0.907209	0.835953	0.025722	0.423216	0.519009	-0.287121	0.269366	0.816863	-0.293106		14.9103	15.1731	16.6638	15.2446	15.2658	15.7754	15.1689	15.4938	15.0581	15.4944	14.3298	15.0599	15.0396	15.3334	15.8609	15.3695	14.7978	15.4177		15.0502	15.0583	14.6799	15.4813	14.9251	15.4269	15.4101	14.5062	15.6131	15.5393	14.8461	16.0585	14.9151	15.5075	14.1535
H10_HUMAN	Histone H1.0 OS=Homo sapiens GN=H1F0 PE=1 SV=3	H1F0	0.838875	1.20477	0.0585436	0.618107	0.770231	-0.161268	0.0851539	0.287394	-0.412372	0.576392	0.838017	-0.211223		19.7977	19.0275	19.8801	20.2655	19.8592	19.6819	19.7326	20.4643	19.4471	18.909	20.6198	18.8849	19.7651	19.7459	19.6636	19.5873	20.2395	19.2834		19.5315	19.5528	19.0808	20.1859	19.8518	20.4332	19.3059	20.4859	18.9072	19.6288	19.122	19.8675	19.3084	19.8304	19.551
H1X_HUMAN	Histone H1x OS=Homo sapiens GN=H1FX PE=1 SV=1	H1FX	0.838494	1.20488	0.0781648	0.513708	0.736494	-0.324043	0.756673	0.642122	-0.115538	0.557921	0.832414	-0.322147		17.8278	17.0319	18.6851	17.9666	18.741	18.1295	16.2013	18.4852	18.4248	17.5521	19.2318	18.4985	17.0145	17.7585	18.555	17.7593	18.9864	18.314		17.8898	18.0176	17.5317	18.0867	17.9952	19.3356	17.8553	18.6338	17.3463	16.2109	17.7368	18.6604	17.8964	18.4584	18.3666
H2AV_HUMAN	Histone H2A.V OS=Homo sapiens GN=H2AFV PE=1 SV=3 [H2AV_HUMAN,H2AZ_HUMAN]	H2AFV	0.247961	1.83644	0.326001	0.497919	0.73018	0.22964	0.633192	0.597421	0.113271	0.516286	0.823006	0.224293		20.8891	20.5833	22.2841	19.8984	21.6125	20.9692	20.893	20.7429	20.6518	19.7833	21.4047	20.3871	20.891	20.6631	21.468	19.8408	21.5086	20.6782		20.9783	20.5293	21.2713	21.1591	21.5536	21.5141	20.8317	20.7805	21.2686	21.2969	20.7976	21.4521	20.6262	20.9985	21.6029
H2AY_HUMAN	Core histone macro-H2A.1 OS=Homo sapiens GN=H2AFY PE=1 SV=4	h2afy	0.946515	1.16834	-0.0160204	0.44806	0.714816	-0.192454	0.381258	0.496893	-0.179827	0.0689243	0.954695	-0.311824		17.3576	17.9338	17.5804	18.3685	18.473	18.3244	17.6333	17.7763	17.9103	17.5004	18.6721	17.8019	17.4955	17.8551	17.7453	17.9345	18.5726	18.0631		18.123	17.7033	17.9095	18.3064	17.5979	17.9299	17.5795	18.5538	17.5564	17.7992	17.6858	17.3366	17.8928	17.3323	18.0778
H2AW_HUMAN	Core histone macro-H2A.2 OS=Homo sapiens GN=H2AFY2 PE=1 SV=3	H2AFY2	0.425127	1.46169	0.201272	0.563569	0.750386	0.106668	0.368173	0.490493	0.180257	0.653904	0.839915	-0.0509107		14.5056	14.6801	14.7653	15.1959	14.8917	15.2704	14.2137	14.72	14.3401	14.1996	14.206	14.6692	14.3596	14.7	14.5527	14.6978	14.5488	14.9698		14.7553	14.1697	15.5888	15.1983	14.2571	15.0673	14.374	14.5761	14.9442	15.4661	14.5872	14.5212	15.2912	14.8557	14.8334
HCDH_HUMAN	Hydroxyacyl-coenzyme A dehydrogenase, mitochondrial OS=Homo sapiens GN=HADH PE=1 SV=3	HADH	0.892903	1.17983	-0.02887	0.674948	0.786077	0.090259	0.934801	0.695945	0.0149874	0.490844	0.816745	0.118496		17.7899	17.3591	18.3072	17.1968	17.6732	18.8387	17.6168	18.273	18.0058	17.8235	17.3452	18.051	17.7034	17.8161	18.1565	17.5101	17.5092	18.4448		17.5148	17.5693	17.9894	18.4524	17.4848	17.9561	17.9198	18.5592	17.5563	17.8407	17.7541	18.0516	18.2445	18.1092	18.2992
ECHA_HUMAN	Trifunctional enzyme subunit alpha, mitochondrial OS=Homo sapiens GN=HADHA PE=1 SV=2	HADHA	0.679367	1.27393	0.0985854	0.290324	0.662613	-0.230005	0.123831	0.331033	-0.439813	0.326287	0.820722	-0.160934		18.9264	19.324	19.8679	19.6509	20.0802	19.7966	18.9793	19.7714	19.6207	18.9829	19.0434	19.2679	18.9529	19.5477	19.7443	19.3169	19.5618	19.5323		19.6038	19.3542	19.1687	20.1631	19.6628	19.2947	19.1767	20.0393	19.0578	18.7233	19.2064	19.0723	19.1635	19.6933	19.0276
ECHB_HUMAN	Trifunctional enzyme subunit beta, mitochondrial OS=Homo sapiens GN=HADHB PE=1 SV=3	HADHB	0.887427	1.18443	-0.0195675	0.135498	0.591154	-0.0904982	0.734343	0.631107	-0.0428071	0.537115	0.826641	-0.0888738		17.7683	18.1185	19.0042	18.0807	18.0853	18.2558	17.5927	17.9934	17.7798	17.4968	17.6538	17.4057	17.6805	18.0559	18.392	17.7888	17.8696	17.8307		17.8111	17.7716	17.9679	18.2806	17.8591	17.8097	17.7442	17.7851	18.2028	17.7302	17.7694	17.8429	17.8338	18.37	17.9117
GLO2_HUMAN	Hydroxyacylglutathione hydrolase, mitochondrial OS=Homo sapiens GN=HAGH PE=1 SV=2	HAGH	0.825532	1.21735	-0.0208007	0.637829	0.776207	-0.0702842	0.403492	0.505535	0.079835	0.418946	0.815612	-0.0719734		15.6198	15.5715	15.7541	15.4648	15.5261	15.8339	15.3807	15.753	15.4512	15.6083	15.5044	15.3595	15.5002	15.6622	15.6026	15.5366	15.5152	15.5967		15.2737	15.4575	15.7827	15.376	15.4998	15.8992	15.6174	15.156	15.9143	15.3134	15.1413	15.8495	15.6808	15.6314	16.0542
HPLN1_HUMAN	Hyaluronan and proteoglycan link protein 1 OS=Homo sapiens GN=HAPLN1 PE=2 SV=2	HAPLN1	0.781845	1.23858	-0.0573073	0.528556	0.742835	-0.111422	0.270617	0.436654	-0.364216	0.827857	0.86853	-0.0933147		17.2892	16.3411	17.6929	17.2798	16.9499	17.7787	17.2456	18.0056	17.1428	14.8232	17.7151	17.4188	17.2674	17.1734	17.4178	16.0515	17.3325	17.5987		17.1048	16.6064	17.9479	16.5886	17.1012	17.1487	16.6742	17.5489	17.2619	15.7715	17.707	17.2093	17.013	17.4791	17.0856
SYHC_HUMAN	Histidine--tRNA ligase, cytoplasmic OS=Homo sapiens GN=HARS PE=1 SV=2	HARS	0.874066	1.19064	-0.0197386	0.671671	0.78416	0.110312	0.0805203	0.283572	0.269722	0.0993855	1.04482	0.229073		15.1515	15.1116	16.1517	15.1104	15.5571	15.7998	15.1542	15.4306	15.3898	14.7956	15.7385	15.9316	15.1529	15.2711	15.7708	14.953	15.6478	15.8657		14.6256	15.2383	15.6875	15.2582	15.6596	16.0735	15.4945	14.5222	15.5993	15.9147	15.466	16.3265	15.5437	16.0183	15.8536
HAT1_HUMAN	Histone acetyltransferase type B catalytic subunit OS=Homo sapiens GN=HAT1 PE=1 SV=1	HAT1	0.421088	1.4727	-0.2059	0.898582	0.834398	-0.0295521	0.334828	0.473317	-0.238901	0.530385	0.824953	-0.114166		15.3523	15.0962	16.3227	15.0587	15.4989	15.5808	15.3618	15.3848	15.1736	15.258	14.7283	15.4459	15.3571	15.2405	15.7481	15.1584	15.1136	15.5134		15.1571	14.7553	14.6482	15.8011	15.0008	15.5331	15.0493	15.1501	15.1434	16.092	14.8178	15.7009	14.7456	15.2666	14.9692
HBA_HUMAN	Hemoglobin subunit alpha OS=Homo sapiens GN=HBA1 PE=1 SV=2	hba1	0.253857	1.78986	-0.465574	0.104731	0.572449	-0.824789	0.0293517	0.211332	-1.26247	0.421337	0.814849	-0.586894		22.609	21.9249	22.6145	21.8324	21.7067	20.7841	22.6984	22.8413	23.0875	22.6304	21.2074	21.8826	22.6537	22.3831	22.851	22.2314	21.4571	21.3333		23.2024	22.6574	20.9427	21.9836	20.9132	20.4167	21.7435	19.673	22.7416	21.2144	21.1929	21.3955	21.4358	19.7029	20.5705
HBB_HUMAN	Hemoglobin subunit beta OS=Homo sapiens GN=HBB PE=1 SV=2	HBB	0.401847	1.49857	-0.295209	0.188957	0.635582	-0.993157	0.0143904	0.1865	-0.931251	0.255506	0.820983	-0.551615		27.2277	25.6744	26.9806	25.8408	26.0423	25.9998	26.6672	27.654	26.8909	26.8134	26.4902	27.6119	26.9474	26.6642	26.9357	26.3271	26.2662	26.8059		27.4381	26.7085	25.3102	26.6972	25.5576	26.4637	26.2509	22.5808	26.3947	26.7239	25.2107	26.8266	26.2743	25.688	25.454
HBG1_HUMAN	Hemoglobin subunit gamma-1 OS=Homo sapiens GN=HBG1 PE=1 SV=2 [HBG1_HUMAN,HBG2_HUMAN]	HBG1	0.449363	1.44014	-0.303469	0.359751	0.681931	-0.688952	0.0657752	0.274629	-0.815594	0.501421	0.817101	-0.396187		24.9358	23.7091	25.5175	22.5598	23.5981	23.3651	24.8273	25.5152	24.624	24.6447	24.0367	25.0545	24.8815	24.6121	25.0707	23.6022	23.8174	24.2098		24.8795	24.5678	23.1262	24.2727	23.1796	24.3473	23.9512	20.9087	24.7678	24.7435	23.0031	24.6857	23.7902	23.7109	23.2113
HCFC1_HUMAN	Host cell factor 1 OS=Homo sapiens GN=HCFC1 PE=1 SV=2	HCFC1	0.627391	1.30822	0.114308	0.206517	0.638808	-0.3616	0.952702	0.699944	-0.015612	0.27927	0.822562	-0.305687		16.6663	16.457	16.2542	16.3305	17.2172	17.3369	16.6874	16.8247	16.9097	15.8354	16.3886	16.5678	16.6768	16.6408	16.582	16.0829	16.8029	16.9523		16.445	16.7727	16.0663	17.1724	16.9011	17.0662	16.371	16	15.9238	16.7907	15.7194	16.7632	15.9238	16.7916	16.7975
HCLS1_HUMAN	Hematopoietic lineage cell-specific protein OS=Homo sapiens GN=HCLS1 PE=1 SV=3	HCLS1	0.447022	1.43787	-0.306127	0.99721	0.847078	0.00085149	0.582411	0.583853	0.099696	0.729179	0.852719	0.0846725		16.7132	16.6818	16.7304	15.8609	16.4567	16.0177	17.0405	16.1871	16.7645	16.5724	16.5269	16.8641	16.8769	16.4344	16.7474	16.2166	16.4918	16.4409		14.9314	16.495	16.3438	16.8784	16.0106	16.7122	16.9201	17.0871	16.6751	16.835	15.9974	15.6986	17.0082	16.2492	17.2449
HDAC1_HUMAN	Histone deacetylase 1 OS=Homo sapiens GN=HDAC1 PE=1 SV=1	HDAC1	0.742949	1.25679	-0.0316889	0.251247	0.65236	-0.197346	0.0865767	0.289184	-0.115768	0.51897	0.823444	-0.0796354		17.6728	17.5747	17.4015	17.2442	17.7229	17.6126	17.7461	17.5533	17.628	17.4526	17.28	17.3196	17.7095	17.564	17.5147	17.3484	17.5014	17.4661		17.6375	17.4169	17.4411	17.7641	17.3806	17.2738	17.5128	16.7686	17.6017	17.6394	17.2495	17.1481	17.4568	17.2882	17.4238
HDAC2_HUMAN	Histone deacetylase 2 OS=Homo sapiens GN=HDAC2 PE=1 SV=2	HDAC2	0.373397	1.56957	-0.192456	0.842096	0.822015	-0.059011	0.9557	0.700875	0.0149676	0.989641	0.896097	-0.00271281		16.8438	15.9383	16.5187	15.6877	16.53	16.885	16.8908	16.8307	16.5956	16.1845	16.5143	16.7734	16.8673	16.3845	16.5571	15.9361	16.5222	16.8292		16.1985	16.2925	15.7	16.3521	16.6494	16.7492	16.6947	15.7128	15.9813	17.0646	16.0998	17.1892	16.3732	17.1524	16.4007
HDGR2_HUMAN	Hepatoma-derived growth factor-related protein 2 OS=Homo sapiens GN=HDGFRP2 PE=1 SV=1	HDGFRP2	0.981367	1.16408	-0.00328762	0.524917	0.740969	0.0999666	0.826349	0.666013	-0.036354	0.160634	0.940855	0.192821		16.9519	16.9902	17.4237	17.139	16.6987	17.3297	17.147	17.4257	16.7824	16.8271	17.2995	17.1052	17.0495	17.2079	17.1031	16.9831	16.9991	17.2174		17.0396	16.8979	17.1456	16.8281	16.7985	17.8306	17.037	17.9845	16.8376	17.1347	16.9261	17.2401	17.1604	17.7348	16.4901
HDGR3_HUMAN	Hepatoma-derived growth factor-related protein 3 OS=Homo sapiens GN=HDGFRP3 PE=1 SV=1	hdgfrp3	0.822364	1.21948	0.062842	0.591896	0.760726	0.150433	0.885413	0.683033	0.0383229	0.535748	0.827644	0.201918		15.208	14.0097	15.4734	14.3346	13.3773	14.472	14.305	14.9925	13.9751	14.0006	14.9763	15.138	14.7565	14.5011	14.7242	14.1676	14.1768	14.805		13.8215	14.1201	15.221	14.065	14.7256	15.555	13.8927	15.5233	14.6326	14.2771	14.7982	14.9099	14.1529	15.5911	14.7737
[truncated: 1,415 more rows]
[truncated: 9 more columns]
